# Supplementary material for: Regional HLA Differences in Poland and Their Effect on Stem Cell Donor Registry Planning
Source: PLoS One. 2013 Sep 12;8(9):e73835. doi: 10.1371/journal.pone.0073835 (PMC3772002; doi:10.1371/journal.pone.0073835)
Supplement: Supporting Information S1 — The supporting information file “Supporting_Information_S1.xls” contains seven Tables. In the first four Tables, the allele frequencies of HLA-A*, HLA-B*, HLA-C*, and HLA-DRB1* alleles are listed. In the fifth and the sixth Table, the haplotype frequencies and the cumulated haplotype frequencies are provided, respectively. The last table lists and compares the expected and observed heterozygosity to illustrate the Wahlund effect. (XLS) [file pone.0073835.s001.xls]

## Sheet: HLA-A alleles
HLA-A	Allele frequencies - random samples (n = 5,000 each)													Allele frequencies - complete data set (n = 123,749)
	Allele	D	P reg0	P reg1	P reg2	P reg3	P reg4 (mean)	P reg5	P reg6 (mean)	P reg7	P reg8	P reg9 (mean)		Allele	D	P reg0	P reg1	P reg2	P reg3	P reg4	P reg5	P reg6	P reg7	P reg8	P reg9
	02:01g	0.290841	0.2868	0.2939	0.2805	0.2727	0.281033	0.285327	0.27882	0.287266	0.2926	0.283797		02:01g	0.286596	0.284878	0.293056	0.28146	0.278829	0.279904	0.284088	0.277276	0.285107	0.291211	0.283616
	03:01g	0.159843	0.1334	0.1325	0.1332	0.1325	0.131433	0.131234	0.133791	0.130167	0.122	0.14623		03:01g	0.157672	0.127431	0.131548	0.1358	0.132444	0.134551	0.133195	0.132541	0.131252	0.130334	0.146004
	01:01g	0.151891	0.1389	0.1289	0.1382	0.1453	0.146133	0.136788	0.139053	0.132096	0.1322	0.137168		01:01g	0.152542	0.139513	0.12791	0.139534	0.14137	0.1451	0.137225	0.138486	0.132976	0.134861	0.137517
	24:02g	0.0874028	0.0942998	0.0971	0.0989	0.0976	0.0929668	0.0959849	0.0953679	0.0908973	0.0980002	0.0897005		24:02g	0.086973	0.0948421	0.0973545	0.098411	0.0986942	0.0948896	0.095513	0.0966496	0.0933728	0.0945527	0.0898341
	11:01g	0.0512951	0.0589	0.0669	0.0672	0.0621248	0.0575668	0.0622953	0.0639566	0.0645922	0.0632	0.0616014		11:01g	0.049609	0.0600043	0.0658069	0.0632877	0.0613487	0.0582764	0.0619146	0.0649683	0.0628849	0.0622552	0.0617013
	32:01	0.0357997	0.0273997	0.0275001	0.0268	0.029225	0.0272667	0.0288989	0.0305009	0.0296011	0.0309	0.0287		32:01	0.035263	0.0299344	0.027662	0.0275068	0.02987	0.0275617	0.0288608	0.0300755	0.028948	0.0278216	0.0287049
	68:01g	0.0355971	0.0294	0.0334	0.0306	0.0337001	0.0319667	0.0320922	0.0337688	0.0364964	0.0343	0.0312992		68:01g	0.03516	0.0333218	0.035582	0.0298356	0.031731	0.0315066	0.0333805	0.03307	0.0353535	0.0346161	0.0311844
	26:01g	0.0305981	0.0495001	0.0478001	0.0493	0.0490999	0.0517	0.050208	0.0488632	0.0508995	0.046	0.0474161		26:01g	0.029026	0.0520622	0.0490741	0.0475616	0.0469341	0.0493694	0.0494446	0.0486069	0.0504435	0.0465089	0.0474442
	25:01g	0.0252034	0.0541999	0.0475999	0.056	0.0507	0.0505	0.0509312	0.0528964	0.0484535	0.0485002	0.0536684		29:02g	0.022876	0.0119196	0.011045	0.012	0.0106927	0.0133736	0.0120889	0.0119781	0.0139813	0.0171914	0.0115392
	29:02g	0.0236008	0.0142	0.0113	0.0135	0.0106	0.0129334	0.0122016	0.0123	0.0150994	0.0175	0.0115334		25:01g	0.022547	0.0522295	0.0480159	0.0581918	0.0532425	0.0499475	0.051296	0.0543356	0.051121	0.0494125	0.0532138
	31:01g	0.0228015	0.0205999	0.0258	0.0217	0.0222999	0.0251334	0.0210997	0.0217673	0.0255018	0.0251999	0.0237329		31:01g	0.021501	0.0222409	0.0255952	0.0216986	0.0235302	0.0247241	0.0222174	0.0225241	0.0250678	0.0239815	0.0241274
	23:01g	0.0206006	0.0214485	0.0220001	0.0208	0.0303	0.0245	0.0228042	0.0216333	0.0224031	0.0199	0.0212996		23:01g	0.020893	0.0235412	0.0215112	0.021726	0.0281037	0.0242512	0.0230342	0.0217863	0.0212491	0.0190987	0.0213618
	30:01g	0.0117046	0.0178001	0.019	0.0156	0.0157999	0.0168667	0.0155034	0.0149659	0.0148974	0.0164	0.0177		30:01g	0.012238	0.0172563	0.0189815	0.0159726	0.0152978	0.0165265	0.0156829	0.0156236	0.0163218	0.0157927	0.0178333
	33:01g	0.00860018	0.0063	0.00620004	0.0052	0.0042	0.0049	0.00879948	0.00640266	0.00549992	0.00700007	0.00619999		33:01g	0.007642	0.00609525	0.00601852	0.0050411	0.00469972	0.00501839	0.00740579	0.00624946	0.00523528	0.0063832	0.00619874
	68:02	0.00840407	0.0047	0.00549991	0.0042	0.0035999	0.00463332	0.0040009	0.00536704	0.00550009	0.00629969	0.0037		68:02	0.006838	0.00563472	0.00615079	0.00432877	0.00305955	0.00409879	0.00397517	0.00507768	0.00486573	0.00572199	0.00362388
	02:05g	0.00649638	0.00680001	0.0064	0.0061	0.0076	0.00666666	0.00750127	0.00763217	0.00639719	0.00689991	0.00773329		02:05g	0.006256	0.00625779	0.00615079	0.00652055	0.00753848	0.00698896	0.00729689	0.00807222	0.00739098	0.0071207	0.00772458
	30:02g	0.00609988	0.00299997	0.0029	0.00195	0.0026	0.00323334	0.0028	0.00273321	0.002302	0.00270006	0.00246672		30:02g	0.00586	0.00300699	0.0026455	0.00216438	0.00182942	0.00338938	0.00288608	0.00264734	0.0021557	0.00300087	0.00238413
	33:03g	0.0044999	0.00569997	0.00390001	0.0045	0.0041999	0.00346665	0.0053997	0.004033	0.00540104	0.00460001	0.00556676		33:03g	0.004228	0.00509292	0.00390212	0.00443836	0.00410043	0.0036784	0.00462862	0.0042531	0.00548165	0.00490819	0.00562655
	66:01g	0.00430051	0.0084999	0.0063	0.0081	0.0083	0.00753333	0.00760198	0.00769811	0.00649992	0.0063	0.00616673		66:01g	0.004218	0.00679959	0.00628307	0.00810959	0.00794852	0.00722543	0.00697016	0.00802882	0.00659029	0.00694268	0.00610338
	02:06g	0.00290009	0.0021	0.00165	0.0016	0.0019	0.00166664	0.00239959	0.00126668	0.0013	0.00230008	0.000833333		03:02	0.002414	0.00241101	0.0021164	0.0030137	0.00416351	0.00304782	0.00326726	0.00269074	0.00332594	0.00272112	0.00238413
	03:02	0.00189971	0.0024	0.0017	0.0028	0.0043	0.00266664	0.00290013	0.00286652	0.0040997	0.00279999	0.00243338		02:06g	0.002279	0.00208593	0.00162037	0.00138911	0.00167171	0.00181293	0.00245045	0.00143217	0.00153979	0.00152586	0.000858287
	29:01	0.0016	0.00389997	0.00240002	0.0036	0.0033	0.00250003	0.00309974	0.00226642	0.00360028	0.0029	0.00246652		29:01	0.001629	0.00333207	0.00257937	0.00323288	0.00350114	0.00260116	0.00326726	0.00212655	0.00381868	0.00295	0.00238413
	24:03g	0.0012003	0.0013	0.0009	0.0015	0.0007	0.00183332	0.0015	0.00191666	0.0007	0.0014	0.0011999		24:03g	0.00117	0.00119196	0.000793651	0.00126027	0.0011355	0.00202312	0.00114354	0.00186616	0.00110865	0.00162759	0.00114438
	02:17	0.0008	0.0005	0.000899966	0.0008	0.0013	0.00203332	0.0009	0.00193335	0.0018998	0.0017	0.000933321		02:17	0.000923	0.00097524	0.000727513	0.00060274	0.00141938	0.00181293	0.00108909	0.00182276	0.0014782	0.00170388	0.00104902
	26:08	0.0008	0.000900035	0.0004	0.0004	0.0008	0.00106666	0.0007	0.000733337	0.000799754	0.00110005	0.000466667		30:04	0.000787	0.00124614	0.000859788	0.000876712	0.00110396	0.0020494	0.00152472	0.00177936	0.00190934	0.0010681	0.000667557
	30:04	0.0006	0.001	0.0008	0.0009	0.0005	0.00203331	0.00139985	0.00136665	0.0017002	0.0011	0.000666667		26:08	0.000785	0.000732584	0.000661376	0.000383562	0.000567752	0.000840778	0.00087127	0.000607586	0.000677507	0.000920014	0.000476826
	74:03	0.0006	0.0001	0.0001	0	0	3.33333e-05	0.0003	0.0002	0.0001	0.0004	0.0002		69:01	0.000561	0.00083979	0.000462963	0.000438356	0.000883169	0.000945875	0.000816816	0.000607586	0.00080069	0.000584914	0.00019073
	02:02	0.0005	0.000999977	0.0006	0.0009	0.0006	0.000333333	0.0006	0.000566667	0.0008	0.0003	0.000733333		02:02	0.000505	0.0008127	0.000529101	0.000821918	0.000567752	0.000341568	0.000544544	0.000520788	0.000923873	0.000305173	0.000762922
	69:01	0.0004	0.0006	0.0003	0.0004	0.0004	0.00110001	0.000899953	0.0005	0.0007	0.0006	0.0002		74:03	0.00045	0.00013545	0.000132275	5.47945e-05	0.000126167	7.88229e-05	0.000217817	0.000216995	6.15915e-05	0.000635776	0.00019073
	01:02	0.0003	0.0001	0	0	0.0001	0	0	0	0	0	0		34:02	0.000227	0.0005418	0.00026455	0.000712329	0.000946253	0.000394115	0.000762361	0.000781182	0.000554324	0.000890087	0.000476826
	26:15	0.0003	0	0	0	0	3.33333e-05	0	0	0	0	0		02:08	0.000226	5.418e-05	6.61376e-05	5.47945e-05	3.15418e-05	7.88229e-05	0.000163363	0.000173596	0	5.08621e-05	0
	02:03g	0.0002	0.00010008	0	0.0001	0	0	0	0	0	0	0		02:30	0.000224	0.00040635	0.000396825	0.000164384	0.00053621	0.000709406	0.000108909	0.000564187	0.000492732	0.000584914	0.000476826
	02:08	0.0002	0	0	0.0001	0	0.000133333	0.0003	0.000266667	0	0.0001	0		01:02	0.000169	2.709e-05	0	0	0.000126167	2.62743e-05	0.000108909	0	0	5.08621e-05	0
	24:07	0.0002	0.0001	0.0002	0.0003	0.0001	0.000233333	0	0.0002	0.0001	0	0.0002		26:15	0.000169	0	6.61376e-05	0	0	5.25486e-05	0	0	0	0	0
	33:05	0.0002	0.0001	0.0002	0	0	3.33333e-05	0.0001	0.000166667	0	0	0		33:05	0.000169	2.709e-05	0.000198413	0	0	2.62743e-05	0.000108909	8.6798e-05	6.15915e-05	2.54311e-05	0
	34:02	0.0002	0.0006	0.0002	0.0005	0.001	0.0004	0.001	0.00105	0.0004	0.0014	0.0005		01:03	0.000168	0.00016254	0.000132275	0.000164384	0.000252334	0.00018392	0.000163363	0.000260394	6.15915e-05	0.000101724	0.000572191
	01:03	0.0001	0.0003	0.0001	0.0002	0.0001	0.0003	0.0003	0.0001	0	0.0002	0.0006		02:35	0.000168	0.00046053	0.000925926	0.000328767	0.000126167	0.000292771	0.000435635	0.000564187	0.000431141	0.000610345	0.000572191
	02:07g	0.0001	0.0005	0.0013	0.0009	0	0.0001	0.0002	0.000533333	0.0007	0.0001	0.000166667		02:27	0.000119	0	0	0	0	5.25486e-05	5.44544e-05	0	0	0	0
	02:27	0.0001	0	0	0	0	6.66667e-05	0	0	0	0	0		24:07	0.000113	8.127e-05	0.000132275	0.000219178	0.000157709	0.000302192	5.44544e-05	0.000216995	6.15915e-05	0.000101724	0.00019073
	02:29	0.0001	0	0	0	0	0	0	0	0	0	0		68:12	0.000113	0	0	0.000219178	0	2.62743e-05	0	4.3399e-05	0.000246366	0	9.53652e-05
	03:08	0.0001	0	0	0	0	0	0	0	0	0	0		68:13	0.000113	0	0	0	0	0	0	0	0	0	0
	11:04	0.0001	0	0	0	0	0	0	0	0	0	0		02:03g	0.000112	5.418e-05	0	5.47945e-05	0	0	0	0	0	0	0
	11:12	0.0001	0	0	0	0	0	0	0	0.0001	0	0		02:07g	0.000112	0.0005418	0.0010582	0.000712329	9.46253e-05	0.000157646	0.000272272	0.00043399	0.000554324	0.000178017	0.00019073
	24:10	0.0001	0	0	0	0	0	0	0	0	0	0		02:20	0.000112	0	0	0	0	0	0	0	0	0	0
	26:05	0.0001	0	0	0	0	0	0	0	0	0	0		02:29	0.000112	0	0	0	0	0	0	0	0	0	0
	29:03	0.0001	0	0	0	0	0	0	0	0	0	0		03:05	0.000112	0	0	0	3.15418e-05	0	0	0	0	2.54311e-05	0
	31:02	0.0001	0	0	0	0	0	0	0	0	0	0		11:12	0.000112	0	6.61376e-05	0	0	0	0	0	6.15915e-05	0	0
	68:12	0.0001	0	0	0.0001	0	3.33333e-05	0	3.33333e-05	0.000199951	0	0.0001		36:01	0.000112	5.418e-05	6.61376e-05	0	3.15418e-05	0	5.44544e-05	0	0	2.54311e-05	9.53652e-05
	68:13	0.0001	0	0	0	0	0	0	0	0	0	0		68:24	0.000112	0	0	0	6.30835e-05	0.00018392	5.44544e-05	0	0.000123183	2.54311e-05	9.53652e-05
	68:24	0.0001	0	0	0	0.0001	0.000166667	0	0	0.0002	0	6.66667e-05		74:01g	0.000112	5.418e-05	0	0.000109589	0.000189251	5.25486e-05	0	4.3399e-05	6.15915e-05	0	0
	74:01g	0.0001	0	0	0.0001	0.0002	3.33333e-05	0	3.33333e-05	0	0	0		02:22g	5.6e-05	0.00035217	0.000330688	0.000219178	9.46253e-05	0.000161399	0.000163363	0.000173596	0.000123183	0.000178017	0.00019073
	01:06	0	0	0	0	0	0.000133333	0	3.33333e-05	0.0001	0	0.0001		03:08	5.6e-05	0	0	0	0	0	0	0	0	0	0
	01:51	0	0	0	0	0.0001	0	0	0	0	0.0001	0		11:04	5.6e-05	0	0	0	0	0	0	0	0	0	0
	02:101	0	0	0	0	0.0001	0	0	0	0	0	0		24:10	5.6e-05	0	0	0	0	0	0	0	0	0	0
	02:11g	0	0	0	0	0	0.0001	0	0	0	0.0001	0.0001		24:17	5.6e-05	0	0	0	0	0	0	0	6.15915e-05	0	0
	02:12	0	0.0002	0.0002	0.0002	0	0	0.0001	0	0.0002	0.0001	0		26:05	5.6e-05	0	0	0	0	0	0	0	0	0	0
	02:151	0	0	0	0	0	0	0	0	0.0001	0	0		26:09	5.6e-05	0	0	0	0	0	0	4.3399e-05	6.15915e-05	0	0
	02:22g	0	0.0001	0.0004	0.0003	0	0.0002	0.0002	0.000266667	0	0.0001	0.000166667		29:03	5.6e-05	0	0	0	0	0	0	0	0	0	0
	02:24	0	0	0.0001	0	0	0	0	0	0.0002	0	0		29:10	5.6e-05	0.00018963	0.00026455	0.000219178	6.30835e-05	0.00018392	0.000163363	8.6798e-05	6.15915e-05	0.000152586	0.000286096
	02:30	0	0.000500022	0.00040001	0	0.0006	0.00049999	0	0.000599967	0.0005	0.00049998	0.000499986		31:02	5.6e-05	0	0	0	0	0	0	0	0	0	0
	02:35	0	0.0006	0.001	0.0004	0	0.000533333	0.0005	0.000733333	0.0003	0.0012	0.0006		31:08	5.6e-05	0.00018963	0.000132275	0.000109589	3.15418e-05	0.000105097	0.000108909	0	0.000246366	5.08621e-05	9.53652e-05
	02:49	0	0	0	0	0	3.33333e-05	0	0	0	0	0		01:06	0	0	0	0	0	7.88229e-05	5.44544e-05	8.6798e-05	6.15915e-05	7.62932e-05	9.53652e-05
	02:56	0	0	0	0.0001	0	0.0001	0	0	0	0	0		01:51	0	0	0	0	3.15418e-05	0	5.44544e-05	0	0	2.54311e-05	0
	03:05	0	0	0	0	0.0001	0	0	0	0	0	0		02:101	0	0	6.61376e-05	0	3.15418e-05	2.62743e-05	0	0	0	0	0
	03:07	0	0	0	0	0	0	0	6.66667e-05	0	0	0		02:11g	0	5.418e-05	0	0	0	5.25486e-05	0	0	0	2.54311e-05	9.53652e-05
	03:22	0	0	0.0001	0.0002	0	0	0	0	0.0001	0	0		02:12	0	0.00016254	0.00026455	0.000219178	0	2.62743e-05	0.000163363	4.3399e-05	0.000123183	0.000101724	0
	03:33	0	0	0	0	0	0	0	3.33333e-05	0	0.0001	0.0002		02:120	0	2.709e-05	0	0	0	0	0	0	0	0	0
	03:74	0	0	0	0	0	0	0	0	0	0	0.000166667		02:121	0	0	0	0	0	2.62743e-05	0	0	0	0	0
	03:97	0	0	0	0.0001	0	0	0	0	0	0	0		02:138	0	0	0	0	0	0	0	0	0	5.08621e-05	0
	11:02g	0	0	0	0	0	0	0	0	0.0001	0	0		02:151	0	0	0	0	0	0	0	0	6.15915e-05	0	0
	11:15	0	0	0	0	0	0.0001	0	0	0	0	0		02:180	0	0	0	0	0	0	0	0	0	2.54311e-05	0
	11:30	0	0	0	0	0	6.66667e-05	0	0	0	0	0		02:188	0	2.709e-05	0	0	0	0	0	0	0	0	0
	11:37	0	0.0001	0.0001	0	0	0	0	0	0	0	0		02:211	0	0	0	0	0	0	0	0	0	2.54311e-05	0
	11:47	0	0	0.0001	0	0	0	0	0	0	0	0		02:24	0	0	6.61376e-05	0	0	0	0	0	0.000184775	0	0
	24:06	0	0	0	0	0	0	0	0	0	0.0002	0		02:26	0	0	0	0	3.15418e-05	0	0	0	0	0	0
	24:17	0	0	0	0	0	0	0	0	0.0001	0	0		02:36	0	0	0	0	0	2.62743e-05	0	0	0	0	0
	24:30	0	0	0	0	0	0	0.0001	0	0.0001	0	0		02:49	0	0	0	0	0	2.62743e-05	0	0	0	0	0
	24:31	0	0	0.0001	0	0.0005	3.33333e-05	0	0	0	0	0		02:56	0	8.127e-05	0	5.47945e-05	0	0.000105097	5.44544e-05	0	6.15915e-05	2.54311e-05	0
	24:56	0	0.0003	0.0002	0.0003	0.0001	0.0003	0	0.000166667	0.0002	0	0.0001		02:90	0	2.709e-05	0	0	0	0	0	0	0	0	0
	24:72	0	0	0	0	0.0001	6.66667e-05	0	0	0	0	0		02:95	0	0	0	0	0	0	5.44544e-05	0	0	0	0
	24:99	0	0	0	0	0	0	0.0001	0	0	0	0		03:07	0	0	0	0	0	0	0	4.3399e-05	0	0	0
	25:04	0	0	0	0.0001	0	0	0	0	0	0	0		03:22	0	2.709e-05	0.000132275	0.000109589	0	0	0	0	6.15915e-05	2.54311e-05	0
	25:09	0	0	0	0	0	0	0.0001	0	0	0	0		03:23	0	0	0	0	0	0	5.44544e-05	0	0	0	0
	25:11	0	0	0	0	0	0	0	6.66667e-05	0	0	0		03:33	0	0	0	0	0	0	0	4.3399e-05	0	0.000101724	0.00019073
	26:09	0	0	0	0	0	0	0	3.33333e-05	0.0001	0	0		03:55	0	0	0	0	0	0	0	0	0	2.54311e-05	0
	26:12	0	0	0	0	0	0	0	0.000133333	0	0	0		03:74	0	0	0	0	0	0	0	0	0	0	0.00019073
	26:13	0	0	0	0	0	0	0	3.33333e-05	0	0	0		03:97	0	0	0	5.47945e-05	0	0	0	0	0	0	0
	26:18	0	0	0	0	0	0	0	0	0	0	0.0001		11:02g	0	0	0	0	6.30835e-05	0	0	0	6.15915e-05	0	0
	29:10	0	0.0001	0.0004	0.0004	0.0001	0.000133333	0.0003	0.000166667	0	0.0002	0.000266667		11:03	0	2.709e-05	0	0	0	0	0	0	0	0	0
	31:08	0	0.0002	0.0002	0.0001	0.0001	9.99883e-05	0.0001	0	0.0003002	0.0001	0.0001		11:15	0	0	0	0	0	5.25486e-05	0	0	0	0	0
	31:27	0	0	0	0	0	0	0	0	0	0.000100002	0		11:19	0	0	0	0	0	0	0	0	0	5.08621e-05	0
	32:04	0	0	0	0	0	3.33333e-05	0	0	0	0	0		11:29	0	2.709e-05	0	0	0	0	0	0	0	0	0
	32:13	0	0	0	0	0	0	0	3.33333e-05	0	0	0		11:30	0	0	0	0	0	2.62743e-05	0	0	0	0	0
	32:28	0	0	0	0	0	0	0.0002	0	0	0	0		11:34	0	0	0	0	0	0	0	0	0	2.54311e-05	0
	33:09	0	0.0003	0	0.0001	0	0	0	6.66667e-05	0	0	0		11:37	0	2.709e-05	6.61376e-05	0	0	0	0	0	0	0	0
	33:12	0	0	0	0	0	0	0.0001	0	0	0	0		11:39	0	0	0	0	3.15418e-05	0	0	0	6.15915e-05	0	0
	34:01	0	0.0001	0	0	0	0	0	0	0	0	0		11:47	0	2.709e-05	6.61376e-05	0	0	0	0	0	0	0	0
	36:01	0	0	0	0	0.0001	0	0.0001	0	0	0	0.0001		23:04	0	0	0	0	0	0	0	0	0	2.54311e-05	0
	66:05	0	0	0	0	0	3.33333e-05	0	0	0	0	0		24:06	0	0	0	0	0	0	0	0	0	7.63088e-05	0
	68:09	0	0	0	0.0001	0	0	0.0001	0	0	0.0001	0		24:30	0	0	6.61376e-05	5.47945e-05	0	2.62743e-05	5.44544e-05	0	6.15915e-05	0	0
	68:25	0	0	0	0	0.0001	0.0001	0	0	0	0	0		24:31	0	0	6.61376e-05	0	0.000378501	5.25486e-05	0	0	6.15915e-05	0	0
	68:35	0	0	0	0	0	6.66667e-05	0	0	0	0	0		24:56	0	0.00018963	0.000198413	0.000164384	3.15418e-05	0.000157646	0	0.000130197	0.000246366	7.62932e-05	9.53652e-05
	80:01	0	0	0	0	0	0.000133333	0	0	0.0001	0.0002	0		24:72	0	0	0	0	3.15418e-05	2.62743e-05	0	0	0	0	0
														24:99	0	0	0	0	0	0	5.44544e-05	0	0	0	0
														25:04	0	2.709e-05	0	5.47945e-05	0	2.62743e-05	5.44544e-05	0	0	0	0
														25:09	0	0	0	0	0	0	5.44544e-05	0	0	0	0
														25:11	0	0	0	0	0	0	0	4.3399e-05	0	0	0
														26:12	0	2.709e-05	0	0	0	0	0	8.6798e-05	0	0	0
														26:18	0	0	0	0	0	0	0	0	0	2.54311e-05	9.53652e-05
														26:20	0	0	0	0	0	0	0	0	6.15915e-05	0	0
														30:10	0	0	0	5.47945e-05	0	0	0	0	0	2.54311e-05	0
														31:27	0	0	0	0	0	0	0	0	0	0.000101724	0
														32:03	0	0	0	0	0	0	0	0	0	2.54311e-05	0
														32:04	0	0	0	0	0	2.62743e-05	0	0	0	0	0
														32:16	0	0	0	0	0	0	0	0	0	2.54311e-05	0
														32:17	0	2.709e-05	0	0	0	0	0	0	0	0	0
														32:28	0	2.709e-05	0	0	0	0	0.000108909	0	0	0	0
														33:09	0	0.00010836	0	5.47945e-05	0	0	0	8.6798e-05	0	2.54311e-05	0
														33:12	0	0	0	0	0	0	5.44544e-05	0	6.15915e-05	0	0
														34:01	0	2.709e-05	0	0	0	0	0	0	6.15915e-05	0	0
														66:02	0	0	0	0	0	0	0	0	0	2.54311e-05	0
														66:05	0	0	0	0	0	2.62743e-05	0	0	0	2.54311e-05	0
														68:03	0	0	0	0	3.15418e-05	0	0	0	0	0	0
														68:09	0	0	0	5.47945e-05	0	0	5.44544e-05	0	0	0	0
														68:25	0	0	0	0	9.46253e-05	5.25486e-05	5.44544e-05	0	0	5.08621e-05	0
														68:26	0	0	0	0	3.15418e-05	0	0	0	0	0	0
														68:35	0	0	0	0	0	5.25486e-05	0	0	0	0	0
														80:01	0	0	0	0	3.15418e-05	0.000131372	0	4.3399e-05	6.15915e-05	7.62932e-05	0

## Sheet: HLA-B alleles
HLA-B	Allele frequencies - random samples (n = 5,000 each)													Allele frequencies - complete data set (n = 123,749)
	Allele	D	P reg0	P reg1	P reg2	P reg3	P reg4 (mean)	P reg5	P reg6 (mean)	P reg7	P reg8	P reg9 (mean)		Allele	D	P reg0	P reg1	P reg2	P reg3	P reg4	P reg5	P reg6	P reg7	P reg8	P reg9
	07:02g	0.1403	0.1043	0.1163	0.1091	0.1038	0.1079	0.107411	0.105789	0.112821	0.1131	0.115731		07:02g	0.14089	0.104622	0.114881	0.113205	0.103899	0.111876	0.107166	0.105199	0.11135	0.112507	0.115392
	08:01g	0.1009	0.0946	0.0853	0.0941977	0.0947	0.1028	0.0883913	0.0956472	0.0883921	0.0963001	0.0981		08:01g	0.103162	0.0970093	0.085582	0.0930958	0.0954769	0.101655	0.0900675	0.0952174	0.0908475	0.0962057	0.0981308
	44:02g	0.0816001	0.063	0.0662997	0.0597	0.0631999	0.0626668	0.0597001	0.0611063	0.0630989	0.0639002	0.0595994		44:02g	0.080108	0.0629301	0.0666005	0.0598904	0.0648814	0.0620336	0.0621324	0.0609756	0.0631929	0.0621535	0.0596986
	15:01g	0.081	0.0537	0.0542999	0.0533	0.0514808	0.0518667	0.0493685	0.0512059	0.0480006	0.0555	0.0496		15:01g	0.078489	0.0530422	0.0532407	0.0503562	0.0513208	0.0510247	0.0503703	0.0506043	0.04915	0.0571736	0.0495899
	35:01g	0.0623	0.0495	0.0554999	0.0492	0.0516999	0.05214	0.0521147	0.0549216	0.0531057	0.0483334	0.0532002		35:01g	0.06071	0.0514632	0.0548942	0.0513425	0.0521385	0.0528541	0.0514409	0.0555073	0.0515521	0.0518609	0.0532138
	51:01g	0.0571001	0.0408333	0.0431843	0.0462	0.0505998	0.0531667	0.0484002	0.0446306	0.0457951	0.0456001	0.0470327		51:01g	0.05301	0.0450833	0.0443753	0.0435068	0.0504681	0.0510772	0.0474298	0.0450482	0.0451816	0.0455605	0.0469197
	40:01g	0.0472999	0.0313001	0.0318001	0.0263092	0.0317	0.0292078	0.0329031	0.0354356	0.0297956	0.0369	0.0306672		40:01g	0.047458	0.0296094	0.0329365	0.0269058	0.0300278	0.030268	0.0330538	0.0353702	0.0298103	0.036875	0.0307076
	18:01g	0.0471001	0.0717001	0.0682999	0.0776908	0.0754799	0.0719921	0.0774739	0.0723633	0.0728493	0.0681	0.0753033		18:01g	0.046481	0.0705965	0.0678571	0.078628	0.0789467	0.0723594	0.0768896	0.075166	0.0739714	0.0703377	0.0749571
	44:03	0.0404	0.0430001	0.0367	0.0461	0.0490999	0.0416667	0.0405021	0.0366354	0.0421973	0.0407	0.0398		44:03	0.040532	0.0414477	0.0367063	0.0435616	0.0461141	0.041671	0.0408952	0.0362816	0.0412663	0.0402574	0.0393858
	27:05g	0.0391001	0.0469	0.0471001	0.0472	0.0468	0.0457333	0.0428999	0.0456705	0.0521302	0.0471	0.0453985		27:05g	0.036053	0.0471366	0.0478836	0.0446575	0.0452309	0.0450867	0.0444348	0.045786	0.0504589	0.0490311	0.0455846
	57:01g	0.0321	0.0331989	0.0342001	0.0330986	0.0385499	0.0328	0.0342991	0.0324026	0.0317029	0.0387986	0.0327131		57:01g	0.032972	0.0345936	0.0337963	0.0330403	0.036871	0.034288	0.0347963	0.0313775	0.0320882	0.0344839	0.0329789
	13:02g	0.028	0.0581	0.0628	0.0508	0.0430001	0.0500333	0.0524996	0.0517936	0.0585053	0.0554	0.0577		13:02g	0.030855	0.0562388	0.0638228	0.0510137	0.0437484	0.0491592	0.0531475	0.05286	0.0590047	0.0525886	0.0577913
	35:03g	0.0213001	0.0308	0.0302002	0.0343	0.0329	0.0345001	0.0351106	0.0348693	0.0327937	0.0321	0.0339653		35:03g	0.020634	0.0327247	0.031746	0.035726	0.0340336	0.0348135	0.0338346	0.0338512	0.0332594	0.0326026	0.0341408
	14:02	0.0191	0.0158999	0.0148999	0.014	0.0124	0.0135334	0.0178004	0.0147049	0.0139995	0.016	0.0148335		38:01	0.018135	0.0392534	0.0367063	0.0383014	0.0326434	0.0357068	0.0353953	0.0382345	0.0364888	0.0309242	0.0365249
	38:01	0.0183999	0.0419	0.0354001	0.0378839	0.0323	0.0364	0.0371924	0.0384658	0.0339021	0.0318	0.0368657		14:02	0.017699	0.0160644	0.014418	0.0143014	0.011702	0.0133473	0.0160096	0.0138877	0.0133038	0.0153483	0.0149723
	55:01	0.0166999	0.0103999	0.00870005	0.0089	0.0120999	0.0127333	0.0100989	0.0120318	0.011901	0.0113	0.0090333		55:01	0.015914	0.00934605	0.0093254	0.00926027	0.0111342	0.0115607	0.0111087	0.0124121	0.0115792	0.0115966	0.0090597
	40:02g	0.0145999	0.0168998	0.0267	0.0181	0.0189001	0.0175001	0.018998	0.0200675	0.0181988	0.0211999	0.0211662		40:02g	0.014164	0.018963	0.0255952	0.017863	0.0179788	0.0168681	0.0199848	0.0195296	0.018539	0.0208535	0.0214572
	37:01g	0.0139999	0.0136	0.0126999	0.0119	0.0122	0.00999998	0.00929874	0.0123326	0.0111043	0.0108999	0.0114998		39:01g	0.013221	0.0166333	0.015873	0.0142192	0.0160863	0.016474	0.0162274	0.0161878	0.0158783	0.0143431	0.0157353
	49:01	0.0133	0.0120001	0.0120002	0.0125	0.0178	0.0137667	0.0155056	0.0131994	0.0155018	0.0107	0.0112325		37:01g	0.012719	0.01173	0.0128307	0.0121644	0.0107242	0.00993169	0.00936615	0.0124555	0.0118256	0.0104013	0.0115392
	39:01g	0.0132	0.0187999	0.0162	0.01475	0.0157999	0.0155333	0.0165028	0.0158998	0.0161188	0.0152001	0.0157996		49:01	0.012259	0.0128948	0.0123677	0.013863	0.0188304	0.0136626	0.0154106	0.0128027	0.0141661	0.0116729	0.0113485
	50:01	0.00950003	0.00830008	0.011	0.01	0.00889999	0.0107333	0.0100007	0.00903209	0.010897	0.00979996	0.00963317		50:01	0.009562	0.00977949	0.0108466	0.0103562	0.00946253	0.0102995	0.0107275	0.00959118	0.0108401	0.0096638	0.00953653
	58:01g	0.00899998	0.00640002	0.00520001	0.006	0.00660002	0.006	0.0074	0.00783306	0.00705024	0.00809989	0.00723347		58:01g	0.00795	0.00593271	0.00548942	0.00520548	0.00690765	0.00680505	0.00631671	0.00755143	0.00669933	0.0085957	0.00734312
	56:01g	0.00830004	0.0165998	0.0162	0.0187	0.0175	0.0148	0.0158974	0.0146639	0.0166964	0.0128	0.0149003		56:01g	0.007737	0.015956	0.0162037	0.0181918	0.0168748	0.0146873	0.0159551	0.0147991	0.0161986	0.0144703	0.0151631
	35:02	0.0079	0.00969993	0.0115001	0.01	0.0153	0.0135	0.0134955	0.0107668	0.0108008	0.011	0.0102334		35:02	0.007469	0.0103755	0.0113095	0.0100274	0.0147931	0.0126642	0.0127423	0.010329	0.0110249	0.0112405	0.0102994
	52:01g	0.0077	0.019	0.0144001	0.0179	0.0146	0.0154333	0.0158969	0.017668	0.0166011	0.0179	0.0145006		52:01g	0.007271	0.0179065	0.013955	0.0176438	0.0147931	0.0151865	0.016064	0.017403	0.0157058	0.0155129	0.0146862
	27:02	0.00619999	0.0174	0.0199	0.0193	0.0163001	0.017	0.0182013	0.0188972	0.0183991	0.0190467	0.0164664		27:02	0.006471	0.017771	0.018254	0.02	0.0173795	0.0164477	0.0174254	0.0183578	0.0190934	0.0189933	0.0163075
	35:08	0.00569989	0.00459989	0.00420005	0.0036	0.00509987	0.00393332	0.00430052	0.00553364	0.00339951	0.00460004	0.00386665		39:06	0.005331	0.00311535	0.00297619	0.00350685	0.00271259	0.0036784	0.0031039	0.00412291	0.00375708	0.00399268	0.00352851
	39:06	0.00550015	0.0029	0.0032	0.0032	0.00279995	0.00386664	0.00340055	0.00376731	0.00310044	0.00390003	0.00346686		35:08	0.005195	0.00388164	0.00396825	0.00339726	0.00454201	0.00412507	0.00511871	0.00555507	0.00388027	0.00422302	0.00371924
	41:02	0.00480001	0.0139	0.0105	0.015	0.0121	0.0149	0.013799	0.0135996	0.0126988	0.0111	0.0121668		44:05	0.004566	0.00885843	0.00734127	0.00980822	0.0070969	0.00895954	0.00784143	0.00911379	0.00739098	0.00874828	0.00944116
	45:01g	0.00470001	0.0036	0.00249998	0.0032	0.00289991	0.00303336	0.0050008	0.00300001	0.00349996	0.00290008	0.00296655		14:01	0.004489	0.00436149	0.00277778	0.00427397	0.00233409	0.00323174	0.00329897	0.00351532	0.00326435	0.00241595	0.00362388
	44:05	0.00459999	0.0101	0.00709994	0.0095	0.0066999	0.00873332	0.00770082	0.00836752	0.0063976	0.00820005	0.00943297		41:02	0.004407	0.0124343	0.0101852	0.0149041	0.0125221	0.014083	0.0124156	0.0138009	0.012811	0.0123341	0.0121114
	47:01	0.0042	0.00249994	0.00249995	0.0026	0.00350009	0.00190001	0.0034024	0.00349932	0.00209966	0.00120003	0.0037		45:01g	0.004344	0.0035217	0.00198413	0.00367123	0.00337497	0.00310037	0.00381181	0.00282094	0.00307958	0.00310259	0.00305169
	14:01	0.00410004	0.00490003	0.0031	0.0042	0.0019	0.0033	0.00319999	0.00336629	0.00390022	0.00179999	0.00366629		41:01	0.003712	0.00609525	0.00462963	0.00668493	0.0072546	0.00449291	0.00582662	0.00577207	0.00622074	0.00372565	0.00314705
	41:01	0.0041	0.00569998	0.00510001	0.0065	0.0081	0.00413337	0.00670345	0.00613304	0.00630359	0.0038	0.0031001		47:01	0.003414	0.00227556	0.00251323	0.00263014	0.00302801	0.00241724	0.00326726	0.00334172	0.00227889	0.00205992	0.00362388
	53:01	0.00350002	0.00149998	0.0023	0.0016	0.0008	0.00123332	0.0014132	0.00286652	0.0012004	0.0022	0.00183349		53:01	0.003407	0.00143577	0.00277778	0.00164384	0.000883169	0.00133999	0.00192436	0.00260394	0.00110865	0.00144957	0.00181194
	15:17	0.00330006	0.00209999	0.0016	0.003	0.00269999	0.00240001	0.00359997	0.00249979	0.00289902	0.00320002	0.00303341		15:17	0.003149	0.00265482	0.00178571	0.00268493	0.00312263	0.00273253	0.00353953	0.00273414	0.00264844	0.00279742	0.00295632
	07:05g	0.0022	0.0019	0.00270009	0.0022	0.00279998	0.00236669	0.00299979	0.00216639	0.00320032	0.0025	0.00214999		07:05g	0.002354	0.00222138	0.00277778	0.00213699	0.00305955	0.00228586	0.00294054	0.00195295	0.00283321	0.00279742	0.00205035
	15:18g	0.00170002	0.0008	0.0012	0.0004	0.0009	0.000999957	0.000799959	0.00110004	0.001	0.0007	0.00173336		15:18g	0.001831	0.0010836	0.00112434	0.00060274	0.00116705	0.00107725	0.00087127	0.000954778	0.00104706	0.000813794	0.00171657
	51:08	0.0014	0.000800017	0.0005	0.00035	0.0013	0.0016	0.0011	0.00140007	0.0009	0.0005	0.000433333		51:08	0.001541	0.00083979	0.000529101	0.000520548	0.00123013	0.00157646	0.00125245	0.00143217	0.000677507	0.000534052	0.000476826
	15:24	0.0008	0.0002	0.0003	0.0003	0	6.66667e-05	0.0006	0.0003	0.0005	0.0002	0.0003		51:07	0.000899	0.00089397	0.00152116	0.00060274	0.000189251	0.000341566	0.000490089	0.000564187	0.000677507	0.000406897	0.000953652
	51:07	0.0008	0.0011	0.0013	0.0004	0	0.000366675	0.0005	0.000466667	0.0007	0.0002	0.0009		57:03	0.000729	0.00065016	0.000396825	0.00060274	0.000788544	0.000472937	0.000598998	0.000650985	0.000554324	0.00048319	0.00019073
	73:01	0.0008	0.0003	0.0002	0.0004	0.0005	0.0005	0.000799971	0.000266667	0.000300447	0.000599978	0.000466667		07:04	0.000705	0.00419895	0.00330688	0.00219178	0.00227101	0.00218077	0.00288608	0.00303793	0.00203252	0.00371293	0.00333778
	07:04	0.000700019	0.00410014	0.00329992	0.0028	0.00260004	0.00199998	0.003	0.0027004	0.0021002	0.00400004	0.00336666		73:01	0.000674	0.00024381	0.000198413	0.000328767	0.000788544	0.00036784	0.000707907	0.000390591	0.000307958	0.000305173	0.000476826
	15:03g	0.0006	0.0005	0.0006	0.0008	0.0007	0.000666667	0.0007	0.000433267	0.0004	0.0008	0.0006		15:03g	0.000673	0.00048762	0.000595238	0.000657534	0.000693919	0.000840778	0.000707907	0.000347192	0.000431141	0.000559483	0.000572191
	40:06	0.0006	0.0001	0.0002	0.0003	0	0	0.0005	0.0001	0	0.0002	0.0001		15:24	0.000619	0.00018963	0.00026455	0.000219178	3.15418e-05	0.000105097	0.000490089	0.000260394	0.000615915	0.000178017	0.000286096
	15:10	0.0005	0.0001	0	0	0.0001	6.66667e-05	0.0002	0.000133333	0.0005	0.0002	0.0001		18:03	0.000618	0.0021672	0.00218254	0.00180992	0.00252571	0.00312664	0.00223263	0.00225785	0.0022173	0.00231885	0.00200267
	18:03	0.0005	0.00159997	0.00180003	0.00170919	0.00212004	0.00287459	0.00156628	0.00220073	0.00229957	0.00200005	0.00196673		48:01g	0.000562	0.00167958	0.00145503	0.00284931	0.00118282	0.00157646	0.00147027	0.000737783	0.00166297	0.000720547	0.00133511
	44:04	0.0005	0.0002	0.0001	0.0003	0.0002	0.000366667	0.0004	0.000566667	0.000600009	0.0006	0.0003		40:06	0.00045	0.00021672	0.000132275	0.000164384	3.15418e-05	0	0.000272272	8.6798e-05	6.15915e-05	0.000127155	9.53652e-05
	57:03	0.0005	0.0002	0.0004	0.0007	0.0008	0.000499994	0.0005	0.0004	0.0006	0.0003	0.000133333		15:07	0.000449	0.0002709	0.000330688	0.000438356	0.000189251	0.000236469	0.000272272	0.000216995	0.000307958	0.000610345	0.000476826
	15:07	0.0004	0.0003	0.0004	0.0003	0.0002	0.0002	0.0001	0.0002	0.0003	0.0007	0.000433301		27:07	0.000395	0.00010836	6.61376e-05	0	0.000283876	0.000236469	0.000326726	0.000347192	0.000369549	0.000330604	0.00019073
	15:33	0.0004	0	0	0.0001	0.0001	0	0	0.000166667	0	0.0001	0		15:10	0.000393	0.00010836	0	0.000273973	6.30835e-05	0.000105097	0.000108909	8.6798e-05	0.000369549	7.62932e-05	9.53652e-05
	27:07	0.0004	0.0001	0	0	0.0003	0.0003	0.0003	0.000333333	0.0002	0.0001	0.000166667		44:04	0.000341	0.0002709	0.00026455	0.000219178	0.000252334	0.000472937	0.000490089	0.00043399	0.000431141	0.000457759	0.000286096
	48:01g	0.0004	0.0015	0.0017	0.0024	0.00120006	0.00143335	0.0012004	0.000566659	0.00229961	0.00063336	0.00133335		15:09	0.000285	0.00016254	0.00026455	0.000219178	3.15418e-05	0.000131372	5.44544e-05	4.3399e-05	0.000246366	0.000305173	0.000381461
	15:29	0.00030002	0	0.0001	0	0.0001	0	0	0	0.0001	0	0		27:14	0.000281	0.00018963	0.000198413	0.000273973	6.30835e-05	0.000105097	5.44544e-05	8.6798e-05	0.000200172	0.000101724	0
	08:09	0.0003	0	0.0001	0	0	0	0	0	0	0	0		39:24	0.000228	0.00075852	0.000330688	0.000931507	0.000189251	0.000262743	0.000381181	0.000477389	0.000615915	0.000457759	0.000667557
	15:08	0.0003	0.0002	0.0002	0	0.0005	0.000333333	0.0003	0.000333333	0.0004	0	6.66667e-05		08:09	0.000225	0	6.61376e-05	0	0	0	0	0	0	5.08621e-05	0
	15:09	0.0003	0	0.0002	0.0003	0	0.000133333	0.0001	0	0.0003	0.0004	0.0004		15:08	0.000225	0.00024381	0.00026455	0.000109589	0.00053621	0.000315292	0.000326726	0.00043399	0.000492732	0.000127155	9.53652e-05
	27:12	0.0003	0	0	0	0	6.66667e-05	0	3.33333e-05	0	0	0		15:33	0.000225	5.418e-05	0	5.47945e-05	0.000157709	5.25486e-05	5.44544e-05	0.000173596	0	2.54311e-05	0
	39:24	0.0003	0.0011	0.0001	0.0008	0.0002	0.000333333	0.0004	0.000566781	0.0004	0.0009	0.000699883		15:39	0.000225	2.709e-05	0	0.000328767	0.000157709	0.000210194	0	0.000130197	0	2.54311e-05	0
	07:09	0.0002	0.0001	0	0	0	3.33333e-05	0.0001	6.66667e-05	0.0001	0	0		27:09	0.000225	0	6.61376e-05	0	0	0	5.44544e-05	8.6798e-05	0	7.62932e-05	0
	07:10	0.0002	0	0.0002	0.0004	0	0	0.0004	3.33333e-05	0	0	0		13:01	0.000224	0	0	0	0	0	0	0	0	0	0
	13:01	0.0002	0	0	0	0	0	0	0	0	0	0		27:12	0.000224	0	0	0	0	2.62743e-05	0	4.3399e-05	0	0	0
	15:02g	0.0002	0.00020008	0	0	0	0	0	6.66667e-05	0	0	0		15:29	0.000169	5.418e-05	6.61376e-05	0	3.15418e-05	7.88229e-05	5.44544e-05	4.3399e-05	6.15915e-05	2.54311e-05	0
	15:39	0.0002	0	0	0.0005	0.0002	0.0002	0	0.000133333	0	0	0		40:42	0.000169	0	0	0	0	0	0	0	0	0	0
	27:09	0.0002	0	0.0001	0	0	0	0	0.0001	0	0.0002	0		42:01	0.000169	0.0002709	6.61376e-05	0.000109589	0	2.62743e-05	0.000108909	0.000130197	0.000246366	0.000152586	0.00019073
	27:14	0.0002	0.0002	0.000300031	0.0003	0	6.66667e-05	0	3.33333e-05	0.000225	0.0002	0		51:05	0.000169	5.418e-05	0	0.000164384	0.000189251	0.000157646	0.000217817	0.000173596	0.000307958	0.000279742	0.000381461
	35:05	0.0002	0	0	0	0	0	0	0	0	0	0		07:10	0.000168	2.709e-05	0.000198413	0.000328767	0	2.62743e-05	0.000326726	4.3399e-05	0	7.62932e-05	0
	50:02	0.0002	0	0.0001	0.0001	0.0001	0	0.0001	0.000133333	0	0	0		15:02g	0.000168	5.418e-05	0	0	0	0	0	4.3399e-05	0	0	0
	07:38	0.0001	0	0	0	0	0	0	0	0	0	0		46:01g	0.000168	0.00062307	0.000992063	0.000547945	6.30835e-05	0.000131372	0.000272272	0.000347192	0.000431141	0.000178017	0.000286096
	08:04	0.0001	0	0	0	0	0	0	0	0	0	0		50:02	0.000168	0	0.000198413	5.47945e-05	9.46253e-05	2.62743e-05	5.44544e-05	8.6798e-05	0	0	0
	14:03	0.0001	0	0	0	0	0	0	0	0	0.0001	0		57:02	0.000168	0.0005418	0.000661376	5.47945e-05	3.15418e-05	0.000157646	0.000217817	0.00043399	0.000123183	0.000152586	0.00019073
	15:16	0.0001	0.0005	0.0001	0.0002	0.0002	0.0002	0	0.000166667	0	0.000300028	0		35:05	0.000113	0	0	0	0	0	0	0	0	0	0
	15:23	0.0001	0	0	0	0	0	0	0	0	0	0		07:09	0.000112	8.127e-05	0	5.47945e-05	0	5.25486e-05	5.44544e-05	4.3399e-05	6.15915e-05	2.54311e-05	0
	15:34	0.0001	0	0.0001	0	0.0001	6.66667e-05	0.0001	0	0	0	0		15:16	0.000112	0.0002709	6.61376e-05	0.000219178	0.000126167	0.000131372	0	0.000173596	6.15915e-05	0.000178017	0
	15:35	0.0001	0	0	0	0	0	0	0	0	0	0		15:34	0.000112	0	6.61376e-05	0	3.15418e-05	5.25486e-05	5.44544e-05	0	6.15915e-05	0	0
	15:82	0.0001	0	0	0	0	0	0	0	0	0	0		42:02	0.000112	5.418e-05	0	0	3.15418e-05	0.000157646	0.000163363	8.6798e-05	0	0.000101724	0
	18:02	0.0001	0	0	0	0	0	0	0	0	0	0		18:05	8.3e-05	0	0	0	3.15418e-05	5.25486e-05	5.44544e-05	0	0	2.54311e-05	0
	18:14	0.0001	0	0	0	0	0	0	0	0	0	0		07:15	5.6e-05	0	0	0	0	2.62743e-05	0	0	0	0	0
	37:02	0.0001	0	0	0	0	0	0	6.66667e-05	0.0001	0.0001	0		07:38	5.6e-05	0	0	0	0	0	0	0	0	0	0
	38:02g	0.0001	0	0	0.0001	0	0	0	6.66667e-05	0	0	0		08:04	5.6e-05	0	0	0	0	0	0	0	0	0	0
	39:10	0.0001	0	0	0.0001	0	0.0002	0	0.0002	0.0001	0	0.0004		08:21	5.6e-05	0	0	0	0	0	0	0	0	0	0
	40:42	0.0001	0	0	0	0	0	0	0	0	0	0		14:03	5.6e-05	0	0	0	0	0	0	0	0	0	0
	42:01	0.0001	0.0003	0.0001	0.0001	0	0	0.0001	0.000166667	0.0001	0.0001	0.0002		15:14	5.6e-05	0	0	0	0	0	0	0	0	0	0
	42:02	0.0001	0	0	0	0.0001	0.0001	0.0001	3.33333e-05	0	0	0		15:23	5.6e-05	0	0	0	0	0	0	0	0	0	0
	44:06	0.0001	0	0	0	0.0001	0.000133333	0.0001	0	0	0.000100036	0.0002		15:35	5.6e-05	0	0	0	0	0	0	0	0	0	0
	46:01g	0.0001	0.0005	0.0012	0.0007	0	0.0001	0.0002	0.0004	0.0006	0.00015	0.0003		15:73	5.6e-05	2.709e-05	0.000132275	0	0	0	0	4.3399e-05	0	0	0
	51:05	0.0001	0	0	0.0001	0.0004	0.000233333	0.0002	0.0001	0.0004	0.0002	0.000366667		15:82	5.6e-05	0	0	0	0	0	0	0	0	2.54311e-05	0
	51:09	0.0001	0	0	0	0	0	0	0	0.0001	0	0		18:02	5.6e-05	0	0	0	0	0	0	0	0	0	0
	54:01g	0.0001	0.0004	0.0003	0.0001	0.00030008	0	0.0002	0.0003	0.0001	0	0.000266667		18:14	5.6e-05	0	0	0	0	0	0	0	0	0	0
	57:02	0.0001	0.0004	0.0008	0.0001	0	0.0002	0.0002	0.000433333	0.0001	0.0001	0.0002		18:18	5.6e-05	2.709e-05	0	0	6.30835e-05	0	0	4.3399e-05	0	0	0
	67:01	0.0001	0	0	0	0	0	0	0	0	0	0		27:01	5.6e-05	0	0	0	0	0	0	0	0	0	0
	07:07	0	0	0	0	0	6.66667e-05	0.0001	0	0	0	0		27:08	5.6e-05	0	0	0	3.15418e-05	2.62743e-05	0	0	0	0	0
	07:102	0	0	0	0	0	0	0	0	0.0001	0	0		37:02	5.6e-05	0	0	0	0	0	5.44544e-05	4.3399e-05	6.15915e-05	2.54311e-05	0
	07:15	0	0	0	0	0	3.33333e-05	0	0	0	0	0		38:02g	5.6e-05	2.709e-05	0	5.47945e-05	0	0	0	4.3399e-05	0	0	0
	07:47	0	0.0001	0.0003	0	0	6.66667e-05	0.0001	6.66667e-05	0.0002	0	0.0001		39:10	5.6e-05	5.418e-05	0	5.47945e-05	3.15418e-05	0.000157646	0	0.000216995	6.15915e-05	0	0.000381461
	07:57	0	0	0.0001	0	0	0	0	0	0	0	0		44:06	5.6e-05	8.127e-05	0	0	0.000126167	0.000131372	5.44544e-05	0	6.15915e-05	0.000101724	0.00019073
	07:73	0	0	0	0	0	0	0	0	0	0	0.0001		51:09	5.6e-05	0	0	0	3.15418e-05	0	0	4.3399e-05	6.15915e-05	0	0
	07:92	0	0	0	0	0	0	0	3.33333e-05	0	0	0		51:22	5.6e-05	2.709e-05	0	0	6.30835e-05	2.62743e-05	0	0	0	2.54311e-05	9.53652e-05
	08:18	0	0	0	0.000102276	0	0.000100299	0	0	0	0	0		51:26	5.6e-05	0	0	0	0	0	0	0	0	0	0
	08:23	0	0	0	0	0	3.33333e-05	0	0	0	0	0		54:01g	5.6e-05	0.00040635	0.000462963	0.000109589	0.000157709	5.25486e-05	0.000272272	0.000260394	6.15915e-05	2.54311e-05	0.000286096
	08:24	0	0	0	0	0	0	0	6.66667e-05	0	0	0		67:01	5.6e-05	0	0	0	0	0	0	0	0	0	0
	13:01g	0	0	0	0.0001	0	0.000133333	0	6.66667e-05	0.0001	0.000400021	0.0001		07:07	0	2.709e-05	0	5.47945e-05	0	5.25486e-05	0.000108909	0	0	0	0
	13:14	0	0	0	0	0	6.66667e-05	0	0	0.0001	0	0		07:102	0	0	0	0	0	0	0	0	6.15915e-05	0	0
	13:15	0	0	0	0	0	3.33333e-05	0	0	0	0	0		07:14	0	0	0	0	0	0	0.000108909	0	6.15915e-05	0	0
	14:10	0	0	0	0	0	3.33333e-05	0	0	0	0	0		07:26	0	0	0	0	0	2.62743e-05	0	0	0	5.08648e-05	0
	15:11	0	0.0001	0	0	0	0	0	0	0	0	0		07:47	0	0.00013545	0.000198413	0	3.15418e-05	0.000131372	0.000108909	4.3399e-05	0.000246366	0.000101724	9.53652e-05
	15:125	0	0.0002	0.0001	0.0004	0.0002	3.33333e-05	0.0002	0	0.0005	0.0001	0		07:57	0	0	6.61376e-05	0	0	0	0	0	0	0	0
	15:133	0	0	0	0	0	0	0	3.33333e-05	0	0	0		07:68	0	0	0	0	3.15418e-05	0	0	0	0	0	0
	15:135	0	0	0.0001	0	0	3.33333e-05	0	3.33333e-05	0	0	6.66667e-05		07:73	0	0	6.61376e-05	0	0	0	0	0	0	0	9.53652e-05
	15:142	0	0	0.0001	0.0001	0	0	0	0	0	0	0		07:92	0	0	0	0	0	0	0	4.3399e-05	0	0	0
	15:157	0	0	0	0	0	0	0	0.0001	0	0	0		08:18	0	0	0	0.000109639	3.15418e-05	5.26117e-05	0	0	0	0	0
	15:159	0	0	0	0	0	0	0	3.33333e-05	0	0	0		08:23	0	0	0	0	0	2.62747e-05	0	0	0	0	0
	15:164	0	0	0	0.0001	0	0	0	0	0	0	0		08:24	0	0	0	0	0	0	0	4.3399e-05	0	2.54311e-05	0
	15:173	0	0.0001	0	0.0001	0	0	0	0	0	0	0		13:01g	0	5.418e-05	0	0.000164384	0.000126167	0.00018392	0	8.6798e-05	0.000123183	0.000357455	9.53652e-05
	15:21	0	0.0001	0	0	0	0	0	0	0	0	0		13:14	0	0	0	0	3.15418e-05	5.25486e-05	0	0	6.15915e-05	0	0
	15:32	0	0	0	0.0001	0	0	0	6.66667e-05	0	0	0.0001		13:15	0	0	0	0	0	2.62743e-05	0	0	0	0	0
	15:55	0	0	0	0	0	0	0	0	0	0	0.0001		14:10	0	0	0	0	0	2.62743e-05	0	0	0	2.54311e-05	0
	15:61	0	0	0	0	0	0	0	6.66667e-05	0	0	0		15:11	0	2.709e-05	0	0	0	0	0	0	0	2.54311e-05	0
	15:70	0	0	0	0	0.00028	0	0.0001345	3.33333e-05	0	0	0		15:125	0	8.127e-05	6.61376e-05	0.000328767	9.46253e-05	2.62743e-05	0.000163363	4.3399e-05	0.000369549	0.000254311	0
	15:73	0	0	0.0001	0	0	0	0	0	0	0	0		15:135	0	2.709e-05	6.61376e-05	5.47945e-05	3.15418e-05	2.62743e-05	0	4.3399e-05	0	2.54311e-05	9.53652e-05
	18:04	0	0	0	0.0001	0.0002	0	0.0002	6.66667e-05	0.0002	0	0.0001		15:142	0	0	6.61376e-05	5.47945e-05	0	0	0	0	0	0	0
	18:05	0	0	0	0	0	6.66667e-05	0	0	0	0.0001	0		15:157	0	0	0	0	0	0	0	8.6798e-05	0	0	0
	18:18	0	0.0001	0	0	0.0001	0	0	3.33333e-05	0	0	0		15:159	0	0	0	0	0	0	0	4.3399e-05	0	0	0
	18:28	0	0	0	0	0	0	0	0	0	0.0002	0		15:164	0	0	0	0.000109589	0	2.62743e-05	0	0	0	0	0
	18:47	0	0	0	0	0	0	0	0	0.0001	0	0		15:173	0	5.418e-05	0	5.47945e-05	3.15418e-05	2.62743e-05	0	0	0	0	0
	27:03	0	0.0004	0.0002	0	0	3.33333e-05	0.0001	0.0001	0.0003	0.0002	0.0001		15:190N	0	0	0	0	0	0	0	0	6.15915e-05	0	0
	27:04g	0	0	0	0	0	0	0	0	0.0001	0	0		15:21	0	2.709e-05	0	0	0	0	0	0	0	0	0
	27:06	0	0	0	0	0	0	0	0	0	0	0.0001		15:25	0	2.709e-05	0	0	0	0	0	0	0	0	0
	27:10	0	0.0002	0	0	0	0	0	3.33333e-05	0	0	0.0001		15:31	0	0	0	0	0	0	0	0	0	2.54311e-05	0
	27:51	0	0	0	0.0001	0	0	0.0001	0.000133333	0	0	0		15:32	0	0	0	0.000109589	0	0	0	4.3399e-05	0	0	9.53652e-05
	35:04	0	0.0001	0	0	0	0	0	0	0	0	0		15:55	0	0	0	0	0	0	0	0	0	0	9.53652e-05
	35:100	0	0	0	0	0	0	0	0	0	0.0001	0		15:61	0	0	0	0	0	0	0	4.3399e-05	0	0	0
	35:12	0	0.0001	0	0	0	0	0	0	0	0	0		15:70	0	0	0	0	6.07152e-05	0	5.44544e-05	0	0	4.62392e-05	0
	35:139	0	0	0.0002	0	0	0	0	0	0	0	0		18:04	0	0	0	5.47945e-05	0.000126167	2.62743e-05	0.000108909	8.6798e-05	0.000123183	0	9.53652e-05
	35:20	0	0	0	0	0	3.33333e-05	0	0	0	0	0		18:12	0	0	0	0	0	0	0	0	0	2.54311e-05	0
	35:36	0	0	0	0	0	0	0.0001	0	0	0	0		18:15	0	2.709e-05	0	0	0	0	0	0	0	0	0
	35:38	0	0.0001	0	0.0001	0	6.66667e-05	0.0001	0	0.0001	0	0		18:24	0	0	0	0	0	2.62743e-05	0	0	0	0	0
	35:55	0	0.0001	0	0.0001	0	0	0	0	0	0	0		18:28	0	0	0	0	0	0	0	0	0	0.000178017	0
	38:09	0	0	0	0	0.0001	3.33333e-05	0	0	0.0001	0	0.0001		18:34	0	0	0	0	0	0	0	4.3399e-05	0	0	0
	38:12	0	0	0.0001	0	0	0	0	0	0	0	0		18:47	0	0	0	0	0	0	0	0	6.15915e-05	0	0
	39:05	0	0.0001	0.0001	0.00025	0.0001	0.0001	0.0002	6.66667e-05	0.0001	0	0.000700007		27:03	0	0.00051471	0.000198413	0.000273973	3.15418e-05	0.000105097	0.000163363	0.000173596	0.000369549	0.000152586	9.53652e-05
	39:31	0	0.0001	0	0	0.000700041	0.0001	0.0003	3.33333e-05	0	0	0		27:04g	0	0	0	0	6.30835e-05	0	0	0	6.15915e-05	0	0
	40:128	0	0	0	0	0	6.66667e-05	0	0	0	0	0		27:06	0	0	0	0	0	0	0	0	0	0	9.53652e-05
	40:32	0	0	0	0	0	6.66667e-05	0	0	0	0	0.0001		27:10	0	5.418e-05	0	0	0	0	0	4.3399e-05	0	2.54311e-05	9.53652e-05
	40:43	0	0	0	0	0	3.33333e-05	0	0	0	0	0		27:37	0	0	0	0	0	0	0	0	0	2.54311e-05	0
	40:88	0	0	0	0.0001	0	0	0	0	0	0	0		27:51	0	8.127e-05	6.61376e-05	5.47945e-05	0	0	5.44544e-05	8.6798e-05	6.15915e-05	5.08621e-05	0
	40:94	0	0	0	0	0	3.33333e-05	0	3.33333e-05	0	0	0		35:10	0	0	0	0	0	0	0	0	6.15915e-05	0	0
	41:03	0	0	0	0.0001	0	0	0	0	0	0	0		35:100	0	0	0	0	3.15418e-05	0	0	0	0	2.54311e-05	0
	42:05	0	0	0.0001	0.0001	0	6.66667e-05	0	0	0	0	0		35:12	0	2.709e-05	0	0	0	0	0	0	0	0	0
	44:111	0	0	0	0	0	0	0.0001	0	0	0	0		35:139	0	0	0.000132275	0	0	0	0	0	0	0	0
	44:21	0	0.0001	0	0	0	0	0	0	0	0.0001	0		35:20	0	0	0	0	3.15418e-05	0	0	0	0	0	0
	44:29	0	0.0001	0.0002	0.0002	0	0.0002	0.0001	0.000166767	0.0002	0.0001	0.000399998		35:29	0	5.418e-05	0	0	9.46253e-05	2.62743e-05	0	0	0	0	0
	44:73	0	0	0	0	0.0002	0	0	0	0	0	0.0001		35:36	0	2.709e-05	0	0	0	2.62743e-05	5.44544e-05	0	0	0	0
	47:02	0	0.0001	0.0005	0.0001	0.0001	0.00053335	0.0002	0.000800232	0.0002	0.0001	0.0002		35:38	0	2.709e-05	0	5.47945e-05	0	2.62743e-05	5.44544e-05	0	6.15915e-05	5.08621e-05	0
	51:02	0	0	0	0.0001	0	0	0	0	0	0	0		35:55	0	2.709e-05	0	5.47945e-05	0	0	0	0	0	0	0
	51:06	0	0	0	0	0	0	0	3.33333e-05	0	0	0		37:04	0	0	0	0	0	0	0.000108909	0	0	2.54311e-05	0
	51:22	0	0.0001	0	0	0.0001	0	0	0	0	0	0.0001		38:05	0	0	0	0	0	0	5.44544e-05	0	0	0	0
	51:29	0	0.0002	0.0001	0	0	0	0.0001	6.66667e-05	0	0.0001	0.0001		38:09	0	0	0	5.47945e-05	3.15418e-05	2.62743e-05	5.44544e-05	0	6.15915e-05	0	9.53652e-05
	51:50	0	0	0	0	0	0	0	0	0.0001	0	0		38:12	0	0	6.61376e-05	0	0	0	0	0	0	0	0
	51:57	0	0	0	0	0.0002	0.0001	0	0	0	0	0		39:05	0	5.418e-05	6.61376e-05	0.00030137	0.000220792	0.000105097	0.000217817	0.000130197	0.000123183	0.000127155	0.000667557
	51:78	0	0	0	0	0	3.33333e-05	0	0	0	0	0		39:09	0	2.709e-05	0	0	0	0	0	0	0	0	0
	53:04	0	0	0.0001	0	0	0	0.0001859	3.33333e-05	0	0	3.33333e-05		39:31	0	0.00010836	0	5.47945e-05	0.000693919	5.25486e-05	0.000217817	8.6798e-05	7.34222e-05	7.62932e-05	0
	53:05	0	0	0	0.0001	0	0	0	0	0	0.0001	0		40:07	0	2.709e-05	0	0	0	0	0	0	0	0	0
	55:02	0	0	0	0.0002	0.001	6.66667e-05	0	0.000133333	0.0001	0.0003	0		40:08	0	0	0	0	6.30835e-05	0	0	0	0	0	0
	57:10	0	0.000101091	0	0.000301403	0.000200007	6.66667e-05	0	6.66667e-05	0	0.000201242	0.000122033		40:128	0	0	0	0	0	2.62743e-05	0	0	0	0	0
	57:23	0	0	0	0	0	0	0	0	0.0001	0	0		40:14	0	0	0	0	0	0	0	0	6.15915e-05	0	0
	78:01	0	0	0	0	0	6.66667e-05	0	0	0	0	0		40:32	0	0	0	0	0	7.88229e-05	0	0	0	0	9.53652e-05
														40:79	0	0	0	0	0	0	0	0	0	2.54311e-05	0
														40:87	0	0	0	0	3.15418e-05	0	0	0	0	0	0
														40:88	0	0	0	5.47945e-05	3.15418e-05	0	0	0	0	0	0
														40:94	0	5.418e-05	6.61376e-05	0	6.30835e-05	2.62743e-05	5.44544e-05	4.3399e-05	0	0	0
														41:03	0	0	0	5.47945e-05	0	0	0	0	0	2.54311e-05	0
														42:05	0	0	6.61376e-05	0.000109589	3.15418e-05	7.88229e-05	0.000108909	0	0	5.08621e-05	0
														44:09	0	2.709e-05	0	0	0	0	0	0	0	0	0
														44:111	0	0	0	0	0	0	5.44544e-05	0	0	0	0
														44:21	0	5.418e-05	0	0	0	0	0	0	0	5.08621e-05	0
														44:22	0	0	0	0	0	0	5.44544e-05	0	0	0	0
														44:29	0	0.00029799	0.000198413	0.000273973	3.15418e-05	0.000157646	0.000108909	0.000130197	0.000307958	0.000178017	0.000476826
														44:48	0	2.709e-05	0	0	0	0	5.44544e-05	0	0	0	0
														44:73	0	0	0	0	9.46253e-05	0	0	0	0	0	9.53652e-05
														47:02	0	0.00024381	0.000661376	0.000164384	0.000378501	0.000525486	0.000163363	0.000650985	0.000307958	0.000330604	0.00019073
														51:02	0	0	0	5.47945e-05	0	0	0	0	0	0	0
														51:06	0	2.709e-05	0	0	0	0	0	4.3399e-05	0	0	0
														51:15	0	0	0	0	0	2.62743e-05	0	0	0	0	0
														51:29	0	4.64048e-05	6.61376e-05	0	0	0	0.000108909	4.3399e-05	0	3.7375e-05	9.53652e-05
														51:50	0	0	0	0	0	0	0	0	6.15915e-05	5.08621e-05	0
														51:57	0	2.78317e-05	0	0	0.000156399	2.62743e-05	0	0	6.15915e-05	0	0
														51:64	0	0	0	0	0	0	0	0	0	2.54311e-05	0
														51:68	0	2.709e-05	0	0	0	0	0	0	0	0	0
														51:78	0	0	0	0	0	2.62743e-05	0	0	0	0	0
														53:04	0	0	6.61376e-05	0	0	0	0	4.3399e-05	0	0	0
														53:05	0	2.709e-05	0	5.47945e-05	0.000126167	0.00018392	0	0	0	5.08621e-05	0
														55:02	0	2.709e-05	0	0.000164384	0.000757002	7.88229e-05	5.44544e-05	8.6798e-05	6.15915e-05	0.000203448	0
														55:07	0	0	6.61376e-05	0	0	0	0	0	0	0	0
														55:31	0	2.709e-05	0	0	0	0	0	0	0	0	0
														56:09	0	0	0	0	0	2.62743e-05	0	0	0	0	0
														56:13	0	2.709e-05	0	5.47945e-05	0	0	0	0	0	0	0
														57:10	0	5.44989e-05	0	0.000165214	6.43938e-05	5.25486e-05	0	4.3399e-05	6.25586e-05	0.000102296	0.000112852
														57:23	0	0	0	0	0	0	0	0	6.15915e-05	0	0
														78:01	0	0	0	0	0	2.62743e-05	0	0	0	0	0
														78:02	0	0	0	0	0	0	0	0	6.15915e-05	0	0
														81:01g	0	0	6.61376e-05	0	0	0	0	0	0	0	0

## Sheet: HLA-C alleles
HLA-C	Allele frequencies - random samples (n = 5,000 each)													Allele frequencies - complete data set (n = 123,749)
	Allele	D	P reg0	P reg1	P reg2	P reg3	P reg4 (mean)	P reg5	P reg6 (mean)	P reg7	P reg8	P reg9 (mean)		Allele	D	P reg0	P reg1	P reg2	P reg3	P reg4	P reg5	P reg6	P reg7	P reg8	P reg9
	07:02g	0.151512	0.114333	0.1264	0.1159	0.113351	0.116015	0.117812	0.11429	0.120832	0.122	0.122431		07:02g	0.151494	0.114662	0.124339	0.119839	0.112904	0.119785	0.118016	0.114096	0.120165	0.121339	0.122354
	07:01g	0.146399	0.1397	0.130509	0.14232	0.151	0.153031	0.142309	0.143515	0.13639	0.140141	0.143368		07:01g	0.147864	0.144796	0.131636	0.143407	0.154003	0.152785	0.144804	0.142489	0.137288	0.141957	0.143334
	04:01g	0.117998	0.1182	0.1223	0.1265	0.135133	0.1259	0.128415	0.124952	0.12201	0.1132	0.127765		04:01g	0.11484	0.122244	0.123181	0.124767	0.134021	0.126379	0.126879	0.124946	0.120904	0.116589	0.127789
	06:02g	0.0910936	0.117421	0.124474	0.112517	0.111319	0.110555	0.115754	0.114653	0.119233	0.119292	0.11884		06:02g	0.092787	0.117103	0.125634	0.113643	0.109117	0.110436	0.11653	0.114929	0.121246	0.115022	0.119061
	03:04g	0.0794558	0.055849	0.0535771	0.0460277	0.0534163	0.0488648	0.0529977	0.0588828	0.0502819	0.0591269	0.0522472		03:04g	0.079259	0.0519147	0.054055	0.0470324	0.0505205	0.0505113	0.052049	0.0575154	0.0506658	0.0598865	0.0519947
	05:01g	0.0746056	0.0409491	0.0445998	0.0417	0.0432	0.0463667	0.0398047	0.0400339	0.0413034	0.0445001	0.0414236		05:01g	0.072924	0.0411483	0.0436508	0.0409863	0.0457671	0.0461377	0.0418754	0.0404479	0.0420107	0.0444332	0.0412215
	03:03g	0.0648009	0.0406509	0.042923	0.0375723	0.0414837	0.0454795	0.0404087	0.0423542	0.0397107	0.047073	0.0404547		03:03g	0.060943	0.0405434	0.0434317	0.0375521	0.0420546	0.0426048	0.0433006	0.0437345	0.0403049	0.0483735	0.0405096
	02:02g	0.0536072	0.0764691	0.0821152	0.0772508	0.0739532	0.0730517	0.0726586	0.0771126	0.0787718	0.0808495	0.0789757		02:02g	0.052419	0.0765547	0.0806778	0.076545	0.0733575	0.0724863	0.0736714	0.0777299	0.0794195	0.0808156	0.0795942
	12:03g	0.0506049	0.1101	0.0967	0.1117	0.1003	0.103067	0.10553	0.105685	0.104142	0.099	0.106067		12:03g	0.049932	0.105624	0.0982143	0.112986	0.102574	0.103023	0.102279	0.107109	0.107539	0.0972484	0.105379
	01:02g	0.0370012	0.0433016	0.0472	0.0473723	0.0474167	0.0424006	0.0405015	0.0412758	0.0468058	0.0400001	0.0401341		01:02g	0.033953	0.0449714	0.046627	0.0439452	0.0455616	0.0426474	0.0421477	0.0417348	0.0457196	0.0426251	0.0401488
	15:02g	0.0244014	0.0154	0.0175136	0.018	0.0171	0.0202167	0.0194014	0.0187867	0.0162964	0.0181	0.0166774		15:02g	0.022746	0.0176356	0.0189515	0.0174795	0.0179157	0.0188207	0.019658	0.0188819	0.0171224	0.0178272	0.0166923
	08:02g	0.0228968	0.0206	0.0172999	0.018	0.0144	0.0167	0.0208004	0.0178045	0.0176997	0.0174	0.0181332		08:02	0.021671	0	0	0	0	0	0	0	0	0	0
	16:01	0.0211024	0.0158001	0.0118001	0.0156	0.0121	0.0125	0.011201	0.0121446	0.0148999	0.0190499	0.0106002		16:01	0.021576	0.0130574	0.0119709	0.0134247	0.012112	0.0130569	0.0115988	0.0117177	0.0136733	0.0170897	0.0104902
	07:04g	0.0202002	0.0243	0.0266	0.0253	0.0244	0.0234333	0.0249957	0.0251046	0.0261982	0.0243	0.0249332		07:04g	0.019629	0.0259251	0.0267857	0.025589	0.0252019	0.0229375	0.0253757	0.0249544	0.0259916	0.0233966	0.0250811
	14:02g	0.0126999	0.0103001	0.00889991	0.0074	0.00990002	0.01225	0.0112997	0.00930716	0.0106973	0.00740004	0.00976681		14:02g	0.011528	0.00983367	0.00945767	0.00761644	0.00962024	0.0115607	0.00996515	0.00973584	0.00960828	0.0085194	0.00982262
	17:01g	0.00829956	0.0181	0.01415	0.0205	0.0183	0.018	0.0195019	0.018266	0.0174028	0.0135	0.0150002		17:01g	0.007557	0.0169042	0.0131283	0.020274	0.0180734	0.0178403	0.0175888	0.0181842	0.0174304	0.0151315	0.0149723
	12:02	0.00780006	0.0175	0.0141001	0.0175	0.0141	0.0145333	0.0158969	0.0172345	0.0159008	0.0173	0.0139339		12:02	0.007327	0.0170125	0.0138889	0.0170411	0.0141938	0.0143195	0.0153017	0.0170558	0.014782	0.0152586	0.0141141
	03:02	0.00450032	0.00460001	0.00370001	0.0047	0.004	0.00376666	0.00499975	0.00516647	0.0052006	0.00499989	0.00546681		03:02	0.003762	0.00414477	0.00350529	0.00410959	0.00410043	0.00430899	0.0043019	0.00494749	0.0051121	0.00534052	0.00562655
	16:02	0.00330067	0.00490006	0.0044	0.0045	0.00589998	0.00516665	0.00530055	0.00478845	0.00399633	0.00395003	0.00486631		15:05g	0.003084	0.00295281	0.00324074	0.00268493	0.0040058	0.00281135	0.00375735	0.00251714	0.00332594	0.0033569	0.00257486
	15:05g	0.0030997	0.0023	0.00320009	0.0029	0.00329998	0.00306669	0.00389976	0.00266639	0.00350076	0.00349997	0.00263332		16:02	0.00296	0.00571599	0.00403439	0.00487671	0.00589832	0.00520373	0.00539098	0.00477389	0.00424981	0.00358578	0.00486363
	16:04	0.00150005	0.00220002	0.0012	0.0011	0.0008	0.000866659	0.0012	0.001	0.0012	0.0009	0.000366667		16:04	0.001688	0.00143577	0.0010582	0.00115069	0.0011355	0.00133999	0.000980179	0.000911379	0.00129342	0.000813794	0.000381461
	08:03g	0.0004	0.0013	0.0012	0.0022	0.00100006	0.00116668	0.0010004	0.000466659	0.00199961	0.00060008	0.00123335		08:03g	0.000394	0.00143577	0.0010582	0.00263014	0.000977795	0.00144509	0.00125245	0.000564187	0.00141661	0.000534052	0.00123975
	15:04	0.0004	0.0006	0	0.0005	0.0003	0.0007	0.0005	0.000566733	0.0005	0.0003	0.0003		15:04	0.000393	0.00059598	0.000132275	0.00060274	0.000346959	0.000683132	0.000544544	0.000564187	0.000615915	0.000356035	0.000286096
	07:22	0.0003	0	0	0	0	0	0	3.33333e-05	0.0002	0	0.000166667		08:01g	0.000392	0.00030702	0.000396825	0.000493151	0.000220792	0.00018392	0.000381181	0.000260394	0.000246366	0.000305173	9.53652e-05
	08:01g	0.0003	0.00043336	0.0005	0.0004	0.0002	0.0003	0.0005	0.000233333	0.0003	0.0002	0.0001		07:22	0.000225	0	0	0	6.30835e-05	0	0	4.3399e-05	0.000123183	7.62932e-05	0.00019073
	04:04	0.0002005	0	0	0.0001	0	3.33333e-05	0	0	0	0	0		15:06	0.000168	0.00013545	0.000462963	0.000164384	0.000410043	0.00018392	0.000217817	0.000130197	0.000184775	0.000279742	0.00019073
	02:06	0.0002	0	0	0	0.0001	0	0	0	0	0.0001	0		18:01g	0.000168	0.00048762	0.000661376	5.47945e-05	3.15418e-05	0.000157646	0.000217817	0.000390591	6.15915e-05	0.000101724	9.53652e-05
	18:01g	0.0002	0.0004	0.0007	0.0001	0	0.0002	0.0002	0.000366667	0.0001	0.0001	0.0001		02:06	0.000113	2.709e-05	0	0	3.15418e-05	0	0	0	0	5.08621e-05	0
	04:06	0.0001	0	0	0	0	0	0	0	0	0	0		07:17	0.000113	2.709e-05	0	0	0	5.25837e-05	5.44544e-05	0.000130197	0	7.62932e-05	0.00019073
	06:04	0.0001	0	0	0	0	0	0	0	0	0	0		04:03	0.000112	6.7725e-05	0	0	6.30835e-05	2.62743e-05	0	8.6798e-05	0.000123183	0.000127155	0
	06:06	0.0001	0	0	0	0	0	0	0	0	0	0		07:07	0.000112	0	0	0	0	0	5.44544e-05	0	0	0	0
	07:07	0.0001	0	0	0	0	0	0.0001	0	0	0	0		04:04	7e-05	4.0635e-05	0	5.47945e-05	0	5.25486e-05	0	0	0	0	0
	07:08	0.0001	0	0	0	0	0	0	0	0	0	0		04:06	5.6e-05	0	0	0	0	0	0	0	0	0	0
	07:12	0.0001	0	0	0	0	0	0	3.33333e-05	0	0	0		06:04	5.6e-05	0	0	0	0	0	0	0	0	0	0
	07:19	0.0001	0	0.0001	0	0	0	0	0	0	0	0		06:06	5.6e-05	0	0	0	0	0	5.44544e-05	0	0	0	0
	08:07	0.0001	0	0	0	0	0	0	0	0	0	0		07:08	5.6e-05	0	0	0	0	0	0	0	0	0	0
	14:04	0.0001	0	0	0	0	3.33333e-05	0	0	0	0	0		07:10	5.6e-05	2.709e-05	0	0	0	0	0	0	0	0	0
	15:06	0.0001	0	0.000400047	0.0001	0.0003	0.0001	0.0002	0.000166667	0.0003	0.0002	0.00019994		07:12	5.6e-05	8.127e-05	0	0	0	0	0	4.3399e-05	6.15915e-05	0	0
	15:09	0.0001	0	0	0	0	0	0.0001	0	0	0	0		07:15	5.6e-05	2.709e-05	0	0	0	0	0	0	0	0	0
	01:03g	0	0	0.0001	0	0	0	0	6.66667e-05	0	0	0		07:19	5.6e-05	0	6.61376e-05	0	0	0	5.44544e-05	0	0	0	0
	01:07	0	0	0	0	0	0	0	0.0001	0	0	0		07:21	5.6e-05	0	0	0	0	0	0	0	0	0	0
	01:14	0	0.0001	0	0	0	0	0	0	0	0	0		07:25	5.6e-05	0	0	0	0	0	0	0	6.15915e-05	0	0
	01:17	0	0	0	0	0	3.33333e-05	0	0	0	0	0		08:07	5.6e-05	0	0	0	0	0	0	0	0	0	0
	01:32	0	0	0	0	0	0	0	3.33333e-05	0.0001	0	0		14:03	5.6e-05	0.00018963	0.000198413	0	0.000189251	0.000131372	0.000217817	4.3399e-05	0.000246366	7.62932e-05	9.53652e-05
	01:51	0	0	0	0	0	0	0.0001	0	0.0001877	0	0		14:04	5.6e-05	0	0	0	0	2.62743e-05	0	0	0	0	0
	02:07	0	0	0	0	0	3.33333e-05	0	0	0	0	0		14:05	5.6e-05	0	0	0	0	2.62743e-05	0	0	0	2.54311e-05	0
	02:10	0	0.00023069	0.000484908	0.000369186	0.00044685	0.000259301	0.000540919	0.000324737	0.00023303	0.000400328	0.000521322		15:09	5.6e-05	0	0	0	0	0	5.44544e-05	0	0	0	0
	02:16	0	0	0	0	0	3.33333e-05	0	0	0	0	0		01:03g	0	0	6.61376e-05	0.000109589	0	0	0	0.000173596	0	0	0
	02:38N	0	0	0	0	0	3.33333e-05	0	0	0	0	0		01:07	0	0	0	0	0	0	0	4.3399e-05	0	0	0
	03:07	0	0	0	0	0	0	0	0	0	0.0001	6.66667e-05		01:11	0	0	0	0	0	0	0	4.3399e-05	0	0	0
	03:08	0	0.0001	0	0	0	0	0	0	0	0.0002	0		01:14	0	2.709e-05	0	0	0	0	5.44544e-05	0	0	0	0
	03:10	0	0	0	0	0	0	0	0.0001	0	0	0		01:17	0	2.709e-05	0	0	0	2.62743e-05	0	0	0	0	0
	03:19	0	0	0	0	0	0	0	0	0.0001	0	0		01:32	0	0	0	0	0	0	0	4.3399e-05	6.15915e-05	0	0
	03:31	0	0	0	0	0.0001	0	0	0	0	0	0		01:51	0	0	0	0	4.7803e-05	0	0	0	0.000104466	0	0
	03:38	0	0	0.0001	0	0	0	0	0	0	0	0		02:07	0	0	0	0	0	2.62743e-05	0	0	0	0	0
	03:51	0	0	0	0	0	3.33333e-05	0	0	0	0	0		02:08	0	0	0	5.47945e-05	0	0	0	0	6.15915e-05	0	0
	03:70	0	0	0	0	0	0	0	0	0	0.0001	0		02:10	0	8.28805e-05	0.000353988	0.000276962	0.000166295	0.000188454	0.000332075	0.00012794	9.5133e-05	0.000156837	0.000512565
	04:03	0	0.0001	0	0	0	0	0	6.66667e-05	0.0001	0.0002	0		02:16	0	0	0	0	0	2.62743e-05	0	0	0	0	0
	04:07	0	0	0	0	0	0	0	0	0	0	0.0001		02:26	0	0	0	0	0	0	5.44544e-05	0	0	0	0
	04:10	0	0	0	0	0	0	0	0	0	0.0001	0		02:27	0	2.709e-05	0	0	0	0	0	0	0	0	0
	04:42	0	0	0	0.0001	0	0	0	0	0	0	0		02:38N	0	0	0	0	0	2.62743e-05	0	0	0	0	0
	04:77	0	0	0	0	0.0001	0	0	0	0	0	0		03:05	0	0	0	0	0	0	0	0	6.15915e-05	0	0
	05:08	0	0	0	0	0	0	0	0	0.0001	0.0001	0		03:07	0	0	0	0	0	0	0	0	0	0	9.53652e-05
	05:09	0	0	0	0	0	0	0	0	0.0001	0	0		03:08	0	8.127e-05	6.61376e-05	0	6.30835e-05	0	0	0	0	7.62932e-05	0
	05:16	0	0	0.0001	0	0	0	0	6.66667e-05	0	0	0		03:09	0	0	0	5.47945e-05	0	0	0	0	0	0	0
	05:25	0	0	0.0001	0	0	0	0	0	0	0	0		03:10	0	0	0	0	0	2.62743e-05	0	4.3399e-05	6.15915e-05	0	0
	05:32	0	0.0001	0	0	0.0001	0	0	0	0	0	0		03:16	0	0	0	0	0.000126167	2.62743e-05	0	0	0	2.54311e-05	0
	05:55	0	0.0001508	0.0001	0.0001	0	3.33333e-05	0	3.33333e-05	0	0	0.000200208		03:19	0	0	0	0.000164384	0	5.25486e-05	0	0	6.15915e-05	0	0
	06:07	0	0	0	0.0001	0	0	0	0	0.0001	0	0		03:31	0	0	0	0	3.15418e-05	0	0	0	0	0	0
	06:17	0	0.00027853	0.000326173	0.000282821	0.00065046	0.000378071	0.000547405	0.000508306	0.00067674	0.00044005	0.000561284		03:32	0	2.709e-05	0	0	0	0	0	0	0	0	0
	06:18	0	0	0	0	0	0	0	0	0.0001	0	0		03:38	0	0	6.61376e-05	0	0	0	0	0	0	0	0
	06:53	0	0.0002	0.0002	0	0	3.33333e-05	0	0.000206867	0	0	3.33333e-05		03:51	0	0	0	0	0	5.25486e-05	0	4.3399e-05	0	0	0
	07:09	0	0	0	0	0.0001	0	0	0	0	0	0.0001		03:54	0	0	6.61376e-05	0	0	0	0	0	0	0	0
	07:102	0	0	0	0	0	3.33333e-05	0	0	0	0	0		03:70	0	0	0	0	0	0	0	0	0	2.54311e-05	0
	07:106	0	0	0.0001	0	0	0	0	0	0	0	0		04:07	0	0	0	0	0	0	0	0	0	0	9.53652e-05
	07:109	0	0	0.0001908	0	0	3.33333e-05	0.0002927	0.000124966	0	0	0		04:10	0	0	0	0	0	0	0	0	0	2.54311e-05	0
	07:117	0	0	0	0	0	6.66667e-05	0	0	0	0	0		04:11	0	0	0	0	0	0	0	0	0	2.54311e-05	0
	07:127	0	0	0	0	0	0	0	0	0.0001	0	0		04:32	0	0	0	0	0	0	0	0	6.15915e-05	0	0
	07:17	0	0	0	0	0	3.33333e-05	0.0001	0.000133333	0	0	0.0002		04:33	0	0	0	0	0	0	0	0	0	2.54311e-05	0
	07:196	0	0	0	0.0001	0	0	0	0	0	0	0		04:42	0	0	0	5.47945e-05	0	0	0	0	0	0	0
	07:25	0	0	0	0	0	0	0	0	0.0001	0	0		04:77	0	0	0	0	3.15418e-05	0	0	0	0	0	0
	07:40	0	0	0	0	0	0.000233333	0.0001	0	0	0	0.0001		05:08	0	8.26301e-05	0	0	0	0	0	0	6.15915e-05	5.08621e-05	0
	07:51	0	0	0.0001	0	0	0	0	0	0	0	0		05:09	0	0	0	0	0	0	0	0	6.15915e-05	0	0
	07:56	0	0.0001	0	0	0.0001652	0	0	0.0001	0	0	0		05:13	0	0	0	0	0	2.62743e-05	0	0	0	0	0
	07:68	0	0.0003	0.0006	0.0001	0.0001	6.66667e-05	0.0002	0.000133333	0.0003	0.0002	0.0001		05:16	0	0	6.61376e-05	0	0	0	0	4.3399e-05	0	0	0
	08:12	0	0	0	0	0	0	0.0001	0	0.0002	0.0001	0.0002		05:20	0	0	6.61376e-05	0	0	0	0	0	0	0	0
	08:37	0	0	0.0001	0	0	0	0	0	0	0	0		05:25	0	0	6.61376e-05	0	0	0	0	0	0	0	0
	12:04	0	0	0	0	0.0001	0	0	0.000110967	0	0	0.0003		05:32	0	2.709e-05	0	0	3.15418e-05	0	0	0	0	0	0
	12:05	0	0.0001	0	0.0001	0	0	0	0	0	0	0		05:55	0	2.709e-05	0.000132275	5.47945e-05	0	0	0	0	0	4.56829e-05	0.000190896
	12:12	0	0	0	0	0	0	0	0	0.0001	0	0		06:07	0	0	0	5.47945e-05	0	0	0	0	0.000123183	0	0
	12:16	0	0.00149997	0.0002	0.0006	0.0004	0.00036666	0.0001	0.000466833	0.000600307	0.000500005	0.000566667		06:11	0	0	6.61376e-05	0	0	0	0	0	0	0	0
	12:30	0	0	0	0	0	0.0001	0.0001	0	0	0	0.0001		06:17	0	0.000162448	0.000291664	0.00033439	0.000231451	0.000127713	0.000383269	0.000367962	0.000335626	0.000244543	0.00052697
	12:34	0	0.0001	0	0.0001	0	0	0	0	0	0	0.0001		06:18	0	0	0	0	0	0	0.000108909	0	6.15915e-05	5.08621e-05	0
	14:03	0	0.0002	0.0002	0	0.0001	0.000133333	0.0004	3.33333e-05	0.0004	0.0001	0.0001		06:23	0	0	0	0	0	0	0	0	0	2.54311e-05	0
	14:11	0	0.0001	0.0001	0	0	0	0	0.0001	0.0001	0.0001	0		06:53	0	6.16119e-05	0.000132275	0.000141602	6.95532e-05	7.70697e-05	0	0.00015913	0	0	0
	14:12	0	0	0	0	0.0001	0	0	0	0	0	0		06:54	0	0	0	0	0	0	5.44544e-05	0	0	0	0
	15:11	0	0.0004	0	0.0001	0.0001	0.0001	0.0002	0.0001	0.0002	0.0001	0.0003		07:09	0	0	0	0	0	0	0	0	0	2.54311e-05	9.53652e-05
	15:12	0	0	0.0002863	0	0	6.66667e-05	0	0.0001	0.0001	0	0		07:102	0	0	0	0	0	2.62743e-05	0	0	0	0	0
														07:106	0	0	0.000132275	0	0	0	0	0	0	0	0
														07:109	0	0	0.000122982	0	0	0	0.000154024	0.000116703	0	7.59184e-05	0
														07:117	0	0	0	0	0	5.25486e-05	0	0	0	0	0
														07:126	0	0	0	0	3.15418e-05	0	0	0	0	0	0
														07:127	0	0	0	0	0	0	0	0	6.15915e-05	2.54311e-05	0
														07:137	0	0	0	0	0	0	5.44544e-05	0	0	0	0
														07:196	0	0	0	5.47945e-05	0	0	0	0	0	0	0
														07:27	0	2.709e-05	0	5.47945e-05	0	0	0	0	0	0	0
														07:40	0	0	6.61376e-05	0	3.15418e-05	0.000262743	5.44544e-05	0	0	0	9.53652e-05
														07:51	0	0	6.61376e-05	0	0	0	0	0	0	0	0
														07:56	0	4.55613e-05	0	0	0	0	0	4.3399e-05	0	4.33494e-05	0
														07:68	0	0.0002709	0.000595238	5.47945e-05	3.15418e-05	5.25486e-05	0.000108909	8.6798e-05	0.000184775	0.000330604	9.53652e-05
														08:02g	0	0.0200466	0.0165344	0.0183562	0.0139099	0.0163952	0.0192768	0.017186	0.0163218	0.0176237	0.0182148
														08:05	0	0	0	0	3.15418e-05	0	0	0	0	0	0
														08:12	0	0	0	0	0	2.62743e-05	5.44544e-05	0	0.000123183	2.54311e-05	0.00019073
														08:37	0	0	6.61376e-05	0	0	0	0	0	0	0	0
														12:04	0	2.709e-05	0	5.47945e-05	0	0	0	8.6798e-05	0	0	0.000286096
														12:05	0	5.418e-05	0	0.000109589	3.15418e-05	0	0	0	0	0	0
														12:12	0	0	0	0	0	0	0	0	6.15915e-05	0	0
														12:16	0	0.00094815	0.000132275	0.000821918	0.000410043	0.000262743	0.000435635	0.000347192	0.000739098	0.000279742	0.000572191
														12:30	0	0	0	0	0	5.25486e-05	5.44544e-05	0	0	0	9.53652e-05
														12:34	0	5.418e-05	0	5.47945e-05	3.15418e-05	0	0	0	0	0	9.53652e-05
														12:45	0	0	0	0	3.15418e-05	0	5.44544e-05	0	0	0	0
														14:11	0	2.709e-05	6.61376e-05	0	0	5.25486e-05	0	0	6.15915e-05	2.54311e-05	0
														14:12	0	0	0	0	0	0	0	4.3399e-05	0	0	0
														15:11	0	0.00013545	0	5.47945e-05	0.000157709	0.000105097	0.000108909	0.000130197	0.000123183	0.000101724	0.000286096
														15:12	0	0	0.000162222	0	0	0	0	0	6.15915e-05	0	0

## Sheet: HLA-DRB1 alleles
HLA-DRB1	Allele frequencies - random samples (n = 5,000 each)													Allele frequencies - complete data set (n = 123,749)
	Allele	D	P reg0	P reg1	P reg2	P reg3	P reg4 (mean)	P reg5	P reg6 (mean)	P reg7	P reg8	P reg9 (mean)		Allele	D	P reg0	P reg1	P reg2	P reg3	P reg4	P reg5	P reg6	P reg7	P reg8	P reg9
	15:01	0.144822	0.1128	0.1175	0.1242	0.1117	0.120767	0.117141	0.116127	0.120798	0.124	0.128934		15:01	0.14406	0.11543	0.118981	0.128	0.115348	0.122307	0.11626	0.115658	0.121151	0.122069	0.128838
	07:01	0.117705	0.1508	0.1502	0.1465	0.149	0.142667	0.147393	0.136468	0.144708	0.1463	0.145934		07:01	0.119822	0.144552	0.15086	0.144055	0.143673	0.145034	0.147571	0.137792	0.145294	0.141829	0.145432
	03:01	0.107406	0.1029	0.0919	0.1038	0.1042	0.110125	0.0977023	0.108819	0.101006	0.1059	0.111265		03:01	0.107754	0.105508	0.0909392	0.102578	0.104466	0.108618	0.098998	0.108281	0.101503	0.1047	0.111387
	01:01	0.0995006	0.1092	0.1097	0.1019	0.0973001	0.0915334	0.0989395	0.101732	0.104596	0.0973999	0.1018		01:01	0.097231	0.107954	0.110516	0.102301	0.0961658	0.0937204	0.0976911	0.101727	0.104952	0.105185	0.101564
	04:01	0.0830593	0.054	0.0498999	0.0494	0.0557	0.0541	0.0529061	0.0543301	0.0528869	0.0591333	0.0549325		04:01	0.080233	0.051227	0.0491386	0.0503014	0.0541887	0.0538098	0.0523306	0.0532072	0.0527223	0.0597107	0.0547397
	13:01g	0.0788967	0.0695	0.0635	0.0666	0.0673999	0.0739299	0.0642964	0.0743999	0.0701217	0.0699	0.0686319		13:01	0.076106	0	0	0	0	0	0	0	0	0	0
	11:01g	0.0742025	0.07905	0.0856001	0.0844	0.0824079	0.0767139	0.080698	0.0828708	0.0815775	0.0773999	0.0827312		11:01g	0.072702	0.0788183	0.086045	0.0847123	0.0789799	0.0769785	0.0838101	0.082878	0.0813237	0.0774054	0.0830592
	13:02	0.0421056	0.0244001	0.0256001	0.0227	0.0243998	0.0246825	0.0262015	0.0264015	0.0240728	0.0280001	0.0248666		13:02	0.040803	0.0251666	0.0257937	0.0216438	0.0237609	0.0253242	0.0258238	0.0257356	0.0237641	0.0282547	0.0249862
	11:04	0.0296991	0.042	0.0411	0.0404	0.0455919	0.0449796	0.0440886	0.0355639	0.0423195	0.0383002	0.0406339		11:04	0.029383	0.0412852	0.0416667	0.0429041	0.0469979	0.0449868	0.0447023	0.0368024	0.041459	0.0367546	0.0404354
	08:01	0.0295005	0.0291999	0.034	0.0298	0.0304001	0.0281	0.0312023	0.0280002	0.0344044	0.0280001	0.0279006		08:01	0.027559	0.0315869	0.0346561	0.0304658	0.0313841	0.0282186	0.0313657	0.0275584	0.0335058	0.0299575	0.0282281
	14:01g	0.0276987	0.0183999	0.0212	0.01635	0.0197001	0.0208856	0.0202005	0.0179575	0.0170995	0.0225502	0.0168331		14:01g	0.026868	0.018963	0.0204365	0.0163562	0.0195559	0.0209258	0.0200937	0.0192258	0.0179231	0.0219216	0.0168796
	04:04	0.0238027	0.0207	0.0248	0.022	0.0189	0.0224333	0.0212	0.0226004	0.0198011	0.0220001	0.0196314		04:04	0.02337	0.0206155	0.0240741	0.0198904	0.0190537	0.0211771	0.0219996	0.0225241	0.0198325	0.0227094	0.0196452
	16:01	0.0209955	0.0520999	0.0524	0.0537	0.0552334	0.05115	0.0508519	0.0550009	0.0523802	0.0528999	0.0494662		16:01	0.020469	0.0500623	0.0507937	0.0549041	0.0580368	0.0521545	0.0521128	0.0564187	0.0516753	0.0505061	0.0492085
	12:01g	0.0188941	0.0236999	0.0247002	0.0227	0.0227001	0.0215333	0.0243064	0.0209692	0.0218003	0.0235	0.022533		12:01g	0.01861	0.0236496	0.0247354	0.0219178	0.0233409	0.0215712	0.0239599	0.0217863	0.0214954	0.0239815	0.0226969
	01:02	0.0118995	0.00959993	0.0088	0.0102	0.0081	0.00850001	0.0109998	0.0092028	0.00839919	0.01	0.00810005		01:02	0.011371	0.00991494	0.00873016	0.0106849	0.00867398	0.00877562	0.0111087	0.0087232	0.00856122	0.00879656	0.00829678
	13:03	0.0100997	0.0242	0.0184999	0.0273	0.0217999	0.0237667	0.0219994	0.0212337	0.0226989	0.0195	0.0208334		11:03	0.009977	0.00918351	0.00945767	0.0100274	0.0144777	0.0101944	0.011381	0.0125423	0.0107169	0.0096638	0.0102994
	11:03	0.010099	0.00939987	0.00849996	0.0102	0.014	0.0112	0.0107029	0.0120999	0.00999877	0.00940005	0.0103007		13:03	0.009923	0.0231619	0.0185847	0.0255342	0.0208491	0.0220179	0.0198758	0.0212221	0.02322	0.0196582	0.0206943
	09:01	0.0100988	0.00769987	0.00900002	0.0086	0.0077	0.00846666	0.0078994	0.00839964	0.00850077	0.00890002	0.00683315		09:01	0.009028	0.00853335	0.00767196	0.00876712	0.0086109	0.00817131	0.00784143	0.00772502	0.00739098	0.00885001	0.00677093
	04:07g	0.00809916	0.00280004	0.00349999	0.0027	0.00559999	0.00486668	0.00629461	0.00404978	0.0041	0.00379998	0.00423337		04:07g	0.008139	0.00344043	0.00337302	0.00350685	0.00482589	0.00472938	0.00533653	0.00414461	0.00418822	0.00391638	0.00419607
	04:02	0.0074005	0.0105	0.0122	0.0104	0.0107999	0.00966664	0.0146996	0.00986474	0.00959232	0.00700011	0.00789964		04:02	0.00701	0.0113778	0.0113095	0.0105753	0.0106271	0.00982659	0.0128512	0.00976478	0.0108401	0.00806164	0.00781995
	10:01	0.00679588	0.00859993	0.00809997	0.0087	0.00890004	0.00946666	0.00999993	0.00999863	0.00890189	0.00840003	0.00796658		10:01	0.006878	0.00791028	0.00820106	0.00876712	0.00854782	0.00906463	0.00898497	0.00980818	0.00905395	0.00887544	0.00810605
	15:02	0.00649953	0.00998877	0.0104384	0.00956574	0.00913721	0.00869116	0.00950128	0.0106138	0.0103103	0.00972109	0.00940595		15:02	0.00565	0.0107996	0.0104882	0.00955969	0.00927815	0.00884555	0.00963302	0.0109005	0.00952411	0.00866207	0.00951356
	04:03	0.00589923	0.00669993	0.00570003	0.0059	0.00659994	0.00736664	0.00799917	0.00643354	0.00569985	0.00620009	0.00783335		04:03	0.005275	0.00666414	0.00628307	0.0060274	0.00741231	0.0074619	0.00735134	0.00650985	0.0057896	0.00646005	0.00810605
	04:08	0.00460075	0.00489996	0.0056	0.0062	0.00580003	0.0067	0.00560015	0.00649877	0.00739644	0.00613328	0.00449993		04:08	0.005083	0.00525565	0.00608466	0.00619178	0.00507822	0.00596427	0.00566325	0.00603246	0.00739098	0.00630833	0.00448217
	01:03	0.00309993	0.00189994	0.00220008	0.001	0.00099984	0.00183333	0.0012997	0.00150006	0.0014	0.00129996	0.00143333		04:05	0.003132	0.00232974	0.00218254	0.00273973	0.00280722	0.00260116	0.00277717	0.00256054	0.00258684	0.00175474	0.0024795
	04:05	0.0026997	0.00230008	0.0022	0.003	0.0021	0.00263335	0.00330041	0.00293334	0.00240047	0.00169998	0.00243335		01:03	0.003065	0.00211302	0.00224868	0.00120548	0.00116705	0.00191802	0.00168808	0.00160576	0.00135501	0.00175474	0.00143048
	08:04	0.0022	0.0011	0.000699984	0.0016	0.0021	0.00179999	0.0012	0.00263327	0.0015	0.0016	0.00106668		08:03	0.001914	0.00181503	0.00185185	0.00153425	0.00116705	0.00162901	0.0013069	0.00130197	0.0014782	0.00193276	0.00257486
	11:02	0.0022	0.0006	0.0004	0.0012	0.00179997	0.0016	0.00140007	0.00143333	0.0013	0.0008	0.0014		13:05	0.001768	0.00140868	0.000859788	0.00175343	0.00148246	0.00160273	0.00157918	0.00182276	0.00178615	0.00119526	0.00133511
	08:03	0.00219951	0.002	0.002	0.0014	0.0008	0.00196667	0.0012	0.00136652	0.0014	0.00246993	0.00253333		08:04	0.001762	0.00111069	0.000595238	0.00142466	0.00198713	0.00162901	0.001198	0.00212655	0.0014782	0.00142414	0.00104902
	13:05	0.00209995	0.00170002	0.00100001	0.0011	0.00159998	0.00156668	0.0014007	0.00179998	0.0017	0.00149997	0.00140008		16:02	0.00169	0.00200466	0.00165344	0.000712329	0.00104088	0.00118234	0.00108909	0.00195295	0.00141661	0.00111897	0.00104902
	16:02	0.0016999	0.0015	0.0018	0.0007	0.0006	0.00126667	0.001	0.0018334	0.00149975	0.0009	0.00103337		11:02	0.001635	0.00119196	0.000793651	0.000931507	0.00157709	0.00168155	0.0013069	0.00147557	0.00123183	0.00119526	0.00143048
	14:04	0.0008	0.0004	0.0003	0.0004	0.0008	0.000733333	0.0014	0.00113344	0.0007	0.0009	0.00106667		08:02	0.000673	0.00046053	0.000396825	0.000547945	0.000473126	0.000525486	0.000653452	0.000564187	0.000184775	0.000330861	0.000286096
	08:02	0.0007	0.0004	0.0004	0.0005	0.0005	0.0005	0.0005	0.0005	0.0002	0.0001	0.000233333		14:04	0.000618	0.00056889	0.000330688	0.000383562	0.000567752	0.000709406	0.00114354	0.00117177	0.000615915	0.000890087	0.00104902
	12:02	0.0004	0.00040008	0.0011	0.0004	0.0003	0.0001	0.0004	0.000633333	0.000500002	0.000200021	0.0002		12:02	0.000337	0.00040635	0.000925926	0.000328767	0.000473126	0.00018392	0.000326726	0.000477389	0.000431141	0.000279742	0.00019073
	11:13	0.0002	0	0	0	0	3.33333e-05	0	6.66667e-05	0	0	0		04:06	0.00028	0.00059598	0.000462963	0.000767123	0.00104088	0.000499212	0.000490089	0.000737783	0.000369549	0.000432328	0.00019073
	11:19	0.0002	0	0	0	0.0001	0	0	6.66667e-05	0.0001	0.0001	0		03:04	0.000173	8.127e-05	0	0.000109589	0.000220792	0.000157646	0.000381181	4.3399e-05	6.15915e-05	0.000127155	9.53652e-05
	03:02	0.0001	0.0004	0.0002	0.0002	0	0.000133333	0.0001	0.000166667	0.0001	0.0001	0.0003		03:02	0.000169	0.00029799	0.000198413	0.000164384	0	7.88229e-05	0.000108909	0.000130197	0.000246366	0.000178017	0.000286096
	03:04	0.0001	0	0	0.0002	0.000300012	0.000133333	0.0005	3.33333e-05	0.0001	0.0002	0.0001		11:19	0.000169	0	0	0	3.15418e-05	0	0	8.6798e-05	6.15915e-05	7.62932e-05	0
	04:06	0.0001	0.0005	0.0004	0.0006	0.000699913	0.000566667	0.0005	0.0008	0.0003997	0.0008	0.000133333		11:08	0.000113	0	0	0	0	0	0	0	0	0	0
	08:06	0.0001	0.0001	0	0	0	0	0	3.33333e-05	0	0	0		13:11	0.000113	2.709e-05	0	0	0	0	0	8.6798e-05	6.15915e-05	2.54311e-05	0
	11:06	0.0001	0	0.0001	0	0	0	0	0	0	0	0		07:07	0.000112	0	0	0	0	0	0	0	0	0	0
	11:08	0.0001	0	0	0	0	0	0	0	0	0	0		08:06	0.000112	2.709e-05	0	0	0	2.62743e-05	0	4.3399e-05	0	0	0
	11:11	0.0001	0	0	0.0001	0	0	0	0	0	0	0		08:10	0.000112	0	6.61376e-05	5.47945e-05	3.15418e-05	0.000105097	0	4.3399e-05	0.000123183	7.62932e-05	9.53652e-05
	11:15	0.0001	0	0	0.0002	0	0.0003	0	0.000166667	0.0001	0.0001	0.0003		11:12	0.000112	0.00035217	0.00026455	0.00060274	0.00053621	0.000683132	0.000435635	0.00043399	0.000246366	0.000305173	0.000286096
	11:39	0.0001	0	0	0	0	0	0	0	0	0	0		11:13	0.000112	0	0	0	0	2.62743e-05	0	0.000130197	0	0	0
	13:11	0.0001	0	0	0	0	0	0	0.0001	0	0	0		11:29	0.000112	0	0	0	0	0	0	0	0	0	0
	13:15	0.0001	0.0005	0.00049995	0.0005	0.0004	0.0002	0.0005	0.0001	0.0004	0.0003	0		14:02	0.000112	5.418e-05	0.000132275	5.47945e-05	0.000189251	0.000105097	0.000217817	8.6798e-05	0.000123183	0.000152586	0.00019073
	13:22	0.0001	0	0	0	0	0	0.0001	0	0	0	0		14:06	0.000112	2.709e-05	0	0	9.46253e-05	7.88229e-05	0.000108909	0	0	0	0
	13:41	0.0001	0	0	0	0	0	0	0	0	0	0		15:03	0.000112	0.00037926	0.000529101	5.47945e-05	0.000126167	0.000289017	0.000217817	0.000347192	0.000184775	0.000152586	9.53652e-05
	14:03	0.0001	0.0001	0.0001	0.0002	0.0001	3.33333e-05	0	3.33333e-05	0	0.0004	0		16:05	0.000112	0	0	0	0	0	0	0	6.15915e-05	0	0
	14:06	0.0001	0	0	0	0.0002	0.0001	0.0002	0	0	0	0		04:15	5.6e-05	0	0	0	9.46253e-05	2.62743e-05	0	0	0	0	0
	14:12	0.0001	0	0.0001	0	0	0	0	3.33333e-05	0	0	0		11:06	5.6e-05	0	6.61376e-05	0	0	0	0	0	6.15915e-05	2.54311e-05	0
	15:03	0.0001	0.0004	0.0007	0.0001	0.0001	0.0003	0.0002	0.000433333	0.0001	0.0001	0.0001		11:11	5.6e-05	0	6.61376e-05	5.47945e-05	3.15418e-05	0	0	0	6.15915e-05	0	0
	01:07	0	0	0	0	0	3.33333e-05	0	0	0	0	0		11:14	5.6e-05	0	0	0	6.30835e-05	0	0	0	6.15915e-05	0	0
	01:18	0	0	0	0	0	0	0	0	0	0.0001	0		11:15	5.6e-05	5.418e-05	0	0.000219178	6.30835e-05	0.00036784	5.44544e-05	0.000173596	0.000123183	2.54311e-05	0.000286096
	03:05	0	0	0.0001	0	0	0	0	0	0	0	0.0001		11:21	5.6e-05	0	0	0	0	0	0	0	0	0	0
	03:06	0	0	0.0001	0	0	0	0	0.0001	0	0.0001	0		11:24	5.6e-05	0	0	0	0	2.62743e-05	5.44544e-05	0	6.15915e-05	0	0
	03:13	0	0	0	0	0	3.33333e-05	0	6.66667e-05	0	0	6.66667e-05		11:28	5.6e-05	0	0	0	0	0	0	0	0	0	0
	03:23	0	0.0001	0	0	0	0	0	0	0	0	0		11:39	5.6e-05	0	0	0	0	0	0	0	0	0	0
	03:34	0	0	0	0	0	6.66667e-05	0	0	0	0	0		13:06	5.6e-05	0	0	0	0	2.62743e-05	0	0	0	0	0
	03:37	0	0	0	0	0	0	0	0	0.0001	0	0		13:10	5.6e-05	0	0	0	0	0	5.44544e-05	0	0	2.54311e-05	0
	03:50	0	0.0002	0	0	0.0002	3.33333e-05	0	0.000133333	0	0.0001	0		13:15	5.6e-05	0.00056889	0.000529101	0.000547945	0.000378501	0.000315292	0.000326726	8.6798e-05	0.000307958	0.000254311	0
	04:10	0	0.0001	0.0003	0.0001	0.0006	0.0002	0	0.0001	0.0001	0.0002	0.000166667		13:22	5.6e-05	5.418e-05	0	0	0	0	5.44544e-05	0	0	0	0
	04:13	0	0	0	0	0	3.33333e-05	0	0	0.0001	0	0		13:41	5.6e-05	0	0	0	0	0	0	0	0	0	0
	04:15	0	0	0	0	0.0001	0	0	0	0	0	0		14:03	5.6e-05	5.418e-05	0.000198413	0.000109589	3.15418e-05	2.62743e-05	0.000108909	4.3399e-05	0.000123183	0.000127155	0
	04:50	0	0	0.0001	0	0	0	0	0	0	0	0		14:05	5.6e-05	0.00010836	6.61376e-05	0	0.000126167	7.88229e-05	0.000217817	0.000260394	6.15915e-05	2.54311e-05	0.00019073
	04:71	0	0	0	0	0.0002	3.33333e-05	0	0	0.0001	0	0		14:07	5.6e-05	0.00016254	6.61376e-05	0.000219178	0.000126167	4.11304e-05	0	0.000130197	0.000123183	0.000279742	0.00019073
	07:10N	0	0	0	0	0	3.33333e-05	0	0	0	0.0001	0		14:12	5.6e-05	0	0.000132275	0	0	0	0	4.3399e-05	0	0	0
	08:10	0	0	0.0001	0	0.0001	0.000133333	0	0	0.0002	0	6.66667e-05		01:07	0	2.71707e-05	0	0	0	5.25854e-05	0	0	0	0	0
	10:02	0	0	0	0	0	0	0	0	0.0001	0	0.0001		01:18	0	0	0	0	0	0	0	0	0	2.54311e-05	0
	11:09	0	0	0	0	0	0	0	0.000166667	0	0	0		03:05	0	0	6.61376e-05	0	0	0	0	0	0	5.08621e-05	9.53652e-05
	11:12	0	0.0003	0.0002	0.0006	0.0005	0.000266667	0.0003	0.000466523	0.0003	0.0001	0.000266667		03:06	0	0	6.61376e-05	0	0	0	0	4.3399e-05	0	5.08621e-05	0
	11:14	0	0	0	0	0.0001	0	0	0	0.0001	0	0		03:07	0	0	0	5.47945e-05	0	0	0	0	0	0	0
	11:16	0	0	0.0001	0	0	0	0	0	0	0	0		03:11	0	0	0	0	0	0	0	0	6.15915e-05	2.54311e-05	0
	11:18	0	0	0	0	0	0	0.0001	0	0	0	0		03:13	0	2.709e-05	0	0	3.15418e-05	2.62743e-05	0	4.3399e-05	6.15915e-05	0	9.53652e-05
	11:24	0	0	0	0	0	0	0.0001	0	0	0	0		03:23	0	2.709e-05	0	0	0	0	0	0	0	0	0
	11:25	0	0	0	0	0	0.0001	0	0	0	0	0		03:34	0	0	0	0	0	2.62743e-05	0	0	0	0	0
	11:27	0	0.00039998	0.0008	0	0.0001	3.33333e-05	0	6.66667e-05	0	0.0001	0		03:37	0	0	0	0	0	0	0	0	6.15915e-05	0	0
	11:30	0	0	0	0	0	3.33333e-05	0	0	0	0	0		03:42	0	0	0	0	0	0	0	0	0	2.54311e-05	0
	11:43	0	0.0001	0.0003	0.0004	0.0002	3.33333e-05	0.0002	0.0003334	0.0004	0.0002	0.0001		03:50	0	6.17878e-05	0	0	6.30812e-05	2.62743e-05	0	0.000130197	6.15915e-05	2.54311e-05	0
	11:56	0	0	0	0	0	0	0.0001	0	0	0	0		04:10	0	0.00013545	0.000330688	5.47945e-05	0.000220792	0.000210194	0.000163363	8.6798e-05	6.15915e-05	0.000101724	0.00019073
	11:69	0	0	0	0	0	0	0.0001	0	0	0.0001	0.0001		04:13	0	0	0	0	0	2.62743e-05	0	0	6.15915e-05	2.54311e-05	0
	12:03	0	0	0	0	0	0	0	0	0.0001	0	0		04:14	0	0	0	0	9.46253e-05	0	0	0	0	0	0
	13:06	0	0	0	0	0	3.33333e-05	0	0	0	0	0		04:21	0	0	0	0	0	0	5.44544e-05	0	0	0	0
	13:10	0	0	0	0	0	0	0.0001	0	0	0	0		04:50	0	0	0.000132275	0	0	0	0	4.3399e-05	0	0	0
	13:14	0	0	0	0	0	0	0.0001	0	0	0	0.0001		04:56	0	0	0	0	0	0	0	0	0	2.54311e-05	0
	13:21	0	0	0.0001	0	0	0	0	6.66667e-05	0	0	0		04:59	0	0	0	0	0	0	0	0	0	2.54311e-05	0
	13:28	0	0	0	0	0	0	0	0	0	0	0.0001		04:71	0	0	0	0	6.30835e-05	2.62743e-05	0	4.3399e-05	6.15915e-05	5.08621e-05	0
	13:67	0	0	0.0001	0	0	5e-05	0	0	0	0	0		04:72	0	0	0	0	0	0	5.44544e-05	0	0	0	0
	13:79	0	0	0	0.0001	0	0	0	0	0	0	0		07:10N	0	2.709e-05	0	5.47945e-05	0	2.62743e-05	0	4.3399e-05	0	5.08621e-05	0
	14:02	0	0.0001	0.0002	0.0001	0.0001	0.000133333	0.0002	6.66667e-05	0.0002	0.0001	0.000166667		08:09	0	0	0	0	0	2.62743e-05	0	0	0	0	0
	14:05	0	0.0002	0.0001	0	0.00030008	6.66667e-05	0.0003	0.0004	0.0001	0	0.0002		10:02	0	0	0	0	0	0	5.44544e-05	0	6.15915e-05	0	9.53652e-05
	14:07	0	0.0002	0.0001	0.0003	0.0002	0	0	0.000133333	0.0002	0.0002	0.0002		11:09	0	0	0	0.000109589	0	2.62743e-05	0	8.6798e-05	0	0	0
	14:21	0	0	0	0	0	0	0	0	0	0	0.0001		11:16	0	2.709e-05	6.61376e-05	0	0	0	0	0	0	2.54311e-05	0
	15:04	0	0	0	0.0001	0	0	0	0.000133333	0	0	0.0001		11:18	0	0	0	0	0	0	0.000108909	0	0	2.54311e-05	0
	15:06	0	0	0.0001	0	0.0001	0	0	0	0	0	0		11:25	0	2.709e-05	0	0	0	0.000105097	0	0	0	2.54311e-05	0
	15:07	0	0	0	0	0	3.33333e-05	0	6.66667e-05	0	0	0.0001		11:27	0	0.00013545	0.000595238	0	3.15418e-05	0.000105097	0	8.6798e-05	0	0.000101724	0
	15:11	0	0	0	0	0.0001	0	0	0	0	0	0		11:34	0	2.709e-05	0	0	0	0	0	0	0	0	0
	15:13	0	0	0.0001	0	0	0	0	0	0	0	0		11:43	0	5.418e-05	0.000396825	0.000383562	0.000220792	5.25486e-05	0.000163363	0.000303793	0.000554324	7.62932e-05	9.53652e-05
	15:19	0	0.000811233	0.000261562	0.000600923	0.000462783	0.000442164	0.0003955	0.000187833	0.0005903	0.000478942	0.00018878		11:56	0	0	0	0	6.30835e-05	0	5.44544e-05	0	0	2.54311e-05	0
	15:40	0	0	0.0001	0	0	0	0	0	0	0	0		11:62	0	2.709e-05	0	0	0	0	0	0	0	0	0
	16:04	0	0	0.0001	0	0	0	0	0	0	0	0		11:69	0	0	0	0	0	0	5.44544e-05	4.3399e-05	0	2.54311e-05	9.53652e-05
	16:05	0	0	0	0	0	0	0	0	0.00010876	0	0		12:03	0	2.709e-05	0	0	0	0	0	0	0.000123183	0	0
														13:01g	0	0.0714363	0.0642857	0.064274	0.069382	0.0723461	0.0662041	0.0736481	0.0696703	0.0702906	0.0684718
														13:14	0	0	0	0	0	0	5.44544e-05	0	0	2.54311e-05	9.53652e-05
														13:17	0	0	0	0	9.46253e-05	2.62743e-05	0	0	0	0	0
														13:19	0	0	0	0	9.46253e-05	0	0	0	0	0	0
														13:21	0	0	6.61376e-05	5.47945e-05	3.15418e-05	0	0	4.3399e-05	0	0	0
														13:27	0	0	0	0	0	0	0	0	0	2.54311e-05	0
														13:28	0	2.709e-05	0	0	0	0	0	0	0	0	9.53652e-05
														13:61	0	2.709e-05	0	0	0	0	0	0	0	0	0
														13:67	0	0	0.000132275	0	0	3.21182e-05	0	0	0	0	0
														13:79	0	0	0	5.47945e-05	0	2.62743e-05	0	0	0	0	0
														14:08	0	2.709e-05	0	0	0	0	0	0	0	0	0
														14:16	0	0	0	0	0	0	0	0	6.15915e-05	0	0
														14:20	0	0	0	0	3.15418e-05	0	0	0	0	0	0
														14:21	0	0	0	0	0	0	0	0	0	0	9.53652e-05
														14:35	0	2.709e-05	0	0	0	0	0	0	0	0	0
														15:04	0	0	0	0.000164384	0	0	0	8.6798e-05	0	0	9.53652e-05
														15:06	0	0	6.61376e-05	0	3.15418e-05	0	0	0	0	0	0
														15:07	0	2.709e-05	0	0	0	2.62966e-05	5.44544e-05	8.6798e-05	6.15915e-05	0	9.53652e-05
														15:11	0	0	0	0	3.15418e-05	0	0	0	0	0	0
														15:13	0	0	6.61376e-05	0	0	0	0	0	0	0	0
														15:18	0	0	0	0	0	0	5.44544e-05	0	0	0	0
														15:19	0	0.00046984	0.000159909	0.000449535	0.000247457	0.000271701	0.000277671	0.000122821	0.000638488	0.000416892	0.000178574
														15:40	0	0	6.61376e-05	0	0	0	0	0	0	0	0
														16:04	0	0	6.61376e-05	0	0	2.62743e-05	0	0	0	0	0
														16:07	0	0	0	5.47945e-05	0	0	0	4.3399e-05	0	2.54311e-05	0

## Sheet: Haplotypes
Haplotype frequencies - random samples (n = 5,000 each)																									Haplotype frequencies - complete data set (n = 123,749)
Poland (Mean of 100 random samples)		P reg0		P reg1		P reg2		P reg3		P reg4 (mean)		P reg5		P reg6 (mean)		P reg7		P reg8		P reg9 (mean)		D			P reg0		P reg1		P reg2		P reg3		P reg4		P reg5		P reg6		P reg7		P reg8		P reg9		D
HT	Freq	HT	Freq	HT	Freq	HT	Freq	HT	Freq	HT	Freq	HT	Freq	HT	Freq	HT	Freq	HT	Freq	HT	Freq	HT	Freq		HT	Freq	HT	Freq	HT	Freq	HT	Freq	HT	Freq	HT	Freq	HT	Freq	HT	Freq	HT	Freq	HT	Freq	HT	Freq
01:01g/08:01g/07:01g/03:01	0.0605272	01:01g/08:01g/07:01g/03:01	0.0591587	01:01g/08:01g/07:01g/03:01	0.0511173	01:01g/08:01g/07:01g/03:01	0.0615828	01:01g/08:01g/07:01g/03:01	0.0627823	01:01g/08:01g/07:01g/03:01	0.0661297	01:01g/08:01g/07:01g/03:01	0.0520245	01:01g/08:01g/07:01g/03:01	0.0611184	01:01g/08:01g/07:01g/03:01	0.0567364	01:01g/08:01g/07:01g/03:01	0.0611189	01:01g/08:01g/07:01g/03:01	0.0608968	01:01g/08:01g/07:01g/03:01	0.0549532		01:01g/08:01g/07:01g/03:01	0.0617729	01:01g/08:01g/07:01g/03:01	0.0517284	01:01g/08:01g/07:01g/03:01	0.0602996	01:01g/08:01g/07:01g/03:01	0.0617223	01:01g/08:01g/07:01g/03:01	0.0649924	01:01g/08:01g/07:01g/03:01	0.0535398	01:01g/08:01g/07:01g/03:01	0.0606641	01:01g/08:01g/07:01g/03:01	0.0573294	01:01g/08:01g/07:01g/03:01	0.0607932	01:01g/08:01g/07:01g/03:01	0.0608559	01:01g/08:01g/07:01g/03:01	0.058264
03:01g/07:02g/07:02g/15:01	0.0260875	03:01g/07:02g/07:02g/15:01	0.0218951	03:01g/07:02g/07:02g/15:01	0.0266084	03:01g/07:02g/07:02g/15:01	0.0265744	03:01g/07:02g/07:02g/15:01	0.0243333	03:01g/07:02g/07:02g/15:01	0.0273557	03:01g/07:02g/07:02g/15:01	0.0253912	03:01g/07:02g/07:02g/15:01	0.0261254	03:01g/07:02g/07:02g/15:01	0.0270226	03:01g/07:02g/07:02g/15:01	0.028172	03:01g/07:02g/07:02g/15:01	0.029872	03:01g/07:02g/07:02g/15:01	0.0380626		03:01g/07:02g/07:02g/15:01	0.0219007	03:01g/07:02g/07:02g/15:01	0.0250897	03:01g/07:02g/07:02g/15:01	0.0292595	03:01g/07:02g/07:02g/15:01	0.0234579	03:01g/07:02g/07:02g/15:01	0.0272113	03:01g/07:02g/07:02g/15:01	0.0250959	03:01g/07:02g/07:02g/15:01	0.0249101	03:01g/07:02g/07:02g/15:01	0.0269112	03:01g/07:02g/07:02g/15:01	0.025837	03:01g/07:02g/07:02g/15:01	0.0298615	03:01g/07:02g/07:02g/15:01	0.038434
02:01g/13:02g/06:02g/07:01	0.0169509	02:01g/13:02g/06:02g/07:01	0.0171593	02:01g/13:02g/06:02g/07:01	0.0228903	02:01g/13:02g/06:02g/07:01	0.0157347	25:01g/18:01g/12:03g/15:01	0.0142662	02:01g/13:02g/06:02g/07:01	0.0153883	02:01g/13:02g/06:02g/07:01	0.0173034	02:01g/13:02g/06:02g/07:01	0.0164385	02:01g/13:02g/06:02g/07:01	0.0199905	02:01g/13:02g/06:02g/07:01	0.0174944	02:01g/13:02g/06:02g/07:01	0.0186354	02:01g/07:02g/07:02g/15:01	0.022719		02:01g/13:02g/06:02g/07:01	0.0166799	02:01g/13:02g/06:02g/07:01	0.0224555	02:01g/13:02g/06:02g/07:01	0.0163521	25:01g/18:01g/12:03g/15:01	0.0145836	02:01g/13:02g/06:02g/07:01	0.014613	02:01g/13:02g/06:02g/07:01	0.0164036	02:01g/13:02g/06:02g/07:01	0.0167132	02:01g/13:02g/06:02g/07:01	0.0191138	02:01g/13:02g/06:02g/07:01	0.0166963	02:01g/13:02g/06:02g/07:01	0.0185209	02:01g/07:02g/07:02g/15:01	0.021812
02:01g/07:02g/07:02g/15:01	0.0134945	25:01g/18:01g/12:03g/15:01	0.0133018	02:01g/07:02g/07:02g/15:01	0.0136932	25:01g/18:01g/12:03g/15:01	0.0151392	23:01g/44:03/04:01g/07:01	0.0138729	02:01g/07:02g/07:02g/15:01	0.0152875	25:01g/18:01g/12:03g/15:01	0.0121689	02:01g/07:02g/07:02g/15:01	0.0133353	25:01g/18:01g/12:03g/15:01	0.0148421	02:01g/07:02g/07:02g/15:01	0.0156312	25:01g/18:01g/12:03g/15:01	0.0158442	03:01g/35:01g/04:01g/01:01	0.0163626		25:01g/18:01g/12:03g/15:01	0.0124009	25:01g/18:01g/12:03g/15:01	0.0134631	25:01g/18:01g/12:03g/15:01	0.0146986	02:01g/13:02g/06:02g/07:01	0.0125193	02:01g/07:02g/07:02g/15:01	0.0142639	25:01g/18:01g/12:03g/15:01	0.012526	25:01g/18:01g/12:03g/15:01	0.012532	25:01g/18:01g/12:03g/15:01	0.0152566	02:01g/07:02g/07:02g/15:01	0.0144097	25:01g/18:01g/12:03g/15:01	0.0158181	03:01g/35:01g/04:01g/01:01	0.0154
25:01g/18:01g/12:03g/15:01	0.0131456	02:01g/07:02g/07:02g/15:01	0.0132922	25:01g/18:01g/12:03g/15:01	0.0130466	02:01g/07:02g/07:02g/15:01	0.0135041	02:01g/13:02g/06:02g/07:01	0.012745	25:01g/18:01g/12:03g/15:01	0.0118159	02:01g/07:02g/07:02g/15:01	0.0113723	25:01g/18:01g/12:03g/15:01	0.0128646	02:01g/07:02g/07:02g/15:01	0.0123428	02:01g/27:02/02:02g/16:01	0.0124862	02:01g/07:02g/07:02g/15:01	0.0134997	02:01g/15:01g/03:04g/04:01	0.012849		02:01g/07:02g/07:02g/15:01	0.012297	02:01g/07:02g/07:02g/15:01	0.0133853	02:01g/07:02g/07:02g/15:01	0.0123949	23:01g/44:03/04:01g/07:01	0.0119407	03:01g/35:01g/04:01g/01:01	0.0114315	02:01g/07:02g/07:02g/15:01	0.0121899	02:01g/07:02g/07:02g/15:01	0.0122153	02:01g/07:02g/07:02g/15:01	0.0134128	25:01g/18:01g/12:03g/15:01	0.0118024	02:01g/07:02g/07:02g/15:01	0.0133901	02:01g/15:01g/03:04g/04:01	0.012856
03:01g/35:01g/04:01g/01:01	0.0108356	03:01g/35:01g/04:01g/01:01	0.0125954	03:01g/35:01g/04:01g/01:01	0.0113266	02:01g/27:02/02:02g/16:01	0.0112366	02:01g/07:02g/07:02g/15:01	0.0121025	03:01g/35:01g/04:01g/01:01	0.0111397	03:01g/35:01g/04:01g/01:01	0.0106714	03:01g/35:01g/04:01g/01:01	0.0108618	03:01g/35:01g/04:01g/01:01	0.0105062	25:01g/18:01g/12:03g/15:01	0.0119036	03:01g/35:01g/04:01g/01:01	0.0106478	02:01g/44:02g/05:01g/04:01	0.0115715		03:01g/35:01g/04:01g/01:01	0.0111545	30:01g/13:02g/06:02g/07:01	0.0109135	02:01g/27:02/02:02g/16:01	0.011473	02:01g/07:02g/07:02g/15:01	0.0112913	25:01g/18:01g/12:03g/15:01	0.0114307	23:01g/44:03/04:01g/07:01	0.0101227	03:01g/35:01g/04:01g/01:01	0.0104872	02:01g/27:02/02:02g/16:01	0.00988198	02:01g/27:02/02:02g/16:01	0.0108241	30:01g/13:02g/06:02g/07:01	0.0105887	02:01g/44:02g/05:01g/04:01	0.012069
23:01g/44:03/04:01g/07:01	0.00950288	24:02g/13:02g/06:02g/07:01	0.00995318	30:01g/13:02g/06:02g/07:01	0.0112973	24:02g/13:02g/06:02g/07:01	0.0101672	03:01g/35:01g/04:01g/01:01	0.0116347	23:01g/44:03/04:01g/07:01	0.0107337	23:01g/44:03/04:01g/07:01	0.00961716	11:01g/35:01g/04:01g/01:01	0.00974466	23:01g/44:03/04:01g/07:01	0.00974986	02:01g/57:01g/06:02g/07:01	0.0108394	30:01g/13:02g/06:02g/07:01	0.01056	02:01g/57:01g/06:02g/07:01	0.00991069		23:01g/44:03/04:01g/07:01	0.00984571	03:01g/35:01g/04:01g/01:01	0.0108987	03:01g/35:01g/04:01g/01:01	0.00941626	03:01g/35:01g/04:01g/01:01	0.0110959	23:01g/44:03/04:01g/07:01	0.0105729	03:01g/35:01g/04:01g/01:01	0.00979526	11:01g/35:01g/04:01g/01:01	0.00981992	30:01g/13:02g/06:02g/07:01	0.00974598	03:01g/35:01g/04:01g/01:01	0.0107816	03:01g/35:01g/04:01g/01:01	0.0105037	29:02g/44:03/16:01/07:01	0.010049
02:01g/27:02/02:02g/16:01	0.00922203	23:01g/44:03/04:01g/07:01	0.00963714	02:01g/27:02/02:02g/16:01	0.0110372	02:01g/57:01g/06:02g/07:01	0.00931872	01:01g/57:01g/06:02g/07:01	0.0100037	01:01g/57:01g/06:02g/07:01	0.0086292	01:01g/57:01g/06:02g/07:01	0.0093911	02:01g/15:01g/03:04g/04:01	0.00961769	02:01g/27:02/02:02g/16:01	0.00949587	30:01g/13:02g/06:02g/07:01	0.00956514	02:01g/27:02/02:02g/16:01	0.00945525	29:02g/44:03/16:01/07:01	0.00981796		30:01g/13:02g/06:02g/07:01	0.00906628	24:02g/13:02g/06:02g/07:01	0.0101469	24:02g/07:02g/07:02g/15:01	0.00939904	02:01g/27:02/02:02g/16:01	0.00905783	01:01g/57:01g/06:02g/07:01	0.00858855	02:01g/57:01g/06:02g/07:01	0.00921929	02:01g/27:02/02:02g/16:01	0.00945957	03:01g/35:01g/04:01g/01:01	0.00954056	02:01g/15:01g/03:04g/04:01	0.00922731	02:01g/27:02/02:02g/16:01	0.00933545	02:01g/40:01g/03:04g/13:02	0.009509
02:01g/57:01g/06:02g/07:01	0.00852855	02:01g/15:01g/03:04g/04:01	0.0095499	11:01g/35:01g/04:01g/01:01	0.00970969	24:02g/07:02g/07:02g/15:01	0.00926263	11:01g/35:01g/04:01g/01:01	0.00939775	02:01g/27:02/02:02g/16:01	0.00856308	02:01g/27:02/02:02g/16:01	0.00930453	02:01g/27:02/02:02g/16:01	0.00952127	24:02g/13:02g/06:02g/07:01	0.00939134	02:01g/15:01g/03:04g/04:01	0.00940008	24:02g/13:02g/06:02g/07:01	0.0088715	02:01g/15:01g/03:03g/13:01g	0.00944725		02:01g/57:01g/06:02g/07:01	0.00873875	11:01g/35:01g/04:01g/01:01	0.00997778	02:01g/57:01g/06:02g/07:01	0.0087334	01:01g/57:01g/06:02g/07:01	0.00845842	02:01g/27:02/02:02g/16:01	0.00790474	24:02g/13:02g/06:02g/07:01	0.00885184	23:01g/44:03/04:01g/07:01	0.00899229	24:02g/13:02g/06:02g/07:01	0.0092373	24:02g/13:02g/06:02g/07:01	0.00905531	24:02g/13:02g/06:02g/07:01	0.00879977	01:01g/57:01g/06:02g/07:01	0.009011
30:01g/13:02g/06:02g/07:01	0.00846373	30:01g/13:02g/06:02g/07:01	0.00939562	23:01g/44:03/04:01g/07:01	0.00963151	02:01g/15:01g/03:04g/04:01	0.00829452	02:01g/15:01g/03:04g/04:01	0.00936698	24:02g/13:02g/06:02g/07:01	0.00785104	02:01g/57:01g/06:02g/07:01	0.00860638	24:02g/13:02g/06:02g/07:01	0.0085898	02:01g/57:01g/06:02g/07:01	0.00874059	03:01g/35:01g/04:01g/01:01	0.00937587	02:01g/15:01g/03:04g/04:01	0.00873582	02:01g/40:01g/03:04g/13:02	0.00922809		24:02g/13:02g/06:02g/07:01	0.00849768	02:01g/27:02/02:02g/16:01	0.00915128	23:01g/44:03/04:01g/07:01	0.00860629	02:01g/44:02g/05:01g/04:01	0.0083677	02:01g/44:02g/05:01g/04:01	0.00789884	02:01g/27:02/02:02g/16:01	0.00869202	24:02g/13:02g/06:02g/07:01	0.0087115	23:01g/44:03/04:01g/07:01	0.00895473	02:01g/57:01g/06:02g/07:01	0.00900767	02:01g/15:01g/03:04g/04:01	0.00864025	02:01g/15:01g/03:03g/13:01	0.008893
24:02g/13:02g/06:02g/07:01	0.00844021	02:01g/57:01g/06:02g/07:01	0.00916394	24:02g/13:02g/06:02g/07:01	0.00958171	03:01g/35:01g/04:01g/01:01	0.00825161	02:01g/27:02/02:02g/16:01	0.00886093	02:01g/18:01g/07:01g/11:04	0.00774492	24:02g/13:02g/06:02g/07:01	0.00858217	23:01g/44:03/04:01g/07:01	0.00845178	11:01g/35:01g/04:01g/01:01	0.00841638	24:02g/13:02g/06:02g/07:01	0.00925833	02:01g/57:01g/06:02g/07:01	0.00831497	24:02g/07:02g/07:02g/15:01	0.00812274		02:01g/15:01g/03:04g/04:01	0.00844088	23:01g/44:03/04:01g/07:01	0.00911777	25:01g/18:01g/12:03g/04:01	0.00847832	02:01g/57:01g/06:02g/07:01	0.00820173	24:02g/13:02g/06:02g/07:01	0.00779048	01:01g/57:01g/06:02g/07:01	0.00851301	02:01g/15:01g/03:04g/04:01	0.00866057	02:01g/57:01g/06:02g/07:01	0.0086995	02:01g/44:02g/05:01g/04:01	0.00892337	02:01g/57:01g/06:02g/07:01	0.00847559	02:01g/57:01g/06:02g/07:01	0.008314
02:01g/15:01g/03:04g/04:01	0.00840067	02:01g/27:02/02:02g/16:01	0.00868184	02:01g/57:01g/06:02g/07:01	0.00919241	02:01g/27:05g/02:02g/01:01	0.00824663	02:01g/18:01g/07:01g/11:04	0.00796081	02:01g/44:02g/05:01g/04:01	0.00765609	02:01g/18:01g/07:01g/11:04	0.00792326	30:01g/13:02g/06:02g/07:01	0.00823028	02:01g/15:01g/03:04g/04:01	0.00831105	29:02g/44:03/16:01/07:01	0.00919744	23:01g/44:03/04:01g/07:01	0.00814716	02:01g/08:01g/07:01g/03:01	0.00788974		02:01g/27:02/02:02g/16:01	0.00817567	02:01g/57:01g/06:02g/07:01	0.0085032	30:01g/13:02g/06:02g/07:01	0.00825506	02:01g/15:01g/03:04g/04:01	0.00816068	11:01g/35:01g/04:01g/01:01	0.00758488	02:01g/18:01g/07:01g/11:04	0.00748325	30:01g/13:02g/06:02g/07:01	0.00857952	02:01g/15:01g/03:04g/04:01	0.00869762	30:01g/13:02g/06:02g/07:01	0.00885345	23:01g/44:03/04:01g/07:01	0.00812142	23:01g/44:03/04:01g/07:01	0.008286
11:01g/35:01g/04:01g/01:01	0.00790705	02:01g/38:01/12:03g/13:01g	0.00785628	02:01g/15:01g/03:04g/04:01	0.00834898	23:01g/44:03/04:01g/07:01	0.00802095	02:01g/44:02g/05:01g/04:01	0.00793203	30:01g/13:02g/06:02g/07:01	0.00732333	25:01g/18:01g/12:03g/04:01	0.00754292	02:01g/57:01g/06:02g/07:01	0.0078621	30:01g/13:02g/06:02g/07:01	0.00825313	11:01g/35:01g/04:01g/01:01	0.00827059	02:01g/08:01g/07:01g/03:01	0.00804619	01:01g/57:01g/06:02g/07:01	0.0076095		11:01g/35:01g/04:01g/01:01	0.0079962	02:01g/15:01g/03:04g/04:01	0.00800998	24:02g/13:02g/06:02g/07:01	0.00808199	24:02g/07:02g/07:02g/15:01	0.0079965	02:01g/15:01g/03:04g/04:01	0.00754273	30:01g/13:02g/06:02g/07:01	0.00747667	02:01g/44:02g/07:04g/16:01	0.00774122	02:01g/44:02g/05:01g/04:01	0.00828063	29:02g/44:03/16:01/07:01	0.00873912	02:01g/08:01g/07:01g/03:01	0.00808979	02:01g/13:02g/06:02g/07:01	0.008222
01:01g/57:01g/06:02g/07:01	0.00767196	25:01g/18:01g/12:03g/04:01	0.00784531	02:01g/27:05g/02:02g/01:01	0.00736492	25:01g/18:01g/12:03g/04:01	0.00789448	02:01g/57:01g/06:02g/07:01	0.00787524	02:01g/15:01g/03:04g/04:01	0.00731734	30:01g/13:02g/06:02g/07:01	0.00738741	01:01g/57:01g/06:02g/07:01	0.00711122	02:01g/44:02g/05:01g/04:01	0.00799336	02:01g/44:02g/05:01g/04:01	0.0080814	01:01g/57:01g/06:02g/07:01	0.00798156	02:01g/13:02g/06:02g/07:01	0.00739689		01:01g/57:01g/06:02g/07:01	0.0074227	02:01g/27:05g/02:02g/01:01	0.00769705	02:01g/15:01g/03:04g/04:01	0.00753913	02:01g/18:01g/07:01g/11:04	0.007865	30:01g/13:02g/06:02g/07:01	0.00725546	02:01g/44:02g/05:01g/04:01	0.00691252	02:01g/57:01g/06:02g/07:01	0.00734226	11:01g/35:01g/04:01g/01:01	0.00794942	11:01g/35:01g/04:01g/01:01	0.00787922	01:01g/57:01g/06:02g/07:01	0.0079103	24:02g/07:02g/07:02g/15:01	0.007404
02:01g/44:02g/05:01g/04:01	0.00763804	01:01g/57:01g/06:02g/07:01	0.00780644	02:01g/44:02g/05:01g/04:01	0.00713463	29:02g/44:03/16:01/07:01	0.00783674	24:02g/07:02g/07:02g/15:01	0.00710293	11:01g/35:01g/04:01g/01:01	0.00721679	24:02g/07:02g/07:02g/15:01	0.00710028	02:01g/38:01/12:03g/13:01g	0.00703883	02:01g/18:01g/07:01g/11:04	0.00798125	01:01g/57:01g/06:02g/07:01	0.00805165	02:01g/38:01/12:03g/13:01g	0.00762785	23:01g/44:03/04:01g/07:01	0.00723622		02:01g/38:01/12:03g/13:01g	0.00731451	24:02g/07:02g/07:02g/15:01	0.00711978	01:01g/57:01g/06:02g/07:01	0.00736441	11:01g/35:01g/04:01g/01:01	0.00737978	02:01g/57:01g/06:02g/07:01	0.00714551	02:01g/27:05g/02:02g/01:01	0.00668547	25:01g/18:01g/12:03g/04:01	0.00733367	02:01g/18:01g/07:01g/11:04	0.00761996	01:01g/57:01g/06:02g/07:01	0.00727344	11:01g/35:01g/04:01g/01:01	0.00757056	30:01g/13:02g/06:02g/07:01	0.006479
02:01g/27:05g/02:02g/01:01	0.00710191	11:01g/35:01g/04:01g/01:01	0.00771109	01:01g/57:01g/06:02g/07:01	0.00708094	30:01g/13:02g/06:02g/07:01	0.00763773	30:01g/13:02g/06:02g/07:01	0.00685569	02:01g/57:01g/06:02g/07:01	0.00711106	02:01g/44:02g/07:04g/16:01	0.00704741	02:01g/44:02g/07:04g/16:01	0.00696221	01:01g/57:01g/06:02g/07:01	0.00791475	23:01g/44:03/04:01g/07:01	0.00780343	11:01g/35:01g/04:01g/01:01	0.00752958	02:01g/44:02g/05:01g/13:01g	0.007031		02:01g/27:05g/02:02g/01:01	0.00730642	01:01g/57:01g/06:02g/07:01	0.00695032	02:01g/27:05g/02:02g/01:01	0.00736053	25:01g/18:01g/12:03g/04:01	0.00714234	24:02g/07:02g/07:02g/15:01	0.00692463	25:01g/18:01g/12:03g/04:01	0.00652695	01:01g/57:01g/06:02g/07:01	0.00693342	29:02g/44:03/16:01/07:01	0.00741687	23:01g/44:03/04:01g/07:01	0.00716769	02:01g/38:01/12:03g/13:01g	0.00743675	02:01g/44:02g/05:01g/13:01	0.005972
24:02g/07:02g/07:02g/15:01	0.0070847	02:01g/44:02g/07:04g/16:01	0.00738691	24:02g/07:02g/07:02g/15:01	0.00703165	02:01g/18:01g/07:01g/11:04	0.00746137	25:01g/18:01g/12:03g/04:01	0.00665787	02:01g/38:01/12:03g/13:01g	0.00685065	11:01g/35:01g/04:01g/01:01	0.00697843	25:01g/18:01g/12:03g/04:01	0.00675524	29:02g/44:03/16:01/07:01	0.00762481	24:02g/07:02g/07:02g/15:01	0.00677354	02:01g/44:02g/05:01g/04:01	0.00730844	30:01g/13:02g/06:02g/07:01	0.00623578		25:01g/18:01g/12:03g/04:01	0.00684967	02:01g/44:02g/05:01g/04:01	0.00688723	02:01g/38:01/12:03g/13:01g	0.007271	30:01g/13:02g/06:02g/07:01	0.00682295	02:01g/18:01g/07:01g/11:04	0.00683843	02:01g/44:02g/07:04g/16:01	0.00644345	02:01g/38:01/12:03g/13:01g	0.00681852	02:01g/27:05g/02:02g/01:01	0.00718661	02:01g/27:05g/02:02g/01:01	0.00691523	02:01g/44:02g/05:01g/04:01	0.007033	02:01g/08:01g/07:01g/03:01	0.005799
02:01g/44:02g/07:04g/16:01	0.00670913	29:02g/44:03/16:01/07:01	0.00699416	29:02g/44:03/16:01/07:01	0.0064936	01:01g/57:01g/06:02g/07:01	0.00716496	29:02g/44:03/16:01/07:01	0.00660406	02:01g/27:05g/02:02g/01:01	0.00682532	02:01g/27:05g/02:02g/01:01	0.00683638	02:01g/44:02g/05:01g/04:01	0.00664737	24:02g/07:02g/07:02g/15:01	0.00717999	25:01g/18:01g/12:03g/04:01	0.00660023	02:01g/27:05g/02:02g/01:01	0.0065497	01:01g/08:01g/07:01g/15:01	0.00549299		02:01g/44:02g/07:04g/16:01	0.00669307	02:01g/18:01g/07:01g/11:04	0.00684923	11:01g/35:01g/04:01g/01:01	0.00711529	02:01g/44:02g/07:04g/16:01	0.00676861	29:02g/44:03/16:01/07:01	0.00679111	02:01g/15:01g/03:04g/04:01	0.00643329	24:02g/07:02g/07:02g/15:01	0.00654231	01:01g/57:01g/06:02g/07:01	0.00691152	25:01g/18:01g/12:03g/04:01	0.00672333	02:01g/27:05g/02:02g/01:01	0.00667841	01:01g/08:01g/07:01g/15:01	0.005187
29:02g/44:03/16:01/07:01	0.0066016	02:01g/44:02g/05:01g/04:01	0.00680673	02:01g/18:01g/07:01g/11:04	0.00638379	11:01g/35:01g/04:01g/01:01	0.00686397	24:02g/13:02g/06:02g/07:01	0.00564674	02:01g/44:02g/07:04g/16:01	0.00669093	02:01g/15:01g/03:04g/04:01	0.00671844	02:01g/18:01g/07:01g/11:04	0.00637249	02:01g/27:05g/02:02g/01:01	0.00702201	02:01g/44:02g/07:04g/16:01	0.00648637	24:02g/07:02g/07:02g/15:01	0.00635736	02:01g/35:01g/04:01g/01:01	0.00535096		24:02g/07:02g/07:02g/15:01	0.00647068	03:01g/07:02g/07:02g/01:01	0.00638918	02:01g/18:01g/07:01g/11:04	0.00709297	24:02g/13:02g/06:02g/07:01	0.00637794	02:01g/44:02g/07:04g/16:01	0.00633017	24:02g/07:02g/07:02g/15:01	0.00638002	02:01g/44:02g/05:01g/04:01	0.0063403	24:02g/07:02g/07:02g/15:01	0.00690285	02:01g/44:02g/07:04g/16:01	0.00654699	24:02g/07:02g/07:02g/15:01	0.00646463	02:01g/35:01g/04:01g/01:01	0.004879
25:01g/18:01g/12:03g/04:01	0.00658019	02:01g/27:05g/02:02g/01:01	0.0065473	02:01g/38:01/12:03g/13:01g	0.00605788	02:01g/38:01/12:03g/13:01g	0.00664848	02:01g/27:05g/02:02g/01:01	0.00559729	02:01g/08:01g/07:01g/03:01	0.00668153	02:01g/38:01/12:03g/13:01g	0.00647407	24:02g/07:02g/07:02g/15:01	0.00631758	02:01g/44:02g/07:04g/16:01	0.00584675	02:01g/27:05g/02:02g/01:01	0.00594936	29:02g/44:03/16:01/07:01	0.00609189	25:01g/18:01g/12:03g/15:01	0.00527813		02:01g/44:02g/05:01g/04:01	0.00627242	02:01g/44:02g/07:04g/16:01	0.00609974	29:02g/44:03/16:01/07:01	0.00679429	29:02g/44:03/16:01/07:01	0.00627504	02:01g/27:05g/02:02g/01:01	0.00623488	11:01g/35:01g/04:01g/01:01	0.00636841	02:01g/27:05g/02:02g/01:01	0.00633863	02:01g/44:02g/07:04g/16:01	0.0058058	24:02g/07:02g/07:02g/15:01	0.00646982	29:02g/44:03/16:01/07:01	0.00606141	25:01g/18:01g/12:03g/15:01	0.004723
02:01g/38:01/12:03g/13:01g	0.00630781	02:01g/18:01g/07:01g/11:04	0.00574243	02:01g/44:02g/07:04g/16:01	0.00595809	02:01g/08:01g/07:01g/03:01	0.00594076	02:01g/44:02g/07:04g/16:01	0.00557714	24:02g/07:02g/07:02g/15:01	0.00657986	02:01g/44:02g/05:01g/04:01	0.00621703	02:01g/27:05g/02:02g/01:01	0.00616532	26:01g/38:01/12:03g/13:01g	0.00561729	02:01g/38:01/12:03g/13:01g	0.00588691	02:01g/44:02g/07:04g/16:01	0.00573805	33:01g/14:02/08:02g/01:02	0.0045		02:01g/18:01g/07:01g/11:04	0.00563818	02:01g/38:01/12:03g/13:01g	0.00604587	02:01g/44:02g/05:01g/04:01	0.0061047	02:01g/27:05g/02:02g/01:01	0.00622242	02:01g/38:01/12:03g/13:01g	0.00614405	29:02g/44:03/16:01/07:01	0.00608387	02:01g/18:01g/07:01g/11:04	0.00615893	02:01g/38:01/12:03g/13:01g	0.00574683	02:01g/18:01g/07:01g/11:04	0.00575226	02:01g/44:02g/07:04g/16:01	0.00576644	33:01g/14:02/08:02/01:02	0.004286
02:01g/08:01g/07:01g/03:01	0.00528352	02:01g/08:01g/07:01g/03:01	0.00526562	03:01g/07:02g/07:02g/01:01	0.00551423	02:01g/44:02g/05:01g/04:01	0.0057424	02:01g/08:01g/07:01g/03:01	0.00532799	29:02g/44:03/16:01/07:01	0.00643436	02:01g/08:01g/07:01g/03:01	0.00600014	29:02g/44:03/16:01/07:01	0.00557615	25:01g/18:01g/12:03g/04:01	0.00550391	02:01g/18:01g/07:01g/11:04	0.00585533	25:01g/18:01g/12:03g/04:01	0.00539333	01:01g/07:02g/07:02g/15:01	0.00420698		29:02g/44:03/16:01/07:01	0.00549972	29:02g/44:03/16:01/07:01	0.00576873	02:01g/44:02g/07:04g/16:01	0.00594798	02:01g/38:01/12:03g/13:01g	0.0053666	25:01g/18:01g/12:03g/04:01	0.00544367	02:01g/38:01/12:03g/13:01g	0.00606668	02:01g/08:01g/07:01g/03:01	0.00591154	25:01g/18:01g/12:03g/04:01	0.00574171	02:01g/15:01g/03:03g/13:01g	0.00501921	25:01g/18:01g/12:03g/04:01	0.00536674	01:01g/07:02g/07:02g/15:01	0.004271
02:01g/15:01g/03:03g/13:01g	0.00479051	66:01g/41:02/17:01g/13:03	0.00509767	02:01g/15:01g/03:03g/13:01g	0.00477737	02:01g/41:02/17:01g/13:03	0.00548484	66:01g/41:02/17:01g/13:03	0.0050982	02:01g/15:01g/03:03g/13:01g	0.00619445	29:02g/44:03/16:01/07:01	0.00598512	02:01g/08:01g/07:01g/03:01	0.0054925	02:01g/08:01g/07:01g/03:01	0.00508052	02:01g/15:01g/03:03g/13:01g	0.00545819	02:01g/18:01g/07:01g/11:04	0.00537262	11:01g/35:01g/04:01g/01:01	0.00409768		26:01g/38:01/12:03g/13:01g	0.00495853	25:01g/18:01g/12:03g/04:01	0.00443871	66:01g/41:02/17:01g/13:03	0.00542167	02:01g/08:01g/07:01g/03:01	0.00490006	02:01g/08:01g/07:01g/03:01	0.00537576	02:01g/08:01g/07:01g/03:01	0.00588486	29:02g/44:03/16:01/07:01	0.00565103	26:01g/38:01/12:03g/13:01g	0.00561441	02:01g/38:01/12:03g/13:01g	0.00499997	02:01g/18:01g/07:01g/11:04	0.00524903	11:01g/35:01g/04:01g/01:01	0.004225
26:01g/38:01/12:03g/13:01g	0.00448337	03:01g/07:02g/07:02g/11:01g	0.00495312	02:01g/08:01g/07:01g/03:01	0.00449478	66:01g/41:02/17:01g/13:03	0.00529271	02:01g/40:01g/03:04g/13:02	0.00499178	25:01g/18:01g/12:03g/04:01	0.00597791	33:01g/14:02/08:02g/01:02	0.00579976	26:01g/38:01/12:03g/13:01g	0.00546051	02:01g/38:01/12:03g/13:01g	0.0048253	02:01g/08:01g/07:01g/03:01	0.00490249	01:01g/52:01g/12:02/15:02	0.00493341	02:01g/40:01g/03:04g/15:01	0.00388522		02:01g/15:01g/03:03g/13:01g	0.00471373	01:01g/52:01g/12:02/15:02	0.00439259	02:01g/41:02/17:01g/13:03	0.00519134	66:01g/41:02/17:01g/13:03	0.00483052	02:01g/41:02/17:01g/13:03	0.00535608	33:01g/14:02/08:02g/01:02	0.00506381	66:01g/41:02/17:01g/13:03	0.00524631	02:01g/08:01g/07:01g/03:01	0.00524808	02:01g/40:01g/03:04g/13:02	0.00487126	01:01g/52:01g/12:02/15:02	0.00506308	02:01g/44:02g/05:01g/15:01	0.003945
02:01g/41:02/17:01g/13:03	0.00437123	02:01g/15:01g/03:03g/13:01g	0.00482671	25:01g/18:01g/12:03g/04:01	0.00434889	02:01g/44:02g/07:04g/16:01	0.00510918	02:01g/38:01/12:03g/13:01g	0.00490177	02:01g/41:02/17:01g/13:03	0.00588337	02:01g/40:01g/03:04g/13:02	0.0047708	02:01g/15:01g/03:03g/13:01g	0.00532152	03:01g/07:02g/07:02g/11:01g	0.00476977	11:01g/52:01g/12:02/01:01	0.00473138	26:01g/38:01/12:03g/13:01g	0.00488512	02:01g/44:02g/05:01g/01:01	0.00378995		02:01g/41:02/17:01g/13:03	0.00444715	02:01g/15:01g/03:03g/13:01g	0.00435062	02:01g/08:01g/07:01g/03:01	0.0050963	02:01g/15:01g/03:03g/13:01g	0.00458191	02:01g/15:01g/03:03g/13:01g	0.00519742	26:01g/38:01/12:03g/04:02	0.00406345	02:01g/15:01g/03:03g/13:01g	0.00499448	03:01g/07:02g/07:02g/11:01g	0.00438009	26:01g/38:01/12:03g/13:01g	0.00451674	26:01g/38:01/12:03g/13:01g	0.00490933	02:01g/44:02g/05:01g/01:01	0.003878
02:01g/40:01g/03:04g/13:02	0.0042382	02:01g/41:02/17:01g/13:03	0.00457288	24:02g/40:02g/02:02g/11:01g	0.00428602	02:01g/15:01g/03:03g/13:01g	0.00442467	02:01g/15:01g/03:03g/13:01g	0.00440992	26:01g/38:01/12:03g/13:01g	0.00536284	26:01g/38:01/12:03g/04:02	0.00464924	66:01g/41:02/17:01g/13:03	0.00525919	02:01g/15:01g/03:03g/13:01g	0.00455686	02:01g/40:01g/03:04g/13:02	0.00450097	02:01g/41:02/17:01g/13:03	0.00470593	01:01g/08:01g/07:01g/04:01	0.00364322		02:01g/08:01g/07:01g/03:01	0.00440161	68:01g/44:02g/07:04g/11:01g	0.00404546	24:02g/44:03/04:01g/11:01g	0.00422765	03:01g/07:02g/07:02g/11:01g	0.0041211	26:01g/38:01/12:03g/13:01g	0.00482749	02:01g/40:01g/03:04g/13:02	0.00401411	26:01g/38:01/12:03g/13:01g	0.00470802	66:01g/41:02/17:01g/13:03	0.0041866	66:01g/41:02/17:01g/13:03	0.00451644	02:01g/41:02/17:01g/13:03	0.00466436	68:01g/44:02g/07:04g/11:01g	0.003552
66:01g/41:02/17:01g/13:03	0.00421743	26:01g/38:01/12:03g/13:01g	0.0045529	02:01g/27:05g/01:02g/01:01	0.00425529	25:01g/18:01g/12:03g/13:01g	0.00404226	03:01g/07:02g/07:02g/11:01g	0.00438318	66:01g/41:02/17:01g/13:03	0.00468885	02:01g/41:02/17:01g/13:03	0.00456328	03:01g/07:02g/07:02g/01:01	0.00489879	02:01g/27:05g/01:02g/01:01	0.00421456	25:01g/18:01g/12:03g/13:01g	0.00432686	32:01/40:02g/02:02g/11:01g	0.00438728	68:01g/44:02g/07:04g/11:01g	0.00363191		03:01g/07:02g/07:02g/01:01	0.00405881	02:01g/08:01g/07:01g/03:01	0.00397147	02:01g/15:01g/03:03g/13:01g	0.00422205	02:01g/44:02g/05:01g/13:01g	0.00398805	02:01g/40:01g/03:04g/13:02	0.00457651	02:01g/41:02/17:01g/13:03	0.00393785	02:01g/40:01g/03:04g/13:02	0.00414669	02:01g/15:01g/03:03g/13:01g	0.00407923	02:01g/08:01g/07:01g/03:01	0.00429482	32:01/40:02g/02:02g/11:01g	0.00434942	02:01g/40:01g/03:04g/15:01	0.00347
03:01g/07:02g/07:02g/11:01g	0.00385834	33:01g/14:02/08:02g/01:02	0.0043981	26:01g/38:01/12:03g/13:01g	0.00417939	03:01g/07:02g/07:02g/01:01	0.00398499	02:01g/27:05g/01:02g/01:01	0.00411357	02:01g/40:01g/03:04g/13:02	0.00442713	68:01g/44:02g/07:04g/11:01g	0.00447429	02:01g/40:01g/03:04g/13:02	0.00465283	01:01g/52:01g/12:02/15:02	0.00411837	66:01g/41:02/17:01g/13:03	0.00419819	02:01g/40:01g/03:04g/13:02	0.00430456	02:01g/07:02g/07:02g/01:01	0.00358598		66:01g/41:02/17:01g/13:03	0.00399584	02:01g/44:02g/05:01g/13:01g	0.00391396	01:01g/52:01g/12:02/15:02	0.00410638	02:01g/40:01g/03:04g/13:02	0.00394269	66:01g/41:02/17:01g/13:03	0.00433032	02:01g/15:01g/03:03g/13:01g	0.00389048	02:01g/41:02/17:01g/13:03	0.00411875	02:01g/27:05g/01:02g/01:01	0.00396278	11:01g/52:01g/12:02/01:01	0.00399919	03:01g/07:02g/07:02g/07:01	0.0042094	02:01g/18:01g/07:01g/11:04	0.003443
01:01g/52:01g/12:02/15:02	0.0036496	03:01g/07:02g/07:02g/01:01	0.00417245	01:01g/52:01g/12:02/15:02	0.00408813	24:02g/44:03/04:01g/11:01g	0.00398132	26:01g/38:01/12:03g/13:01g	0.00394423	03:01g/07:02g/07:02g/11:01g	0.00417015	02:01g/15:01g/03:03g/13:01g	0.00443083	02:01g/41:02/17:01g/13:03	0.00421603	68:01g/44:02g/07:04g/11:01g	0.00395084	26:01g/38:01/12:03g/13:01g	0.00401311	03:01g/07:02g/07:02g/07:01	0.00410438	30:02g/18:01g/05:01g/03:01	0.00339788		33:01g/14:02/08:02g/01:02	0.0039259	26:01g/38:01/12:03g/13:01g	0.00383189	11:01g/35:03g/12:03g/04:08	0.00392108	02:01g/41:02/17:01g/13:03	0.00371583	03:01g/07:02g/07:02g/11:01g	0.00386799	01:01g/52:01g/12:02/15:02	0.00384106	03:01g/07:02g/07:02g/01:01	0.00404571	11:01g/35:03g/12:03g/04:08	0.00384063	02:01g/44:05/02:02g/16:01	0.003934	02:01g/40:01g/03:04g/13:02	0.00418496	02:01g/40:01g/03:04g/08:01	0.003407
03:01g/07:02g/07:02g/01:01	0.00356627	24:02g/07:02g/07:02g/15:01	0.00405416	02:01g/44:02g/05:01g/13:01g	0.00390669	11:01g/35:03g/12:03g/04:08	0.00396583	01:01g/13:02g/06:02g/07:01	0.00390116	01:01g/52:01g/12:02/15:02	0.00371629	01:01g/52:01g/12:02/15:02	0.00431226	03:01g/07:02g/07:02g/11:01g	0.00327988	02:01g/44:02g/05:01g/13:01g	0.00390798	02:01g/44:05/02:02g/16:01	0.003992	02:01g/15:01g/03:03g/13:01g	0.00403111	02:01g/18:01g/07:01g/11:04	0.00339591		01:01g/52:01g/12:02/15:02	0.0038502	24:02g/40:02g/02:02g/11:01g	0.00382862	25:01g/18:01g/12:03g/13:01g	0.00386479	26:01g/38:01/12:03g/13:01g	0.0036725	01:01g/08:01g/07:01g/15:01	0.00343531	02:01g/44:02g/05:01g/13:01g	0.00365958	02:05g/50:01/06:02g/07:01	0.003553	02:01g/40:01g/03:04g/13:02	0.00382901	02:01g/41:02/17:01g/13:03	0.00375342	02:01g/15:01g/03:03g/13:01g	0.00403219	03:01g/07:02g/07:02g/11:01g	0.003378
33:01g/14:02/08:02g/01:02	0.00350607	01:01g/52:01g/12:02/15:02	0.00387723	02:01g/40:01g/03:04g/13:02	0.00382483	26:01g/38:01/12:03g/13:01g	0.00387051	02:01g/41:02/17:01g/13:03	0.00387313	24:02g/15:01g/03:03g/13:01g	0.0035508	02:01g/44:02g/05:01g/13:01g	0.00412751	01:01g/52:01g/12:02/15:02	0.00316302	66:01g/41:02/17:01g/13:03	0.00389841	33:01g/14:02/08:02g/01:02	0.00399137	03:01g/07:02g/07:02g/11:01g	0.00401184	02:01g/44:02g/05:01g/15:01	0.00328171		03:01g/07:02g/07:02g/11:01g	0.00380017	02:01g/40:01g/03:04g/13:02	0.00380634	03:01g/07:02g/07:02g/01:01	0.00381316	01:01g/35:02/04:01g/11:04	0.00354587	01:01g/52:01g/12:02/15:02	0.00338083	66:01g/41:02/17:01g/13:03	0.00359055	01:01g/52:01g/12:02/15:02	0.00339606	03:01g/07:02g/07:02g/01:01	0.00381833	33:01g/14:02/08:02g/01:02	0.00370913	25:01g/18:01g/12:03g/13:01g	0.00380891	01:01g/08:01g/07:01g/04:01	0.003356
02:01g/44:02g/05:01g/13:01g	0.00346288	25:01g/18:01g/12:03g/01:01	0.00358963	02:01g/41:02/17:01g/13:03	0.00374371	11:01g/52:01g/12:02/01:01	0.00386757	23:01g/49:01/07:01g/11:01g	0.00387231	02:01g/44:02g/05:01g/13:01g	0.00344829	66:01g/41:02/17:01g/13:03	0.00399773	02:01g/44:05/02:02g/16:01	0.00307859	11:01g/35:03g/12:03g/04:08	0.00383348	01:01g/07:02g/07:02g/15:01	0.00373128	25:01g/18:01g/12:03g/13:01g	0.00387612	03:01g/08:01g/07:01g/03:01	0.00327091		02:01g/44:02g/05:01g/13:01g	0.003737	02:01g/27:05g/01:02g/01:01	0.00378989	03:01g/07:02g/07:02g/11:01g	0.00367897	02:01g/27:05g/01:02g/01:01	0.00339379	02:05g/50:01/06:02g/07:01	0.00332069	68:01g/44:02g/07:04g/11:01g	0.00359034	03:01g/07:02g/07:02g/11:01g	0.00337547	11:01g/52:01g/12:02/01:01	0.00381146	11:01g/35:03g/12:03g/04:08	0.00332728	03:01g/07:02g/07:02g/11:01g	0.00379867	01:01g/08:01g/07:01g/11:01g	0.003171
02:01g/27:05g/01:02g/01:01	0.00331496	11:01g/52:01g/12:02/01:01	0.00350039	02:01g/07:02g/07:02g/01:01	0.00373938	68:01g/44:02g/07:04g/11:01g	0.00379796	01:01g/35:02/04:01g/11:04	0.00370895	02:05g/50:01/06:02g/07:01	0.00334579	03:01g/07:02g/07:02g/07:01	0.00372468	32:01/40:02g/02:02g/11:01g	0.0030599	02:01g/41:02/17:01g/13:03	0.00371869	02:01g/44:02g/05:01g/13:01g	0.00372426	66:01g/41:02/17:01g/13:03	0.00375979	02:01g/15:01g/03:03g/04:01	0.00325666		02:01g/40:01g/03:04g/13:02	0.00373149	03:01g/07:02g/07:02g/07:01	0.00348822	11:01g/52:01g/12:02/01:01	0.00366697	01:01g/52:01g/12:02/15:02	0.00330755	01:01g/13:02g/06:02g/07:01	0.00328182	03:01g/07:02g/07:02g/11:01g	0.00344943	33:01g/14:02/08:02g/01:02	0.00329722	02:01g/41:02/17:01g/13:03	0.00370866	03:01g/07:02g/07:02g/11:01g	0.00331588	02:01g/44:02g/05:01g/13:01g	0.00379313	02:01g/44:02g/05:01g/12:01g	0.003042
11:01g/52:01g/12:02/01:01	0.00316633	02:01g/44:02g/05:01g/13:01g	0.00349463	03:01g/07:02g/07:02g/16:01	0.00362936	02:01g/44:02g/05:01g/13:01g	0.00377244	24:02g/18:01g/07:01g/11:04	0.00362753	01:01g/08:01g/07:01g/15:01	0.00316904	02:01g/44:03/04:01g/07:01	0.00353049	02:05g/50:01/06:02g/07:01	0.00303688	11:01g/52:01g/12:02/01:01	0.00362847	03:01g/07:02g/07:02g/01:01	0.00334724	02:01g/44:02g/05:01g/13:01g	0.00364063	02:01g/40:01g/03:04g/08:01	0.00318836		11:01g/52:01g/12:02/01:01	0.00346245	26:01g/38:01/12:03g/04:02	0.0034433	26:01g/38:01/12:03g/13:01g	0.003656	23:01g/49:01/07:01g/11:01g	0.00330082	33:01g/14:02/08:02g/01:02	0.00306997	03:01g/07:02g/07:02g/01:01	0.00334379	32:01/40:02g/02:02g/11:01g	0.00319413	68:01g/44:02g/07:04g/11:01g	0.00367701	02:01g/44:02g/05:01g/13:01g	0.00329588	66:01g/41:02/17:01g/13:03	0.00371034	02:01g/07:02g/07:02g/01:01	0.002956
68:01g/44:02g/07:04g/11:01g	0.00303245	02:01g/40:01g/03:04g/13:02	0.00346376	33:01g/14:02/08:02g/01:02	0.0036	33:01g/14:02/08:02g/01:02	0.0037	11:01g/52:01g/12:02/01:01	0.00351463	03:01g/08:01g/07:01g/03:01	0.00313957	24:02g/40:02g/02:02g/11:01g	0.00336166	01:01g/13:02g/06:02g/07:01	0.00302093	02:01g/40:01g/03:04g/13:02	0.00356394	02:01g/41:02/17:01g/13:03	0.00329619	03:01g/35:01g/04:01g/11:01g	0.0035438	01:01g/08:01g/07:01g/01:01	0.00316288		24:02g/44:03/04:01g/11:01g	0.00339095	66:01g/41:02/17:01g/13:03	0.00343842	02:01g/44:02g/05:01g/13:01g	0.00359223	01:01g/13:02g/06:02g/07:01	0.00327051	02:01g/44:02g/05:01g/13:01g	0.00305066	24:02g/40:02g/02:02g/11:01g	0.00332329	02:01g/44:05/02:02g/16:01	0.00311374	02:01g/44:02g/05:01g/13:01g	0.00364286	03:01g/07:02g/07:02g/01:01	0.00327428	03:01g/35:01g/04:01g/11:01g	0.00356405	03:01g/07:02g/07:02g/13:01	0.002922
25:01g/18:01g/12:03g/13:01g	0.003011	03:01g/07:02g/07:02g/07:01	0.00326283	26:01g/38:01/12:03g/04:02	0.00340431	03:01g/07:02g/07:02g/11:01g	0.00354409	01:01g/08:01g/07:01g/15:01	0.00334623	01:01g/13:02g/06:02g/07:01	0.00313445	03:01g/08:01g/07:01g/03:01	0.00330199	01:01g/08:01g/07:01g/15:01	0.0030092	24:02g/44:03/04:01g/11:01g	0.0034904	11:01g/35:03g/12:03g/04:08	0.00329137	24:02g/44:03/04:01g/11:01g	0.0034069	02:01g/27:05g/01:02g/01:01	0.00311455		02:01g/27:05g/01:02g/01:01	0.00330513	33:01g/14:02/08:02g/01:02	0.00343804	33:01g/14:02/08:02g/01:02	0.00344975	68:01g/44:02g/07:04g/11:01g	0.00313938	24:02g/15:01g/03:03g/13:01g	0.00303099	25:01g/18:01g/12:03g/13:01g	0.00314808	11:01g/52:01g/12:02/01:01	0.0030065	01:01g/52:01g/12:02/15:02	0.00350602	01:01g/52:01g/12:02/15:02	0.00307732	24:02g/44:03/04:01g/11:01g	0.00343659	30:02g/18:01g/05:01g/03:01	0.00286
26:01g/38:01/12:03g/04:02	0.002942	26:01g/38:01/12:03g/15:01	0.00326068	03:01g/35:03g/04:01g/08:01	0.0033941	03:01g/35:01g/04:01g/11:01g	0.00349344	03:01g/44:02g/07:04g/16:01	0.00328252	11:01g/35:03g/12:03g/04:08	0.00311965	25:01g/18:01g/12:03g/01:01	0.00317048	11:01g/52:01g/12:02/01:01	0.00292976	02:01g/44:05/02:02g/16:01	0.00345353	03:01g/07:02g/07:02g/11:01g	0.00327095	02:01g/44:03/04:01g/07:01	0.00325678	24:02g/15:01g/03:03g/13:01g	0.00309939		68:02/14:02/08:02g/13:03	0.00330222	03:01g/07:02g/07:02g/16:01	0.00324223	26:01g/38:01/12:03g/04:02	0.00342131	11:01g/52:01g/12:02/01:01	0.00305381	02:01g/27:05g/01:02g/01:01	0.0030218	02:01g/27:05g/01:02g/01:01	0.00298946	01:01g/13:02g/06:02g/07:01	0.0029989	33:01g/14:02/08:02g/01:02	0.0033873	11:01g/07:02g/07:02g/15:01	0.00304353	02:01g/44:05/02:02g/16:01	0.00318195	01:01g/08:01g/07:01g/01:01	0.002853
02:01g/44:05/02:02g/16:01	0.00292733	02:01g/27:05g/01:02g/01:01	0.00320801	66:01g/41:02/17:01g/13:03	0.0032994	01:01g/52:01g/12:02/15:02	0.00345897	24:02g/40:02g/02:02g/11:01g	0.00314463	33:01g/14:02/08:02g/01:02	0.00286304	03:01g/07:02g/07:02g/01:01	0.00316177	11:01g/35:03g/12:03g/04:08	0.00291011	11:01g/56:01g/01:02g/01:01	0.00335472	01:01g/52:01g/12:02/15:02	0.00293826	02:01g/44:05/02:02g/16:01	0.00319682	03:01g/07:02g/07:02g/04:01	0.00300649		26:01g/38:01/12:03g/04:02	0.00326673	02:01g/41:02/17:01g/13:03	0.00324221	02:01g/44:05/02:02g/16:01	0.00341269	24:02g/18:01g/07:01g/11:04	0.00303293	03:01g/07:02g/07:02g/01:01	0.00288462	01:01g/13:02g/06:02g/07:01	0.00297667	25:01g/18:01g/12:03g/13:01g	0.00295809	02:01g/44:05/02:02g/16:01	0.00329128	02:01g/07:02g/07:02g/01:01	0.00303297	02:01g/44:03/04:01g/07:01	0.00316403	24:02g/13:02g/06:02g/07:01	0.002823
02:05g/50:01/06:02g/07:01	0.00289413	24:02g/44:03/04:01g/11:01g	0.0031134	01:01g/35:02/06:02g/11:04	0.00329604	02:01g/15:01g/04:01g/07:01	0.00324179	24:02g/44:03/04:01g/11:01g	0.00314414	02:01g/44:05/02:02g/16:01	0.00279721	24:02g/18:01g/07:01g/11:04	0.00298961	01:01g/08:01g/07:01g/13:01g	0.0028719	68:01g/35:03g/04:01g/08:01	0.00312172	02:01g/27:05g/02:02g/04:04	0.00292103	02:05g/50:01/06:02g/07:01	0.00316391	68:02/14:02/08:02g/13:03	0.00299997		68:01g/44:02g/07:04g/11:01g	0.00316248	03:01g/35:03g/04:01g/08:01	0.00320504	68:01g/44:02g/07:04g/11:01g	0.00326581	03:01g/44:02g/07:04g/16:01	0.00300802	24:02g/44:03/04:01g/11:01g	0.0028504	03:01g/08:01g/07:01g/03:01	0.00296832	24:02g/07:02g/07:02g/01:01	0.00295021	26:01g/38:01/12:03g/04:02	0.00325489	01:01g/07:02g/07:02g/15:01	0.00299883	03:01g/35:03g/04:01g/01:01	0.00313333	02:01g/15:01g/03:03g/04:01	0.002753
11:01g/35:03g/12:03g/04:08	0.00282476	01:01g/13:02g/06:02g/07:01	0.00307701	68:01g/44:02g/07:04g/11:01g	0.00323623	26:01g/07:02g/07:02g/15:01	0.00318505	25:01g/18:01g/12:03g/13:01g	0.00302003	68:01g/44:02g/07:04g/11:01g	0.00277947	02:01g/07:02g/07:02g/01:01	0.00281501	33:01g/14:02/08:02g/01:02	0.00286517	33:01g/14:02/08:02g/01:02	0.00309949	02:01g/40:02g/02:02g/11:01g	0.0029082	03:01g/35:03g/04:01g/01:01	0.00313604	02:01g/44:02g/05:01g/12:01g	0.00297284		02:01g/07:04/07:02g/15:01	0.00315916	02:01g/07:02g/07:02g/01:01	0.00309418	03:01g/35:03g/04:01g/08:01	0.00325641	03:01g/07:02g/07:02g/07:01	0.00299587	03:01g/07:02g/07:02g/07:01	0.00283118	03:01g/07:02g/07:02g/13:01g	0.00294473	26:01g/38:01/12:03g/04:02	0.00290831	01:01g/13:02g/06:02g/07:01	0.00312207	25:01g/18:01g/12:03g/13:01g	0.00297415	02:05g/50:01/06:02g/07:01	0.00304851	02:01g/44:02g/05:01g/11:01g	0.002717
24:02g/44:03/04:01g/11:01g	0.00281131	01:01g/07:02g/07:02g/15:01	0.00306512	03:01g/07:02g/07:02g/07:01	0.00307814	26:01g/38:01/12:03g/04:02	0.00317136	02:01g/44:03/04:01g/07:01	0.00292833	02:01g/15:01g/03:03g/04:01	0.00270781	03:01g/07:02g/07:02g/11:01g	0.00281484	24:02g/07:02g/07:02g/01:01	0.00286281	01:01g/13:02g/06:02g/07:01	0.00292247	02:05g/50:01/06:02g/07:01	0.00279725	03:01g/44:02g/07:04g/16:01	0.002951	03:01g/07:02g/07:02g/13:01g	0.00284959		02:05g/50:01/06:02g/07:01	0.003078	01:01g/35:02/06:02g/11:04	0.00300691	01:01g/07:02g/07:02g/15:01	0.00324411	24:02g/07:02g/07:02g/01:01	0.00298747	02:01g/44:05/02:02g/16:01	0.00282586	26:01g/38:01/12:03g/13:01g	0.0028766	01:01g/07:02g/07:02g/15:01	0.00282468	02:05g/50:01/06:02g/07:01	0.00312057	02:05g/50:01/06:02g/07:01	0.00296607	26:01g/07:02g/07:02g/15:01	0.00302594	02:05g/50:01/06:02g/07:01	0.002707
03:01g/07:02g/07:02g/07:01	0.00280375	25:01g/18:01g/12:03g/13:01g	0.00299407	03:01g/07:02g/07:02g/11:01g	0.00305918	02:01g/44:05/02:02g/16:01	0.00309296	01:01g/07:02g/07:02g/15:01	0.00287891	24:02g/44:03/04:01g/11:01g	0.00268409	11:01g/35:03g/12:03g/04:08	0.0027529	02:01g/44:02g/05:01g/13:01g	0.00281987	03:01g/07:02g/07:02g/01:01	0.00290194	01:01g/08:01g/07:01g/04:01	0.00270302	26:01g/07:02g/07:02g/15:01	0.00288815	02:01g/44:02g/05:01g/11:01g	0.0028406		02:01g/07:02g/07:02g/01:01	0.00292221	11:01g/07:02g/07:02g/15:01	0.00288698	03:01g/35:01g/04:01g/11:01g	0.00318536	25:01g/18:01g/12:03g/13:01g	0.00281292	03:01g/08:01g/07:01g/03:01	0.00276589	02:01g/40:02g/02:02g/11:01g	0.00284954	25:01g/18:01g/12:03g/01:01	0.00281671	68:01g/35:03g/04:01g/08:01	0.00309706	03:01g/35:03g/04:01g/12:01g	0.00276301	03:01g/44:02g/07:04g/16:01	0.00286083	24:02g/15:01g/03:03g/13:01	0.002707
24:02g/40:02g/02:02g/11:01g	0.00274299	02:01g/44:03/04:01g/07:01	0.00293816	02:05g/50:01/06:02g/07:01	0.00300811	03:01g/35:03g/04:01g/08:01	0.00302317	03:01g/07:02g/07:02g/13:01g	0.00277378	02:01g/44:03/04:01g/07:01	0.00268155	01:01g/35:02/04:01g/11:04	0.00274336	02:01g/35:01g/04:01g/01:01	0.00281559	11:01g/07:02g/07:02g/15:01	0.00287428	02:01g/07:04/07:02g/15:01	0.00269165	02:01g/18:01g/07:01g/11:01g	0.00281939	24:02g/13:02g/06:02g/07:01	0.0028368		11:01g/35:03g/12:03g/04:08	0.00291714	02:05g/50:01/06:02g/07:01	0.00283802	02:01g/40:01g/03:04g/13:02	0.00317264	24:02g/44:03/04:01g/11:01g	0.00280421	11:01g/35:03g/12:03g/04:08	0.00271832	24:02g/18:01g/07:01g/11:04	0.00279486	02:01g/27:05g/01:02g/01:01	0.00275294	24:02g/44:03/04:01g/11:01g	0.0030281	02:01g/07:04/07:02g/15:01	0.0027402	68:01g/44:02g/07:04g/11:01g	0.00285397	03:01g/07:02g/07:02g/04:01	0.002601
01:01g/08:01g/07:01g/15:01	0.00256061	02:01g/07:02g/07:02g/01:01	0.00281275	01:01g/08:01g/07:01g/15:01	0.00298666	02:01g/40:01g/03:04g/13:02	0.00301703	26:01g/49:01/07:01g/01:01	0.00274712	11:01g/52:01g/12:02/01:01	0.00264161	02:01g/40:02g/02:02g/11:01g	0.00273456	26:01g/07:02g/07:02g/15:01	0.00276153	25:01g/18:01g/12:03g/07:01	0.00287202	24:02g/44:03/04:01g/11:01g	0.00264892	68:01g/44:02g/07:04g/11:01g	0.00281606	01:01g/08:01g/07:01g/11:01g	0.00275045		25:01g/18:01g/12:03g/13:01g	0.00290883	32:01/40:02g/02:02g/11:01g	0.0027895	02:05g/50:01/06:02g/07:01	0.0030358	02:05g/50:01/06:02g/07:01	0.00271748	11:01g/52:01g/12:02/01:01	0.00269803	03:01g/07:02g/07:02g/07:01	0.00272004	01:01g/08:01g/07:01g/13:01g	0.00274691	32:01/40:02g/02:02g/11:01g	0.00272883	03:01g/07:02g/07:02g/07:01	0.00270906	02:01g/18:01g/07:01g/11:01g	0.00282171	26:01g/38:01/12:03g/13:01	0.002565
01:01g/07:02g/07:02g/15:01	0.00252077	02:01g/07:04/07:02g/15:01	0.00278275	11:01g/07:02g/07:02g/15:01	0.002874	02:01g/27:05g/01:02g/01:01	0.0029709	01:01g/52:01g/12:02/15:02	0.00272839	02:01g/35:01g/04:01g/01:01	0.0025486	02:01g/27:05g/01:02g/01:01	0.00271035	02:01g/27:05g/01:02g/01:01	0.00268603	03:01g/35:03g/04:01g/08:01	0.00284688	03:01g/08:01g/07:01g/03:01	0.00263721	03:01g/07:02g/07:02g/01:01	0.00277266	03:01g/15:01g/03:04g/04:01	0.00272919		02:01g/44:05/02:02g/16:01	0.00290806	03:01g/13:02g/06:02g/07:01	0.0027447	02:01g/27:05g/01:02g/01:01	0.00296861	33:01g/14:02/08:02g/01:02	0.00265483	26:01g/38:01/12:03g/04:02	0.00268724	02:01g/44:03/04:01g/07:01	0.00266068	03:01g/35:01g/04:01g/11:01g	0.00270317	11:01g/56:01g/01:02g/01:01	0.00270659	02:01g/27:05g/01:02g/01:01	0.00269084	03:01g/07:02g/07:02g/01:01	0.00277664	02:01g/38:01/12:03g/13:01	0.002517
01:01g/13:02g/06:02g/07:01	0.00251562	03:01g/08:01g/07:01g/03:01	0.00269745	02:01g/40:01g/03:04g/04:04	0.00286744	24:02g/40:02g/02:02g/11:01g	0.00286691	03:01g/07:02g/07:02g/07:01	0.00272088	25:01g/18:01g/12:03g/07:01	0.00253433	01:01g/08:01g/07:01g/13:01g	0.00261351	24:02g/40:02g/02:02g/11:01g	0.00267943	25:01g/18:01g/12:03g/13:01g	0.00276277	26:01g/08:01g/07:01g/03:01	0.00260152	02:01g/27:05g/01:02g/01:01	0.00272621	03:01g/07:02g/07:02g/01:01	0.00268137		11:01g/07:02g/07:02g/15:01	0.00270989	01:01g/08:01g/07:01g/15:01	0.00270049	24:02g/40:02g/02:02g/11:01g	0.00294951	02:01g/15:01g/03:03g/04:01	0.00264375	25:01g/18:01g/12:03g/13:01g	0.00264702	24:02g/44:03/04:01g/11:01g	0.00265715	24:02g/15:01g/03:03g/13:01g	0.00269244	03:01g/35:03g/04:01g/08:01	0.00264355	68:01g/44:02g/07:04g/11:01g	0.00265406	11:01g/52:01g/12:02/01:01	0.00273496	03:01g/08:01g/07:01g/03:01	0.002496
24:02g/07:02g/07:02g/01:01	0.00250862	02:05g/50:01/06:02g/07:01	0.00268546	32:01/40:02g/02:02g/11:01g	0.00281658	02:05g/50:01/06:02g/07:01	0.0027	02:01g/07:02g/07:02g/08:01	0.00267073	03:01g/07:02g/07:02g/01:01	0.0024788	26:01g/38:01/12:03g/13:01g	0.00261119	03:01g/35:03g/04:01g/08:01	0.00263321	02:01g/44:03/04:01g/07:01	0.00271327	02:01g/44:03/04:01g/07:01	0.00259438	11:01g/52:01g/12:02/01:01	0.00265366	24:02g/35:01g/04:01g/01:01	0.00267011		25:01g/18:01g/12:03g/01:01	0.0026999	68:01g/35:03g/04:01g/08:01	0.00268234	03:01g/44:02g/07:04g/16:01	0.00286151	01:01g/07:02g/07:02g/15:01	0.00262733	02:01g/15:01g/03:03g/04:01	0.00256066	25:01g/18:01g/12:03g/01:01	0.00262945	02:01g/35:01g/04:01g/01:01	0.00267877	02:01g/44:03/04:01g/07:01	0.00262057	02:01g/35:01g/04:01g/01:01	0.00265082	02:01g/27:05g/01:02g/01:01	0.00270365	68:02/14:02/08:02/13:03	0.002482
02:01g/44:03/04:01g/07:01	0.0024861	26:01g/49:01/07:01g/01:01	0.00266697	31:01g/39:01g/12:03g/12:01g	0.0027624	26:01g/49:01/07:01g/01:01	0.00265693	26:01g/38:01/12:03g/04:02	0.00267	02:01g/40:02g/02:02g/11:01g	0.00244018	01:01g/35:02/06:02g/11:04	0.00259016	26:01g/38:01/12:03g/04:02	0.00254674	02:05g/50:01/06:02g/07:01	0.00269256	03:01g/13:02g/06:02g/07:01	0.00254254	03:01g/08:01g/07:01g/03:01	0.0026438	26:01g/38:01/12:03g/13:01g	0.0026306		01:01g/13:02g/06:02g/07:01	0.00267791	68:02/14:02/08:02g/13:03	0.00264386	01:01g/08:01g/07:01g/15:01	0.00283883	26:01g/38:01/12:03g/04:02	0.00262108	68:01g/44:02g/07:04g/11:01g	0.00245688	11:01g/35:03g/12:03g/04:08	0.00252075	24:02g/40:02g/02:02g/11:01g	0.00267542	03:01g/07:02g/07:02g/07:01	0.00258054	25:01g/18:01g/12:03g/01:01	0.00255586	11:01g/07:02g/07:02g/15:01	0.00268751	03:01g/15:01g/03:04g/04:01	0.002446
03:01g/35:03g/04:01g/08:01	0.00248382	26:01g/38:01/12:03g/04:02	0.00266519	02:01g/40:02g/02:02g/11:01g	0.00266661	11:01g/07:02g/07:02g/15:01	0.00253426	33:01g/14:02/08:02g/01:02	0.00258227	02:01g/27:05g/01:02g/01:01	0.00243844	01:01g/07:02g/07:02g/15:01	0.00256658	68:01g/44:02g/07:04g/11:01g	0.00248059	32:01/40:02g/02:02g/11:01g	0.00265215	11:01g/07:02g/07:02g/15:01	0.00250006	01:01g/08:01g/07:01g/15:01	0.00263193	02:01g/44:02g/07:04g/11:01g	0.00261398		26:01g/38:01/12:03g/15:01	0.00260976	02:01g/40:02g/02:02g/11:01g	0.00262682	11:01g/07:02g/07:02g/15:01	0.00280145	24:02g/35:02/04:01g/11:04	0.00259413	01:01g/07:02g/07:02g/15:01	0.00244262	02:01g/07:02g/07:02g/01:01	0.00249648	11:01g/35:03g/12:03g/04:08	0.00264955	24:02g/07:02g/07:02g/01:01	0.00254485	24:02g/40:02g/02:02g/11:01g	0.00253468	01:01g/08:01g/07:01g/15:01	0.00262537	02:01g/27:02/02:02g/16:01	0.002437
24:02g/15:01g/03:03g/13:01g	0.0024618	02:01g/56:01g/01:02g/01:01	0.00264112	25:01g/18:01g/12:03g/07:01	0.00265687	11:01g/56:01g/01:02g/01:01	0.00249853	68:01g/44:02g/07:04g/11:01g	0.00250551	26:01g/49:01/07:01g/01:01	0.00243451	25:01g/18:01g/12:03g/13:01g	0.00249713	02:01g/40:02g/02:02g/11:01g	0.00246954	02:01g/40:01g/03:04g/08:01	0.00261665	26:01g/07:02g/07:02g/15:01	0.00244812	11:01g/07:02g/07:02g/15:01	0.00260109	02:05g/50:01/06:02g/07:01	0.00259335		26:01g/49:01/07:01g/01:01	0.00260126	02:01g/44:02g/05:01g/12:01g	0.00257001	03:01g/07:02g/07:02g/07:01	0.00277255	02:01g/27:05g/02:02g/07:01	0.00251048	02:01g/44:03/04:01g/07:01	0.00240006	02:01g/44:05/02:02g/16:01	0.0024564	02:01g/44:02g/05:01g/13:01g	0.00258011	24:02g/15:01g/03:03g/13:01g	0.00254194	24:02g/07:02g/07:02g/01:01	0.00252591	33:01g/14:02/08:02g/01:02	0.00257486	02:01g/27:05g/01:02g/01:01	0.002432
03:01g/08:01g/07:01g/03:01	0.00242497	02:01g/44:05/02:02g/16:01	0.00254551	02:01g/44:02g/05:01g/01:01	0.00261969	02:01g/44:03/04:01g/07:01	0.00246894	24:02g/07:02g/07:02g/01:01	0.00246686	03:01g/07:02g/07:02g/07:01	0.00243285	24:02g/44:03/04:01g/11:01g	0.002488	03:01g/08:01g/07:01g/03:01	0.0024477	26:01g/38:01/12:03g/04:02	0.00261298	68:01g/44:02g/07:04g/11:01g	0.00241984	03:01g/13:02g/06:02g/07:01	0.00251117	03:01g/07:02g/07:02g/11:01g	0.00256219		02:01g/44:03/04:01g/07:01	0.00259316	02:01g/40:01g/03:04g/04:04	0.00251341	26:01g/07:02g/07:02g/15:01	0.00276536	02:01g/44:03/04:01g/07:01	0.00249562	25:01g/18:01g/12:03g/07:01	0.0023623	01:01g/07:02g/07:02g/15:01	0.00245353	68:01g/44:02g/07:04g/11:01g	0.00256535	25:01g/18:01g/12:03g/13:01g	0.00253936	03:01g/35:03g/04:01g/08:01	0.00251221	03:01g/08:01g/07:01g/03:01	0.00255456	01:01g/13:02g/06:02g/07:01	0.002316
32:01/40:02g/02:02g/11:01g	0.00240002	68:01g/44:02g/07:04g/11:01g	0.00247747	68:02/14:02/08:02g/13:03	0.00259856	26:01g/38:01/12:03g/15:01	0.0024405	02:01g/44:02g/05:01g/13:01g	0.00243905	24:02g/35:02/04:01g/11:04	0.00237908	02:01g/35:01g/04:01g/01:01	0.0024528	25:01g/18:01g/12:03g/01:01	0.00244673	02:01g/44:02g/07:04g/11:01g	0.00261253	24:02g/35:02/04:01g/11:04	0.00240536	01:01g/07:02g/07:02g/15:01	0.0025007	02:01g/44:03/04:01g/07:01	0.00236779		01:01g/07:02g/07:02g/15:01	0.00256533	03:01g/07:02g/07:02g/11:01g	0.00250767	25:01g/18:01g/12:03g/01:01	0.00265194	24:02g/40:02g/02:02g/11:01g	0.00247434	02:01g/18:01g/07:01g/11:01g	0.00228303	02:05g/50:01/06:02g/07:01	0.00244919	01:01g/08:01g/07:01g/15:01	0.00245078	01:01g/08:01g/07:01g/15:01	0.00249366	03:01g/08:01g/07:01g/03:01	0.00244305	03:01g/13:02g/06:02g/07:01	0.00247075	03:01g/07:02g/07:02g/01:01	0.002286
25:01g/18:01g/12:03g/01:01	0.00238215	24:02g/40:02g/02:02g/11:01g	0.0024766	68:01g/35:03g/04:01g/08:01	0.00256026	03:01g/44:02g/07:04g/16:01	0.0023922	24:02g/15:01g/03:03g/13:01g	0.00243381	02:01g/44:02g/05:01g/11:04	0.00236285	02:01g/44:05/02:02g/16:01	0.00244418	01:01g/37:01g/06:02g/10:01	0.00243609	03:01g/08:01g/07:01g/03:01	0.00261152	24:02g/40:02g/02:02g/11:01g	0.00235394	33:01g/14:02/08:02g/01:02	0.0025	02:01g/40:01g/03:04g/13:01g	0.00234059		68:01g/35:03g/04:01g/08:01	0.00252975	02:01g/44:03/04:01g/07:01	0.00246379	11:01g/56:01g/01:02g/01:01	0.00261883	03:01g/08:01g/07:01g/03:01	0.00246613	26:01g/49:01/07:01g/01:01	0.00225404	11:01g/52:01g/12:02/01:01	0.00241286	02:01g/40:02g/02:02g/11:01g	0.00241192	01:01g/35:02/06:02g/11:04	0.00248842	26:01g/07:02g/07:02g/15:01	0.00236316	24:02g/40:02g/02:02g/11:01g	0.00244667	02:01g/07:02g/07:02g/04:01	0.002279
03:01g/44:02g/07:04g/16:01	0.00230724	03:01g/44:02g/07:04g/16:01	0.00242341	24:02g/15:01g/03:03g/13:01g	0.00255458	26:01g/27:05g/01:02g/01:01	0.00236327	02:01g/15:01g/03:03g/04:01	0.00241708	26:01g/27:05g/01:02g/01:01	0.00231096	02:01g/44:02g/05:01g/15:01	0.00238517	03:01g/07:02g/07:02g/16:01	0.00240901	01:01g/08:01g/07:01g/15:01	0.00253587	26:01g/38:01/12:03g/04:02	0.00234713	24:02g/40:02g/02:02g/11:01g	0.00242575	01:01g/35:01g/04:01g/01:01	0.00232152		24:02g/07:02g/07:02g/01:01	0.0025115	01:01g/07:02g/07:02g/15:01	0.00240696	03:01g/13:02g/06:02g/07:01	0.00255715	03:01g/35:03g/04:01g/08:01	0.00243103	24:02g/40:02g/02:02g/11:01g	0.00224092	01:01g/08:01g/07:01g/15:01	0.00239574	03:01g/07:02g/07:02g/16:01	0.00238486	25:01g/18:01g/12:03g/01:01	0.00247895	26:01g/38:01/12:03g/04:02	0.00232463	01:01g/07:02g/07:02g/15:01	0.00243447	11:01g/07:02g/07:02g/15:01	0.002272
02:01g/35:01g/04:01g/01:01	0.00225985	32:01/40:02g/02:02g/11:01g	0.00236726	01:01g/08:01g/07:01g/01:01	0.00255012	02:01g/35:01g/04:01g/01:01	0.002303	03:01g/44:03/04:01g/07:01	0.00236786	02:01g/44:02g/05:01g/12:01g	0.00229593	03:01g/13:02g/06:02g/07:01	0.00238445	03:01g/13:02g/06:02g/07:01	0.00238588	24:02g/15:01g/03:03g/13:01g	0.00250083	02:01g/27:05g/02:02g/07:01	0.00234414	24:02g/07:02g/07:02g/01:01	0.00239003	02:01g/27:05g/02:02g/01:01	0.00230148		32:01/40:02g/02:02g/11:01g	0.00250766	25:01g/18:01g/12:03g/07:01	0.00239446	01:01g/35:02/06:02g/11:04	0.00240652	01:01g/08:01g/07:01g/15:01	0.00238967	11:01g/07:02g/07:02g/15:01	0.00223634	02:01g/35:01g/04:01g/01:01	0.00233801	01:01g/37:01g/06:02g/10:01	0.00237124	11:01g/07:02g/07:02g/15:01	0.00242625	03:01g/13:02g/06:02g/07:01	0.00230554	24:02g/07:02g/07:02g/01:01	0.00236338	03:01g/35:01g/04:01g/15:01	0.00223
11:01g/07:02g/07:02g/15:01	0.00220402	25:01g/18:01g/12:03g/07:01	0.00236588	02:01g/44:02g/07:04g/11:01g	0.0024967	02:01g/44:02g/05:01g/12:01g	0.00230229	02:05g/50:01/06:02g/07:01	0.00229802	26:01g/38:01/12:03g/04:02	0.00228407	11:01g/52:01g/12:02/01:01	0.00237	68:01g/35:03g/04:01g/08:01	0.00234354	68:02/14:02/08:02g/13:03	0.00249819	02:01g/56:01g/01:02g/01:01	0.00234276	26:01g/38:01/12:03g/15:01	0.00227375	01:01g/13:02g/06:02g/07:01	0.00225198		03:01g/44:02g/07:04g/16:01	0.0024867	02:01g/44:02g/07:04g/11:01g	0.00237846	26:01g/49:01/07:01g/01:01	0.00237111	03:01g/07:02g/07:02g/01:01	0.00238505	32:01/40:02g/02:02g/11:01g	0.00223075	01:01g/35:02/06:02g/11:04	0.00232685	26:01g/07:02g/07:02g/15:01	0.00235004	03:01g/08:01g/07:01g/03:01	0.00235691	02:01g/44:03/04:01g/07:01	0.00225803	02:01g/15:01g/04:01g/07:01	0.00224749	03:01g/15:01g/03:03g/13:01	0.002207
02:01g/40:02g/02:02g/11:01g	0.00214674	03:01g/13:02g/06:02g/07:01	0.00234815	11:01g/52:01g/12:02/01:01	0.00248529	02:01g/07:02g/07:02g/01:01	0.00229579	02:01g/51:01g/15:02g/04:04	0.00227305	25:01g/18:01g/12:03g/13:01g	0.00224654	03:01g/07:02g/07:02g/16:01	0.00235971	24:02g/15:01g/03:03g/13:01g	0.00232953	01:01g/35:02/06:02g/11:04	0.00249032	25:01g/18:01g/12:03g/07:01	0.00234065	33:01g/14:02/08:02g/03:01	0.00225871	31:01g/40:01g/03:04g/04:04	0.0022289		24:02g/40:02g/02:02g/11:01g	0.00247344	02:01g/07:02g/07:02g/14:01g	0.00235672	02:01g/15:01g/04:01g/07:01	0.00235836	02:01g/07:02g/07:02g/08:01	0.0023293	01:01g/08:01g/07:01g/07:01	0.00221295	01:01g/08:01g/07:01g/13:01g	0.00231072	03:01g/35:03g/04:01g/08:01	0.00232979	26:01g/07:02g/07:02g/15:01	0.00231758	24:02g/44:03/04:01g/11:01g	0.00223098	26:01g/38:01/12:03g/15:01	0.00223439	02:01g/27:05g/02:02g/01:01	0.002159
25:01g/18:01g/12:03g/07:01	0.00213298	02:01g/40:01g/03:04g/11:01g	0.00234057	03:01g/13:02g/06:02g/07:01	0.00246233	01:01g/08:01g/07:01g/13:01g	0.00223927	02:01g/27:05g/02:02g/07:01	0.00223728	01:01g/07:02g/07:02g/15:01	0.00223665	02:01g/27:05g/02:02g/07:01	0.00235367	03:01g/35:03g/04:01g/01:01	0.0022702	26:01g/07:02g/07:02g/15:01	0.00243542	03:01g/35:03g/04:01g/08:01	0.00233946	03:01g/44:03/04:01g/07:01	0.00225562	03:01g/07:02g/07:02g/13:02	0.00221526		03:01g/08:01g/07:01g/03:01	0.00243616	02:01g/07:02g/07:02g/08:01	0.00233982	24:02g/07:02g/07:02g/01:01	0.00233514	25:01g/57:01g/06:02g/07:01	0.00222464	24:02g/35:02/04:01g/11:04	0.00220119	03:01g/44:02g/07:04g/16:01	0.00230007	03:01g/08:01g/07:01g/03:01	0.00232685	03:01g/35:01g/04:01g/11:01g	0.00231051	68:02/14:02/08:02g/13:03	0.00223035	33:01g/14:02/08:02g/03:01	0.00222036	24:02g/08:01g/07:01g/03:01	0.002118
02:01g/27:05g/02:02g/07:01	0.00212947	11:01g/07:02g/07:02g/15:01	0.00230847	01:01g/07:02g/07:02g/15:01	0.00243765	32:01/40:02g/02:02g/11:01g	0.00221806	25:01g/18:01g/12:03g/07:01	0.00222787	02:01g/18:01g/07:01g/11:01g	0.00222183	02:01g/40:01g/03:04g/04:04	0.00234712	24:02g/44:03/04:01g/11:01g	0.00227017	03:01g/07:02g/07:02g/07:01	0.00242432	02:01g/35:01g/04:01g/01:01	0.00231259	02:01g/15:01g/04:01g/07:01	0.00222566	02:01g/07:02g/07:02g/13:01g	0.00217095		03:01g/07:02g/07:02g/07:01	0.00235506	02:01g/27:05g/02:02g/04:04	0.00232841	02:01g/07:02g/07:02g/01:01	0.00230266	03:01g/35:03g/04:01g/01:01	0.00222451	24:02g/07:02g/07:02g/01:01	0.00218682	02:01g/18:01g/07:01g/11:01g	0.00228233	24:02g/18:01g/07:01g/11:04	0.00227842	25:01g/18:01g/12:03g/07:01	0.00230576	02:01g/27:05g/02:02g/04:04	0.0021546	02:01g/27:05g/02:02g/07:01	0.00220247	02:01g/44:02g/07:04g/11:01g	0.002112
02:01g/07:02g/07:02g/01:01	0.00212185	02:01g/27:05g/02:02g/07:01	0.00230218	24:02g/18:01g/07:01g/11:04	0.0024177	24:02g/07:02g/07:02g/01:01	0.00218717	02:01g/40:02g/02:02g/11:01g	0.00222019	01:01g/35:02/06:02g/11:04	0.00218314	03:01g/07:02g/07:02g/13:01g	0.00229373	03:01g/44:02g/07:04g/16:01	0.00226597	02:01g/07:02g/07:02g/01:01	0.00239548	02:01g/40:01g/03:04g/04:01	0.00225145	02:01g/27:05g/02:02g/07:01	0.00213654	03:01g/07:02g/07:02g/03:01	0.00216593		03:01g/35:03g/04:01g/08:01	0.00228561	31:01g/39:01g/12:03g/12:01g	0.00231911	02:01g/44:03/04:01g/07:01	0.00220966	25:01g/18:01g/12:03g/07:01	0.00214428	03:01g/44:02g/07:04g/16:01	0.00212379	02:01g/27:05g/02:02g/07:01	0.00227546	03:01g/13:02g/06:02g/07:01	0.00227795	02:01g/18:01g/07:01g/11:01g	0.00229158	02:01g/27:05g/02:02g/07:01	0.00214638	03:01g/44:03/04:01g/07:01	0.0021842	24:02g/18:01g/07:01g/11:04	0.002069
26:01g/07:02g/07:02g/15:01	0.00209027	68:02/14:02/08:02g/13:03	0.00229836	02:01g/27:05g/02:02g/04:04	0.00240689	02:01g/44:02g/07:04g/11:01g	0.00216776	25:01g/57:01g/06:02g/07:01	0.00219391	26:01g/38:01/12:03g/15:01	0.00212984	02:05g/50:01/06:02g/07:01	0.00227008	03:01g/35:01g/04:01g/11:01g	0.00221911	02:01g/18:01g/07:01g/11:01g	0.00231669	03:01g/35:03g/04:01g/12:01g	0.0022448	25:01g/18:01g/12:03g/01:01	0.0021164	11:01g/07:02g/07:02g/15:01	0.00216409		02:01g/27:05g/02:02g/07:01	0.00227676	02:01g/07:04/07:02g/15:01	0.00231472	01:01g/08:01g/07:01g/07:01	0.00219207	11:01g/56:01g/01:02g/01:01	0.00213108	02:01g/35:01g/04:01g/01:01	0.00212237	03:01g/13:02g/06:02g/07:01	0.00219328	02:01g/07:04/07:02g/15:01	0.00223908	02:01g/44:02g/05:01g/12:01g	0.0022764	11:01g/35:01g/04:01g/14:01g	0.0021178	03:01g/35:03g/04:01g/08:01	0.00215144	24:02g/07:02g/07:02g/01:01	0.002012
24:02g/18:01g/07:01g/11:04	0.00206749	11:01g/35:03g/12:03g/04:08	0.00225104	24:02g/08:01g/07:01g/03:01	0.00239772	02:01g/56:01g/01:02g/01:01	0.00210316	01:01g/37:01g/06:02g/15:01	0.00213606	03:01g/13:02g/06:02g/07:01	0.00211993	02:01g/07:02g/07:02g/08:01	0.00224906	02:01g/40:01g/03:04g/08:01	0.00218995	02:01g/44:02g/05:01g/12:01g	0.00224306	03:01g/07:02g/07:02g/13:01g	0.00209862	03:01g/35:03g/04:01g/08:01	0.00211292	02:01g/27:02/02:02g/16:01	0.00216283		26:01g/27:05g/01:02g/01:01	0.00211074	24:02g/15:01g/03:03g/13:01g	0.00230556	02:01g/35:01g/04:01g/01:01	0.00217695	02:01g/44:02g/05:01g/01:01	0.00207036	03:01g/35:03g/04:01g/08:01	0.00211659	24:02g/07:02g/07:02g/01:01	0.00218099	24:02g/44:03/04:01g/11:01g	0.00220361	03:01g/44:02g/07:04g/16:01	0.00225875	24:02g/15:01g/03:03g/13:01g	0.00211344	25:01g/18:01g/12:03g/01:01	0.00214015	03:01g/07:02g/07:02g/07:01	0.002007
02:01g/07:04/07:02g/15:01	0.00206463	26:01g/07:02g/07:02g/15:01	0.00224465	02:01g/07:02g/07:02g/08:01	0.0023819	11:01g/51:01g/15:02g/04:04	0.00210141	11:01g/35:03g/12:03g/04:08	0.00209376	24:02g/18:01g/07:01g/11:04	0.00210499	02:01g/41:01/17:01g/03:01	0.0022476	01:01g/07:02g/07:02g/15:01	0.00218468	03:01g/35:01g/04:01g/11:01g	0.00222697	26:01g/27:05g/01:02g/01:01	0.0020794	02:01g/15:01g/03:03g/04:01	0.00209702	02:01g/40:01g/03:04g/04:01	0.00212015		26:01g/07:02g/07:02g/15:01	0.00209519	11:01g/56:01g/01:02g/01:01	0.00225414	32:01/40:02g/02:02g/11:01g	0.00212689	03:01g/07:02g/07:02g/13:01g	0.00206692	03:01g/07:02g/07:02g/13:01g	0.0020776	24:02g/15:01g/03:03g/13:01g	0.00214833	03:01g/07:02g/07:02g/13:01g	0.00210855	68:02/14:02/08:02g/13:03	0.00215116	32:01/40:02g/02:02g/11:01g	0.00210797	02:01g/40:02g/02:02g/11:01g	0.00211011	02:01g/40:01g/03:04g/04:01	0.001968
11:01g/56:01g/01:02g/01:01	0.00204435	02:01g/40:02g/02:02g/11:01g	0.0022323	03:01g/08:01g/07:01g/03:01	0.00230578	01:01g/08:01g/07:01g/15:01	0.00208669	11:01g/35:01g/04:01g/14:01g	0.00208118	03:01g/35:01g/04:01g/11:01g	0.00210425	68:02/14:02/08:02g/13:03	0.00215823	01:01g/35:02/06:02g/11:04	0.0021321	02:01g/40:02g/02:02g/11:01g	0.00218157	02:01g/15:01g/03:03g/04:01	0.00204586	24:02g/38:01/12:03g/13:01g	0.00205496	02:01g/38:01/12:03g/13:01g	0.00206784		01:01g/08:01g/07:01g/15:01	0.00208496	02:01g/35:01g/03:03g/08:01	0.00222561	01:01g/13:02g/06:02g/07:01	0.00212081	26:01g/49:01/07:01g/01:01	0.0020644	02:01g/44:02g/05:01g/12:01g	0.00206048	01:01g/35:02/04:01g/11:04	0.00209438	02:01g/40:01g/03:04g/08:01	0.00206436	26:01g/27:05g/01:02g/01:01	0.00212247	02:01g/07:02g/07:02g/11:01g	0.00209166	02:01g/35:01g/04:01g/01:01	0.00210894	01:01g/52:01g/12:02/15:02	0.001959
03:01g/13:02g/06:02g/07:01	0.00201808	02:01g/27:05g/02:02g/04:04	0.00219832	02:01g/07:04/07:02g/15:01	0.00216605	25:01g/18:01g/12:03g/01:01	0.00206892	02:01g/18:01g/07:01g/14:01g	0.00200712	02:01g/27:05g/02:02g/07:01	0.00203336	02:01g/40:01g/03:04g/08:01	0.00212236	02:01g/07:04/07:02g/15:01	0.002123	02:01g/40:01g/03:04g/04:04	0.00208087	02:01g/40:01g/03:04g/11:01g	0.00203235	02:01g/40:02g/02:02g/11:01g	0.00204718	03:01g/35:01g/04:01g/15:01	0.00204802		24:02g/18:01g/07:01g/11:04	0.00202451	02:01g/44:02g/05:01g/01:01	0.0022198	02:01g/18:01g/07:01g/11:01g	0.00208971	26:01g/07:02g/07:02g/15:01	0.00206416	25:01g/18:01g/12:03g/01:01	0.00205	03:01g/35:03g/04:01g/08:01	0.00207664	26:01g/27:05g/01:02g/01:01	0.00206247	02:01g/40:01g/03:04g/08:01	0.00209703	26:01g/27:05g/01:02g/01:01	0.0020722	02:01g/15:01g/03:03g/04:01	0.00200988	24:02g/35:01g/04:01g/01:01	0.001899
26:01g/49:01/07:01g/01:01	0.0019928	01:01g/08:01g/07:01g/15:01	0.00209825	02:01g/07:02g/07:02g/14:01g	0.00215479	01:01g/07:02g/07:02g/15:01	0.0020654	03:01g/35:03g/04:01g/08:01	0.00199829	24:02g/40:02g/02:02g/11:01g	0.00203293	03:01g/35:03g/04:01g/12:01g	0.00210669	02:01g/51:01g/15:02g/04:04	0.00210715	01:01g/07:02g/07:02g/15:01	0.00202414	03:01g/07:02g/07:02g/07:01	0.00202695	02:01g/35:01g/04:01g/01:01	0.00203346	03:01g/15:01g/03:03g/13:01g	0.00200047		24:02g/15:01g/03:03g/13:01g	0.00200279	11:01g/52:01g/12:02/01:01	0.00216021	25:01g/18:01g/12:03g/07:01	0.00208347	02:01g/44:02g/05:01g/12:01g	0.00205132	02:01g/40:01g/03:04g/08:01	0.00203446	02:01g/40:01g/03:04g/08:01	0.00206439	03:01g/35:03g/04:01g/01:01	0.00205214	02:01g/27:05g/02:02g/07:01	0.0020679	02:01g/44:02g/05:01g/15:01	0.00205069	24:02g/38:01/12:03g/13:01g	0.00199619	32:01/07:02g/07:02g/15:01	0.001884
02:01g/07:02g/07:02g/08:01	0.00198983	01:01g/08:01g/07:01g/13:01g	0.00205048	03:01g/07:02g/07:02g/13:01g	0.00214047	02:01g/40:02g/02:02g/11:01g	0.00203042	02:01g/44:05/02:02g/16:01	0.00198242	03:01g/35:03g/04:01g/08:01	0.0020075	02:01g/07:04/07:02g/15:01	0.00210073	02:01g/44:02g/05:01g/12:01g	0.00207322	03:01g/44:02g/07:04g/16:01	0.00201453	31:01g/39:01g/12:03g/12:01g	0.00199406	11:01g/35:03g/12:03g/04:08	0.00194929	24:02g/35:02/04:01g/11:04	0.00194112		02:01g/40:01g/03:04g/08:01	0.00199785	03:01g/07:02g/07:02g/13:01g	0.00213482	02:01g/40:01g/03:04g/08:01	0.00197258	02:01g/40:02g/02:02g/11:01g	0.0020399	26:01g/27:05g/01:02g/01:01	0.00203221	32:01/40:02g/02:02g/11:01g	0.0020109	68:01g/35:03g/04:01g/08:01	0.00202012	02:01g/44:02g/05:01g/01:01	0.00205148	25:01g/18:01g/12:03g/07:01	0.00204083	01:01g/08:01g/07:01g/11:01g	0.00192743	31:01g/40:01g/03:04g/04:04	0.001866
03:01g/35:01g/04:01g/11:01g	0.00198745	24:02g/07:02g/07:02g/01:01	0.002042	02:01g/44:05/02:02g/16:01	0.00213866	02:01g/40:01g/03:04g/08:01	0.00202035	02:01g/44:02g/05:01g/01:01	0.00197328	02:01g/44:02g/07:04g/11:01g	0.00199372	01:01g/08:01g/07:01g/15:01	0.00208592	25:01g/18:01g/12:03g/13:01g	0.00204759	02:01g/27:05g/02:02g/07:01	0.00200584	68:02/14:02/08:02g/13:03	0.00198662	02:01g/56:01g/01:02g/01:01	0.00193567	01:01g/52:01g/12:02/15:02	0.0019172		01:01g/08:01g/07:01g/13:01g	0.00195725	03:01g/35:03g/04:01g/01:01	0.00211648	26:01g/38:01/12:03g/15:01	0.00196387	11:01g/35:01g/04:01g/14:01g	0.00202454	03:01g/35:01g/04:01g/11:01g	0.00201442	02:01g/07:04/07:02g/15:01	0.00200287	11:01g/56:01g/01:02g/01:01	0.00198209	24:02g/40:02g/02:02g/11:01g	0.00203218	01:01g/08:01g/07:01g/15:01	0.00202033	02:01g/14:02/08:02g/01:02	0.00191037	02:01g/07:02g/07:02g/13:01	0.001858
68:02/14:02/08:02g/13:03	0.0019637	26:01g/27:05g/01:02g/01:01	0.00200617	02:01g/44:03/04:01g/07:01	0.00213183	03:01g/13:02g/06:02g/07:01	0.00193882	11:01g/56:01g/01:02g/01:01	0.00195404	02:01g/40:01g/03:04g/08:01	0.00193896	03:01g/35:03g/04:01g/08:01	0.00206937	03:01g/07:02g/07:02g/13:01g	0.00204203	24:02g/40:02g/02:02g/11:01g	0.00200189	26:01g/49:01/07:01g/01:01	0.00198316	01:01g/35:02/06:02g/11:04	0.00193085	02:01g/18:01g/05:01g/03:01	0.00191532		02:01g/44:02g/05:01g/12:01g	0.00192537	25:01g/18:01g/12:03g/01:01	0.00208893	02:01g/40:02g/02:02g/11:01g	0.00195676	02:01g/51:01g/15:02g/04:04	0.00197964	01:01g/08:01g/07:01g/13:01g	0.0019935	26:01g/07:02g/07:02g/15:01	0.00198442	02:01g/44:02g/05:01g/12:01g	0.00197212	02:01g/40:01g/03:04g/04:04	0.00198257	02:01g/15:01g/03:03g/04:01	0.00191357	11:01g/35:03g/12:03g/04:08	0.00188567	02:01g/07:02g/07:02g/03:01	0.001857
01:01g/08:01g/07:01g/13:01g	0.00194229	02:01g/40:01g/03:04g/08:01	0.00195287	11:01g/56:01g/01:02g/01:01	0.00203486	25:01g/18:01g/12:03g/07:01	0.00192068	03:01g/47:01/06:02g/07:01	0.00192772	02:01g/51:01g/14:02g/08:01	0.00193731	68:01g/35:03g/04:01g/08:01	0.00206051	11:01g/52:01g/12:02/15:02	0.00203253	24:02g/07:02g/07:02g/01:01	0.00190872	02:01g/44:02g/05:01g/01:01	0.00193032	02:01g/14:02/08:02g/01:02	0.00189603	02:01g/07:02g/07:02g/11:01g	0.00190279		03:01g/35:01g/04:01g/11:01g	0.00191445	32:01/08:01g/07:01g/03:01	0.00208341	02:01g/15:01g/04:01g/08:01	0.00193867	24:02g/15:01g/03:03g/13:01g	0.00197892	02:01g/07:02g/07:02g/08:01	0.00195624	68:01g/35:03g/04:01g/08:01	0.00198269	02:01g/18:01g/07:01g/11:01g	0.00195569	03:01g/07:02g/07:02g/13:01g	0.00194228	02:01g/40:01g/03:04g/04:04	0.00190785	02:01g/44:02g/05:01g/15:01	0.00188009	01:01g/35:01g/04:01g/01:01	0.001805
01:01g/35:02/06:02g/11:04	0.00193075	03:01g/35:03g/04:01g/08:01	0.00192933	02:01g/44:02g/05:01g/12:01g	0.00202606	02:01g/18:01g/07:01g/11:01g	0.00191427	01:01g/08:01g/07:01g/07:01	0.00190603	25:01g/18:01g/12:03g/01:01	0.00192699	01:01g/13:02g/06:02g/07:01	0.00205554	02:01g/07:02g/07:02g/11:01g	0.00202734	24:02g/35:02/04:01g/11:04	0.00190869	03:01g/35:01g/04:01g/11:01g	0.00189379	02:01g/44:02g/05:01g/15:01	0.00189586	02:01g/07:02g/07:02g/04:01	0.00183041		01:01g/08:01g/07:01g/07:01	0.00189269	02:01g/15:01g/04:01g/07:01	0.00206611	02:01g/56:01g/01:02g/01:01	0.00192771	03:01g/13:02g/06:02g/07:01	0.00195488	26:01g/07:02g/07:02g/15:01	0.00193	02:01g/44:02g/05:01g/12:01g	0.00197162	03:01g/07:02g/07:02g/07:01	0.00193811	02:01g/07:02g/07:02g/01:01	0.00193087	24:02g/35:02/04:01g/11:04	0.00187027	02:01g/56:01g/01:02g/01:01	0.00187846	01:01g/08:01g/07:01g/13:01	0.001801
24:02g/35:02/04:01g/11:04	0.00192899	02:01g/07:02g/07:02g/07:01	0.00192078	26:01g/49:01/07:01g/01:01	0.00199148	24:02g/38:01/12:03g/13:01g	0.00187876	26:01g/55:01/03:03g/11:03	0.00189946	11:01g/51:01g/15:02g/04:04	0.00188344	02:01g/44:02g/05:01g/12:01g	0.00201176	02:01g/44:03/04:01g/07:01	0.00200537	02:01g/15:01g/03:03g/04:01	0.0019032	02:01g/44:02g/05:01g/11:01g	0.00185324	02:01g/44:02g/05:01g/01:01	0.00187159	24:02g/18:01g/07:01g/11:04	0.00181898		25:01g/18:01g/12:03g/07:01	0.00188461	01:01g/08:01g/07:01g/01:01	0.00206428	24:02g/15:01g/03:03g/13:01g	0.00190959	02:01g/18:01g/07:01g/16:01	0.00192993	02:01g/27:05g/02:02g/07:01	0.001924	11:01g/56:01g/01:02g/01:01	0.00197034	02:01g/40:01g/03:04g/11:01g	0.00192285	24:02g/35:02/04:01g/11:04	0.00192871	24:02g/18:01g/07:01g/11:04	0.0018171	24:02g/15:01g/03:03g/13:01g	0.00187064	03:01g/07:02g/07:02g/03:01	0.001801
68:01g/35:03g/04:01g/08:01	0.0019241	03:01g/07:02g/07:02g/13:01g	0.00190306	11:01g/35:01g/04:01g/14:01g	0.00199133	02:01g/15:01g/04:01g/08:01	0.00183286	03:01g/08:01g/07:01g/03:01	0.00189706	01:01g/08:01g/07:01g/04:01	0.0018423	02:01g/15:01g/03:03g/04:01	0.00195579	24:02g/18:01g/07:01g/11:04	0.00197204	02:01g/27:05g/02:02g/04:04	0.00189544	32:01/40:02g/02:02g/11:01g	0.00182768	02:01g/44:02g/05:01g/11:01g	0.00184277	01:01g/07:02g/07:02g/01:01	0.00180902		03:01g/13:02g/06:02g/07:01	0.00187052	01:01g/08:01g/07:01g/07:01	0.00206314	02:01g/44:02g/07:04g/11:01g	0.00187668	01:01g/35:02/06:02g/11:04	0.00192334	03:01g/13:02g/06:02g/07:01	0.00185321	02:01g/44:02g/05:01g/15:01	0.00194035	02:01g/27:05g/02:02g/07:01	0.00189717	02:01g/15:01g/03:03g/04:01	0.00188137	01:01g/08:01g/07:01g/13:01g	0.00180384	02:01g/44:02g/05:01g/11:01g	0.00184489	02:01g/18:01g/05:01g/03:01	0.001756
02:01g/40:01g/03:04g/08:01	0.00192311	02:01g/15:01g/03:03g/04:01	0.00188529	01:01g/08:01g/07:01g/07:01	0.00198039	01:01g/35:02/06:02g/11:04	0.00181389	24:02g/35:02/04:01g/11:04	0.00185625	03:01g/07:02g/07:02g/04:01	0.00183631	11:01g/07:02g/07:02g/15:01	0.00195258	26:01g/27:05g/01:02g/01:01	0.00195234	03:01g/07:02g/07:02g/03:01	0.00185888	02:01g/07:02g/07:02g/01:01	0.00181176	26:01g/49:01/07:01g/01:01	0.00184274	03:01g/07:02g/07:02g/07:01	0.00174878		02:01g/35:01g/04:01g/01:01	0.00184096	11:01g/35:03g/12:03g/04:08	0.00204296	68:02/14:02/08:02g/13:03	0.00186119	01:01g/08:01g/07:01g/07:01	0.0018981	01:01g/35:02/06:02g/11:04	0.00183297	02:01g/07:02g/07:02g/08:01	0.00193393	01:01g/35:02/06:02g/11:04	0.00184759	03:01g/13:02g/06:02g/07:01	0.00185463	02:01g/56:01g/01:02g/01:01	0.00180097	01:01g/35:02/06:02g/11:04	0.00184099	02:01g/44:03/16:01/07:01	0.001748
02:01g/15:01g/03:03g/04:01	0.00191533	24:02g/18:01g/07:01g/11:04	0.00185304	02:01g/40:01g/03:04g/15:01	0.00197324	24:02g/15:01g/03:03g/13:01g	0.00179062	02:01g/35:01g/04:01g/01:01	0.00184686	68:02/14:02/08:02g/13:03	0.00183185	26:01g/07:02g/07:02g/15:01	0.00194717	11:01g/56:01g/01:02g/01:01	0.00190825	03:01g/07:02g/07:02g/08:01	0.00180882	03:01g/35:03g/04:01g/01:01	0.00180177	02:01g/07:04/07:02g/15:01	0.00182974	66:01g/41:02/17:01g/13:03	0.0017		02:01g/15:01g/03:03g/04:01	0.00183036	02:01g/40:01g/03:04g/15:01	0.00203565	23:01g/49:01/07:01g/11:01g	0.0018592	26:01g/55:01/03:03g/11:03	0.00181856	26:01g/38:01/12:03g/15:01	0.0018314	02:01g/40:01g/03:04g/11:01g	0.00193376	03:01g/44:02g/07:04g/16:01	0.0018305	02:01g/07:02g/07:02g/08:01	0.00181917	01:01g/37:01g/06:02g/10:01	0.00178455	02:01g/44:02g/05:01g/01:01	0.00182906	02:01g/27:05g/02:02g/11:01g	0.001725
03:01g/07:02g/07:02g/13:01g	0.00190931	02:01g/40:01g/03:04g/04:04	0.00184257	03:01g/44:02g/07:04g/16:01	0.00195936	03:01g/07:02g/07:02g/07:01	0.00178053	02:01g/40:01g/03:04g/08:01	0.00182691	32:01/40:02g/02:02g/11:01g	0.00182193	25:01g/57:01g/06:02g/07:01	0.00191207	02:01g/18:01g/07:01g/11:01g	0.00187296	02:01g/56:01g/01:02g/01:01	0.00180322	02:01g/40:01g/03:04g/08:01	0.00179751	01:01g/08:01g/07:01g/07:01	0.00182598	03:01g/47:01/06:02g/07:01	0.00169788		11:01g/56:01g/01:02g/01:01	0.0017855	02:01g/56:01g/01:02g/01:01	0.00203114	03:01g/35:03g/04:01g/12:01g	0.00184443	32:01/40:02g/02:02g/11:01g	0.00178655	25:01g/57:01g/06:02g/07:01	0.00181134	03:01g/35:03g/04:01g/12:01g	0.00192241	25:01g/18:01g/12:03g/07:01	0.00181698	26:01g/38:01/12:03g/15:01	0.00181448	26:01g/49:01/07:01g/01:01	0.00176964	02:01g/38:01/12:03g/15:01	0.00181994	11:01g/35:01g/04:01g/14:01g	0.001719
26:01g/38:01/12:03g/15:01	0.00189249	02:01g/35:01g/04:01g/01:01	0.00181222	03:01g/15:01g/03:04g/04:01	0.00193931	01:01g/08:01g/07:01g/07:01	0.00178029	01:01g/35:02/06:02g/11:04	0.00181453	01:01g/08:01g/07:01g/07:01	0.00181641	03:01g/44:03/04:01g/07:01	0.00189673	02:01g/40:01g/03:04g/04:04	0.00184108	02:01g/44:02g/05:01g/11:04	0.00179871	02:01g/27:05g/01:02g/01:01	0.00178603	02:01g/07:02g/07:02g/08:01	0.00181966	24:02g/39:06/07:02g/08:01	0.00168875		01:01g/35:02/06:02g/11:04	0.00176122	03:01g/44:02g/07:04g/16:01	0.00199848	24:02g/18:01g/07:01g/11:04	0.00184353	02:01g/44:05/02:02g/16:01	0.00177849	24:02g/08:01g/07:01g/03:01	0.00181022	26:01g/49:01/07:01g/01:01	0.00192232	11:01g/52:01g/12:02/15:02	0.00180365	11:01g/51:01g/15:02g/04:04	0.00179449	24:02g/08:01g/07:01g/03:01	0.00176399	02:01g/07:04/07:02g/15:01	0.00180929	02:01g/40:01g/03:04g/13:01	0.001682
02:01g/44:02g/05:01g/12:01g	0.00188555	68:01g/35:03g/04:01g/08:01	0.00179538	11:01g/35:01g/04:01g/11:01g	0.00190983	01:01g/37:01g/06:02g/15:01	0.00177398	03:01g/13:02g/06:02g/07:01	0.0018025	24:02g/07:02g/07:02g/01:01	0.00180442	25:01g/18:01g/12:03g/07:01	0.00187851	25:01g/18:01g/12:03g/07:01	0.00183769	03:01g/07:02g/07:02g/13:01g	0.00179605	02:01g/07:02g/07:02g/07:01	0.00177229	01:01g/18:01g/07:01g/11:04	0.00179114	02:01g/51:01g/14:02g/08:01	0.00167516		02:01g/40:02g/02:02g/11:01g	0.00175283	26:01g/49:01/07:01g/01:01	0.00197537	01:01g/08:01g/07:01g/13:01g	0.00183952	02:01g/44:02g/07:04g/11:01g	0.00176812	24:02g/18:01g/07:01g/11:04	0.00179783	24:02g/35:02/04:01g/11:04	0.00190585	24:02g/35:02/04:01g/11:04	0.00176891	01:01g/37:01g/06:02g/15:01	0.00173735	11:01g/56:01g/01:02g/01:01	0.0017457	02:01g/07:02g/07:02g/01:01	0.00180796	02:01g/44:03/04:01g/07:01	0.001673
26:01g/27:05g/01:02g/01:01	0.00186512	03:01g/07:02g/07:02g/08:01	0.00179278	02:01g/35:01g/03:03g/08:01	0.00190229	23:01g/49:01/07:01g/11:01g	0.00174994	02:01g/51:01g/02:02g/11:01g	0.00179764	02:01g/14:02/08:02g/01:02	0.00180424	32:01/40:02g/02:02g/11:01g	0.00186297	02:01g/44:02g/05:01g/11:01g	0.00178472	31:01g/39:01g/12:03g/12:01g	0.00168256	26:01g/38:01/12:03g/15:01	0.00173905	02:01g/38:01/12:03g/15:01	0.00178963	03:01g/35:01g/04:01g/13:01g	0.00166104		23:01g/49:01/07:01g/11:01g	0.0017392	11:01g/35:01g/04:01g/14:01g	0.00193853	25:01g/57:01g/06:02g/07:01	0.0018111	02:01g/44:02g/05:01g/15:01	0.00176576	31:01g/39:01g/12:03g/12:01g	0.00177508	11:01g/07:02g/07:02g/15:01	0.00186463	02:01g/07:02g/07:02g/11:01g	0.00173077	02:01g/07:02g/07:02g/07:01	0.00169828	02:01g/40:01g/03:04g/08:01	0.00174323	26:01g/49:01/07:01g/01:01	0.00177556	03:01g/35:01g/04:01g/13:01	0.00167
02:01g/18:01g/07:01g/11:01g	0.00176708	03:01g/35:01g/04:01g/11:01g	0.001791	24:02g/44:03/04:01g/11:01g	0.00186067	24:02g/18:01g/07:01g/11:04	0.00173826	26:01g/27:05g/01:02g/01:01	0.00176009	01:01g/08:01g/07:01g/13:01g	0.00180259	03:01g/44:02g/07:04g/16:01	0.00182264	33:01g/14:02/08:02g/03:01	0.00176601	25:01g/18:01g/12:03g/01:01	0.00165301	68:01g/40:01g/03:04g/13:02	0.0017383	11:01g/08:01g/07:01g/03:01	0.00176674	02:01g/14:01/08:02g/07:01	0.00165225		24:02g/35:02/04:01g/11:04	0.00173716	02:01g/35:01g/04:01g/01:01	0.00189977	26:01g/27:05g/01:02g/01:01	0.00180858	25:01g/08:01g/07:01g/03:01	0.00173351	02:01g/40:02g/02:02g/11:01g	0.00175622	02:01g/07:02g/07:02g/07:01	0.00186398	02:01g/51:01g/15:02g/04:04	0.0017186	02:01g/44:02g/07:04g/11:01g	0.0016805	01:01g/08:01g/07:01g/04:01	0.00173439	01:01g/08:01g/07:01g/07:01	0.0017538	03:01g/07:02g/07:02g/04:04	0.001653
01:01g/08:01g/07:01g/07:01	0.00176119	02:01g/35:01g/03:03g/08:01	0.00176662	02:01g/07:02g/07:02g/13:01g	0.00185736	01:01g/13:02g/06:02g/07:01	0.00170626	03:01g/07:02g/07:02g/16:01	0.00175205	11:01g/07:02g/07:02g/15:01	0.0018016	24:02g/08:01g/07:01g/03:01	0.00180937	02:01g/27:05g/02:02g/07:01	0.00169991	02:01g/44:02g/05:01g/01:01	0.00164768	25:01g/18:01g/12:03g/11:01g	0.00173495	24:02g/15:01g/03:03g/13:01g	0.00175991	02:01g/51:01g/01:02g/01:01	0.00164983		02:01g/07:02g/07:02g/08:01	0.00173531	02:01g/44:02g/05:01g/11:04	0.00187826	02:01g/15:01g/03:03g/04:01	0.00175448	25:01g/18:01g/12:03g/01:01	0.00172896	02:01g/44:02g/07:04g/11:01g	0.00175363	31:01g/40:01g/03:04g/04:04	0.00184902	02:01g/44:03/04:01g/07:01	0.00171488	01:01g/08:01g/07:01g/13:01g	0.00165323	03:01g/07:02g/07:02g/13:01g	0.00170587	02:01g/07:02g/07:02g/08:01	0.0017445	03:01g/07:02g/07:02g/08:01	0.001649
02:01g/44:02g/05:01g/15:01	0.00167793	11:01g/08:01g/07:01g/03:01	0.00173511	02:01g/15:01g/04:01g/07:01	0.00183515	02:01g/15:01g/03:03g/04:01	0.00170378	25:01g/08:01g/07:01g/03:01	0.00172881	24:02g/08:01g/07:01g/03:01	0.0017584	11:01g/56:01g/01:02g/01:01	0.00180404	26:01g/49:01/07:01g/01:01	0.00168865	26:01g/38:01/12:03g/15:01	0.00164729	02:01g/40:01g/03:04g/04:04	0.00172185	24:02g/15:01g/03:03g/11:03	0.00174766	03:01g/44:02g/05:01g/11:01g	0.00163664		02:01g/27:05g/02:02g/04:04	0.0017069	25:01g/18:01g/12:03g/13:01g	0.00187078	03:01g/35:03g/04:01g/01:01	0.00172279	02:01g/35:01g/04:01g/01:01	0.00171687	02:01g/51:01g/14:02g/08:01	0.00173534	25:01g/18:01g/12:03g/07:01	0.00182244	02:01g/40:01g/03:04g/01:01	0.00166542	02:01g/27:05g/02:02g/15:01	0.00164487	03:01g/35:03g/04:01g/01:01	0.00169404	03:01g/07:02g/07:02g/03:01	0.00174083	66:01g/41:02/17:01g/13:03	0.001579
03:01g/35:03g/04:01g/01:01	0.00165771	24:02g/38:01/12:03g/13:01g	0.00172564	02:01g/35:01g/04:01g/01:01	0.00182621	02:01g/50:01/04:01g/13:03	0.0017	03:01g/35:03g/04:01g/01:01	0.00171919	26:01g/07:02g/07:02g/15:01	0.00170791	24:02g/15:01g/03:03g/13:01g	0.00175253	02:01g/07:02g/07:02g/07:01	0.00167729	02:01g/35:01g/04:01g/14:01g	0.00164017	24:02g/18:01g/07:01g/11:04	0.00171415	25:01g/18:01g/12:03g/07:01	0.00174667	33:01g/14:02/08:02g/03:01	0.00162889		31:01g/39:01g/12:03g/12:01g	0.00167626	24:02g/18:01g/07:01g/11:04	0.00186945	03:01g/08:01g/07:01g/03:01	0.00172083	11:01g/35:03g/12:03g/04:08	0.00171562	02:01g/40:01g/03:04g/04:04	0.00168287	03:01g/07:02g/07:02g/16:01	0.00181293	01:01g/08:01g/07:01g/07:01	0.00165564	03:01g/07:02g/07:02g/03:01	0.00163089	68:01g/35:03g/04:01g/08:01	0.0016662	24:02g/15:01g/03:03g/11:03	0.00173098	02:01g/44:02g/07:04g/16:01	0.001546
02:01g/44:02g/07:04g/11:01g	0.00164746	03:01g/35:03g/04:01g/12:01g	0.00172261	02:01g/50:01/04:01g/13:03	0.0018	02:01g/07:02g/07:02g/07:01	0.00169354	02:01g/41:01/17:01g/07:01	0.00171825	02:01g/40:01g/03:04g/04:04	0.00170061	26:01g/38:01/12:03g/15:01	0.00173451	03:01g/35:01g/04:01g/15:01	0.00167513	02:01g/07:02g/07:02g/08:01	0.00162542	02:01g/07:02g/07:02g/04:01	0.00168565	02:01g/07:02g/07:02g/13:01g	0.00173741	03:01g/40:01g/03:04g/13:02	0.00162098		02:01g/15:01g/04:01g/08:01	0.00166433	03:01g/08:01g/07:01g/03:01	0.00186202	02:01g/14:02/08:02g/01:02	0.00171241	68:01g/35:03g/04:01g/08:01	0.00166908	11:01g/56:01g/01:02g/01:01	0.00165526	25:01g/57:01g/06:02g/07:01	0.00180901	02:01g/40:01g/03:04g/04:04	0.00164965	02:01g/56:01g/01:02g/01:01	0.00162789	01:01g/35:02/06:02g/11:04	0.00162526	11:01g/08:01g/07:01g/03:01	0.00172775	02:01g/51:01g/02:02g/11:01g	0.001516
23:01g/49:01/07:01g/11:01g	0.00162019	11:01g/56:01g/01:02g/01:01	0.00169352	25:01g/18:01g/12:03g/13:01g	0.00179393	68:02/14:02/08:02g/13:03	0.00169339	25:01g/18:01g/12:03g/01:01	0.00168956	02:01g/15:01g/04:01g/08:01	0.00169063	23:01g/49:01/07:01g/11:01g	0.00172592	11:01g/35:01g/04:01g/11:01g	0.00166562	01:01g/08:01g/07:01g/11:01g	0.00161097	02:01g/44:02g/05:01g/12:01g	0.00165687	02:01g/44:02g/05:01g/12:01g	0.00172558	11:01g/35:01g/04:01g/14:01g	0.00158355		03:01g/07:02g/07:02g/13:01g	0.00165597	11:01g/35:01g/04:01g/11:01g	0.00184462	01:01g/37:01g/06:02g/15:01	0.00167325	24:02g/08:01g/07:01g/03:01	0.00166017	03:01g/07:02g/07:02g/04:01	0.00165492	02:01g/15:01g/03:03g/04:01	0.0017989	68:02/14:02/08:02g/13:03	0.00164751	01:01g/07:02g/07:02g/15:01	0.00159234	02:01g/44:02g/07:04g/11:01g	0.00162046	24:02g/27:05g/02:02g/01:01	0.00171241	24:02g/15:01g/03:03g/11:01g	0.001513
01:01g/35:02/04:01g/11:04	0.00160035	01:01g/37:01g/06:02g/15:01	0.00167352	02:01g/56:01g/01:02g/01:01	0.00173795	24:02g/08:01g/07:01g/03:01	0.00168518	02:01g/44:02g/05:01g/12:01g	0.00167088	03:01g/07:02g/07:02g/16:01	0.00167378	24:02g/35:03g/04:01g/11:01g	0.00171464	24:02g/27:02/02:02g/16:01	0.00164557	26:01g/27:05g/01:02g/01:01	0.00161079	01:01g/13:02g/06:02g/07:01	0.00159627	02:01g/27:05g/02:02g/11:01g	0.00171108	01:01g/08:01g/07:01g/13:01g	0.00157922		02:01g/56:01g/01:02g/01:01	0.00161851	02:01g/44:05/02:02g/16:01	0.00184176	24:02g/08:01g/07:01g/03:01	0.00166203	01:01g/37:01g/06:02g/15:01	0.00162674	01:01g/37:01g/06:02g/15:01	0.00162825	26:01g/27:05g/01:02g/01:01	0.00179164	11:01g/07:02g/07:02g/15:01	0.00164109	02:01g/40:02g/02:02g/11:01g	0.0015909	02:01g/40:02g/02:02g/11:01g	0.00159832	02:01g/40:01g/03:04g/08:01	0.00171203	24:02g/35:02/04:01g/11:04	0.001499
02:01g/15:01g/04:01g/07:01	0.00159154	02:01g/51:01g/15:02g/04:04	0.00167249	01:01g/13:02g/06:02g/07:01	0.00170269	03:01g/07:02g/07:02g/16:01	0.00167514	03:01g/07:02g/07:02g/08:01	0.00166034	02:01g/27:05g/02:02g/04:04	0.00166566	26:01g/27:05g/01:02g/01:01	0.00168606	02:01g/07:02g/07:02g/08:01	0.00161449	01:01g/08:01g/07:01g/13:01g	0.00158392	01:01g/37:01g/06:02g/10:01	0.00159194	68:01g/35:03g/04:01g/08:01	0.00170832	32:01/07:02g/07:02g/15:01	0.00148953		02:01g/44:02g/05:01g/11:04	0.00161563	02:01g/51:01g/15:02g/04:04	0.00183998	03:01g/07:02g/07:02g/03:01	0.00163459	02:01g/41:01/17:01g/07:01	0.00159193	24:02g/38:01/12:03g/13:01g	0.00161513	26:01g/38:01/12:03g/15:01	0.00169276	02:01g/07:02g/07:02g/08:01	0.0016155	01:01g/08:01g/07:01g/01:01	0.00155652	03:01g/35:01g/04:01g/11:01g	0.00159412	24:02g/18:01g/07:01g/11:04	0.00170303	03:01g/40:01g/03:04g/13:02	0.001438
24:02g/08:01g/07:01g/03:01	0.00159034	01:01g/35:02/04:01g/11:04	0.00163415	02:01g/52:01g/12:02/15:02	0.00166645	25:01g/57:01g/06:02g/07:01	0.00165819	02:01g/44:02g/05:01g/11:01g	0.00165768	03:01g/44:02g/07:04g/16:01	0.00165198	02:01g/15:01g/04:01g/07:01	0.00166865	02:01g/40:01g/03:04g/15:01	0.00160827	03:01g/07:02g/07:02g/04:01	0.0015817	02:01g/51:01g/15:02g/04:04	0.00157496	68:01g/08:01g/07:01g/03:01	0.0017065	02:01g/44:02g/05:01g/07:01	0.00144966		02:01g/51:01g/15:02g/04:04	0.00158043	24:02g/44:02g/05:01g/16:01	0.00181245	11:01g/51:01g/15:02g/04:04	0.00162556	02:01g/40:01g/03:04g/08:01	0.00158898	03:01g/51:01g/01:02g/15:01	0.00160157	02:01g/15:01g/04:01g/07:01	0.00168964	11:01g/35:01g/04:01g/11:01g	0.00161161	02:01g/44:02g/05:01g/11:04	0.00155488	25:01g/57:01g/06:02g/07:01	0.00156273	02:01g/27:05g/02:02g/11:01g	0.00170009	24:02g/39:06/07:02g/08:01	0.001424
02:01g/40:01g/03:04g/04:04	0.00158388	01:01g/37:01g/06:02g/10:01	0.00162439	03:01g/35:01g/04:01g/11:01g	0.00166085	03:01g/07:02g/07:02g/08:01	0.00165709	02:01g/18:01g/07:01g/16:01	0.00165564	01:01g/35:02/04:01g/11:04	0.00165074	26:01g/49:01/07:01g/01:01	0.00164956	02:01g/07:02g/07:02g/13:01g	0.00158824	02:01g/15:01g/04:01g/01:01	0.00156358	26:01g/57:01g/06:02g/07:01	0.00156945	26:01g/38:01/12:03g/04:02	0.0016984	02:01g/27:05g/02:02g/11:01g	0.00144756		03:01g/07:02g/07:02g/08:01	0.00157978	24:02g/07:02g/07:02g/01:01	0.00180681	02:01g/27:05g/02:02g/04:04	0.00161535	02:01g/40:01g/03:04g/01:01	0.00157543	11:01g/51:01g/15:02g/04:04	0.00159348	02:01g/40:01g/03:04g/04:04	0.0016783	02:01g/44:02g/05:01g/11:01g	0.00159758	02:01g/27:05g/02:02g/04:04	0.00155285	26:01g/38:01/12:03g/15:01	0.00155146	25:01g/18:01g/12:03g/07:01	0.00169567	24:02g/57:01g/06:02g/07:01	0.001388
01:01g/37:01g/06:02g/10:01	0.00158149	01:01g/08:01g/07:01g/07:01	0.0016074	02:01g/44:02g/05:01g/11:01g	0.0016364	02:01g/07:02g/07:02g/12:01g	0.00165628	03:01g/35:03g/04:01g/04:03	0.00164642	01:01g/51:01g/12:03g/11:04	0.0016345	68:01g/35:03g/04:01g/04:01	0.00164442	68:02/14:02/08:02g/13:03	0.00156637	03:01g/07:02g/07:02g/16:01	0.00156207	24:02g/57:01g/06:02g/07:01	0.00156409	24:02g/18:01g/07:01g/11:04	0.00167642	03:01g/07:02g/07:02g/04:04	0.00142225		02:01g/15:01g/04:01g/07:01	0.00155499	68:01g/40:01g/03:04g/13:02	0.00178278	02:01g/27:05g/02:02g/07:01	0.00158023	03:01g/44:03/04:01g/07:01	0.00156924	02:01g/44:02g/05:01g/11:04	0.00159021	68:01g/35:03g/04:01g/04:01	0.0016454	03:01g/35:01g/04:01g/15:01	0.00156334	24:02g/08:01g/07:01g/03:01	0.00152944	02:01g/07:02g/07:02g/08:01	0.00154464	01:01g/18:01g/07:01g/11:04	0.00169385	25:01g/44:02g/05:01g/01:01	0.00137
02:01g/51:01g/15:02g/04:04	0.00157435	02:01g/38:01/12:03g/15:01	0.00159657	03:01g/35:03g/04:01g/01:01	0.00163456	02:01g/07:04/07:02g/15:01	0.00161056	26:01g/38:01/12:03g/15:01	0.00163161	02:01g/40:01g/03:04g/11:01g	0.00158823	24:02g/35:02/04:01g/11:04	0.00162552	24:02g/44:03/04:01g/07:01	0.00156276	01:01g/37:01g/06:02g/15:01	0.00155575	11:01g/35:01g/04:01g/14:01g	0.00155598	02:01g/40:01g/03:04g/08:01	0.0016715	02:01g/51:01g/02:02g/11:01g	0.00139691		02:01g/44:03/16:02/04:02	0.00154857	03:01g/15:01g/03:04g/04:01	0.00176917	02:01g/35:01g/03:03g/08:01	0.00157197	11:01g/07:02g/07:02g/15:01	0.00154022	02:01g/44:02g/05:01g/11:01g	0.00157186	68:02/14:02/08:02g/13:03	0.00163351	33:01g/14:02/08:02g/03:01	0.00151789	01:01g/08:01g/07:01g/11:01g	0.00152352	02:01g/44:02g/05:01g/12:01g	0.00152493	68:01g/35:03g/04:01g/08:01	0.00168985	26:01g/07:02g/07:02g/15:01	0.001337
02:01g/44:02g/05:01g/01:01	0.00155843	02:01g/07:02g/07:02g/08:01	0.00156211	11:01g/52:01g/12:02/15:02	0.00162694	01:01g/37:01g/06:02g/11:01g	0.00158332	01:01g/37:01g/06:02g/10:01	0.0016126	02:01g/07:04/07:02g/15:01	0.00156335	11:01g/51:01g/15:02g/04:04	0.00161799	03:01g/07:02g/07:02g/07:01	0.00153931	24:02g/08:01g/07:01g/03:01	0.00154218	03:01g/07:02g/07:02g/13:02	0.00155385	68:02/14:02/08:02g/13:03	0.00166612	26:01g/27:05g/01:02g/01:01	0.00139227		01:01g/37:01g/06:02g/10:01	0.00144332	24:02g/08:01g/07:01g/03:01	0.00176375	68:01g/35:03g/04:01g/04:01	0.0015699	02:01g/07:04/07:02g/15:01	0.00153642	02:01g/07:04/07:02g/15:01	0.00157047	24:02g/08:01g/07:01g/03:01	0.00161703	26:01g/38:01/12:03g/15:01	0.00150205	02:01g/35:01g/03:03g/08:01	0.00151779	02:01g/51:01g/15:02g/11:01g	0.00152255	26:01g/38:01/12:03g/04:02	0.00168796	01:01g/08:01g/07:01g/07:01	0.001301
02:01g/56:01g/01:02g/01:01	0.00154582	24:02g/15:01g/03:03g/13:01g	0.00155733	26:01g/38:01/12:03g/15:01	0.00162217	02:01g/27:05g/02:02g/04:04	0.00158007	68:02/14:02/08:02g/13:03	0.0015956	03:01g/35:03g/04:01g/01:01	0.00155236	02:01g/40:01g/03:04g/15:01	0.00161684	24:02g/35:02/04:01g/11:04	0.00153913	02:01g/18:01g/12:03g/15:01	0.00153576	68:01g/35:03g/04:01g/08:01	0.00155283	02:01g/07:02g/07:02g/01:01	0.00165231	24:02g/15:01g/03:03g/11:03	0.00138872		02:01g/35:01g/03:03g/08:01	0.0014376	26:01g/38:01/12:03g/16:01	0.00168762	03:01g/07:02g/07:02g/08:01	0.00155077	24:02g/18:01g/12:03g/11:04	0.00151783	03:01g/35:03g/04:01g/11:01g	0.00155677	03:01g/35:01g/04:01g/11:01g	0.00160617	02:01g/15:01g/03:03g/04:01	0.00147901	01:01g/37:01g/06:02g/10:01	0.00151128	03:01g/07:02g/07:02g/03:01	0.00151867	68:01g/08:01g/07:01g/03:01	0.00166057	03:01g/07:02g/07:02g/13:02	0.001293
25:01g/57:01g/06:02g/07:01	0.00153774	02:01g/44:02g/05:01g/07:01	0.00154379	02:01g/44:02g/05:01g/11:04	0.00161101	03:01g/35:03g/04:01g/01:01	0.00157605	02:01g/07:02g/07:02g/12:01g	0.00159384	31:01g/40:01g/03:04g/04:04	0.00153445	30:02g/18:01g/05:01g/03:01	0.0016	26:01g/57:01g/06:02g/07:01	0.00153734	02:01g/51:01g/02:02g/11:01g	0.0015103	01:01g/08:01g/07:01g/15:01	0.00154251	24:02g/27:05g/02:02g/01:01	0.00164298	02:01g/50:01/06:02g/07:01	0.00137628		02:01g/14:02/08:02g/01:02	0.00143049	26:01g/07:02g/07:02g/15:01	0.00168265	03:01g/07:02g/07:02g/13:01g	0.0015485	31:01g/39:01g/12:03g/12:01g	0.00149533	02:01g/15:01g/04:01g/07:01	0.00153946	11:01g/35:01g/04:01g/14:01g	0.00155583	02:01g/15:01g/04:01g/07:01	0.0014765	31:01g/40:01g/03:04g/04:04	0.00150751	01:01g/13:02g/06:02g/07:01	0.00151603	25:01g/18:01g/12:03g/11:01g	0.00165828	01:01g/07:02g/07:02g/01:01	0.001279
03:01g/07:02g/07:02g/16:01	0.00152288	02:01g/14:01/08:02g/07:01	0.00154215	24:02g/07:02g/07:02g/01:01	0.00160797	02:01g/51:01g/15:02g/04:04	0.00155937	02:01g/44:03/16:01/07:01	0.00158524	01:01g/37:01g/06:02g/10:01	0.00152833	03:01g/35:01g/04:01g/11:01g	0.00159136	25:01g/57:01g/06:02g/07:01	0.00153687	03:01g/13:02g/06:02g/07:01	0.00150197	24:02g/07:02g/07:02g/01:01	0.00153933	25:01g/18:01g/12:03g/11:01g	0.00163315	25:01g/18:01g/12:03g/04:01	0.0013745		01:01g/08:01g/07:01g/01:01	0.00140919	25:01g/44:02g/07:04g/11:01g	0.00168109	02:01g/41:01/17:01g/03:01	0.00147914	02:01g/15:01g/04:01g/07:01	0.00149388	30:02g/18:01g/05:01g/03:01	0.00153783	03:01g/44:03/04:01g/07:01	0.00153495	24:02g/27:02/02:02g/16:01	0.00145097	26:01g/49:01/07:01g/01:01	0.00147943	26:01g/08:01g/07:01g/03:01	0.00149541	02:01g/44:02g/05:01g/12:01g	0.00164076	02:01g/18:01g/07:01g/11:01g	0.001276
11:01g/35:01g/04:01g/14:01g	0.00150209	03:01g/35:03g/04:01g/04:03	0.00153082	01:01g/37:01g/06:02g/10:01	0.00159792	03:01g/07:02g/07:02g/03:01	0.00155922	32:01/40:02g/02:02g/11:01g	0.00158049	11:01g/56:01g/01:02g/01:01	0.00152395	01:01g/08:01g/07:01g/07:01	0.00157442	02:01g/27:05g/02:02g/04:04	0.00152203	33:03g/58:01g/03:02/13:02	0.00149909	02:17/35:01g/04:01g/14:01g	0.0015	03:01g/07:02g/07:02g/04:01	0.00161369	03:01g/07:02g/07:02g/08:01	0.00136836		02:01g/18:01g/07:01g/11:01g	0.00140232	24:02g/44:03/04:01g/11:01g	0.00167873	01:01g/37:01g/06:02g/10:01	0.00146953	03:01g/47:01/06:02g/07:01	0.00148659	01:01g/08:01g/07:01g/04:01	0.00152123	02:01g/44:02g/07:04g/11:01g	0.00152612	02:01g/07:02g/07:02g/13:01g	0.00144477	02:01g/07:04/07:02g/15:01	0.00147759	03:01g/44:02g/07:04g/16:01	0.00147415	01:01g/08:01g/07:01g/01:01	0.00163494	03:01g/47:01/06:02g/07:01	0.001238
02:01g/40:01g/03:04g/11:01g	0.00149669	24:02g/27:02/02:02g/16:01	0.0015227	26:01g/07:02g/07:02g/15:01	0.00159346	02:01g/51:01g/01:02g/15:01	0.00155787	24:02g/08:01g/07:01g/03:01	0.00157229	23:01g/49:01/07:01g/11:01g	0.00151664	24:02g/07:02g/07:02g/01:01	0.00155201	02:01g/40:01g/03:04g/01:01	0.00150972	02:01g/41:01/17:01g/03:01	0.00149564	02:01g/40:02g/02:02g/13:01g	0.00149824	01:01g/08:01g/07:01g/01:01	0.00160477	24:02g/08:01g/07:01g/03:01	0.00135756		11:01g/52:01g/12:02/15:02	0.00138153	02:01g/07:02g/07:02g/13:01g	0.00167198	02:01g/44:02g/05:01g/12:01g	0.0014511	02:01g/07:02g/07:02g/07:01	0.00147924	02:01g/14:02/08:02g/01:02	0.00149666	02:01g/40:01g/03:04g/01:01	0.00151607	26:01g/49:01/07:01g/01:01	0.00143141	02:01g/51:01g/02:02g/11:01g	0.00147184	02:01g/40:01g/03:04g/01:01	0.00146839	68:02/14:02/08:02g/13:03	0.0016205	02:01g/56:01g/01:02g/01:01	0.001231
02:01g/27:05g/02:02g/04:04	0.00148712	02:01g/44:02g/05:01g/12:01g	0.00150194	25:01g/18:01g/12:03g/01:01	0.00157783	01:01g/08:01g/07:01g/04:01	0.00153415	02:01g/56:01g/01:02g/01:01	0.00156867	02:01g/40:01g/03:04g/01:01	0.00150678	02:01g/07:02g/07:02g/12:01g	0.0015161	02:01g/52:01g/12:02/15:02	0.00150603	02:01g/07:04/07:02g/15:01	0.0014822	02:01g/35:03g/12:03g/14:01g	0.00148577	03:01g/07:02g/07:02g/03:01	0.0015973	25:01g/44:02g/05:01g/01:01	0.00134872		32:01/08:01g/07:01g/03:01	0.00138076	01:01g/37:01g/06:02g/10:01	0.00166395	02:01g/51:01g/15:02g/04:04	0.00145098	02:01g/51:01g/02:02g/11:01g	0.00147689	02:01g/40:01g/03:04g/11:01g	0.00149133	02:01g/41:01/17:01g/03:01	0.00151085	24:02g/38:01/12:03g/13:01g	0.00143088	02:01g/35:01g/04:01g/01:01	0.00143335	68:01g/40:01g/03:04g/13:02	0.00145203	03:01g/07:02g/07:02g/04:01	0.00161555	02:01g/15:01g/03:04g/15:01	0.00123
31:01g/39:01g/12:03g/12:01g	0.00144888	02:01g/44:02g/05:01g/15:01	0.00149389	02:01g/18:01g/07:01g/11:01g	0.00156384	02:01g/07:02g/07:02g/13:01g	0.00151258	03:01g/35:01g/04:01g/11:01g	0.00156429	02:01g/44:02g/05:01g/01:01	0.00148913	02:01g/18:01g/07:01g/11:01g	0.00150778	02:01g/44:02g/07:04g/11:01g	0.00149611	02:01g/27:05g/02:02g/15:01	0.00147604	02:01g/44:02g/07:04g/11:01g	0.00146553	11:01g/56:01g/01:02g/01:01	0.00159584	01:01g/37:01g/06:02g/04:01	0.00134019		11:01g/08:01g/07:01g/03:01	0.00137738	26:01g/38:01/12:03g/15:01	0.00164688	02:01g/44:02g/05:01g/11:04	0.00144254	03:01g/35:03g/04:01g/04:03	0.00145637	03:01g/07:02g/07:02g/16:01	0.00147213	02:01g/44:02g/05:01g/11:04	0.00150935	02:01g/44:02g/07:04g/11:01g	0.00141915	26:01g/27:05g/02:02g/01:01	0.00142911	02:01g/40:01g/03:04g/04:01	0.00143856	11:01g/56:01g/01:02g/01:01	0.00160073	02:01g/44:02g/05:01g/08:01	0.00122
03:01g/35:03g/04:01g/12:01g	0.00142814	24:02g/18:01g/12:03g/11:04	0.00147984	02:01g/40:01g/03:04g/08:01	0.00156207	03:01g/35:03g/04:01g/12:01g	0.00148528	11:01g/57:01g/06:02g/07:01	0.00155115	01:01g/08:01g/07:01g/01:01	0.00148887	26:01g/38:01/12:03g/11:01g	0.00146091	31:01g/40:01g/03:04g/04:04	0.00149048	01:01g/35:02/04:01g/11:04	0.00144871	01:01g/35:02/06:02g/11:04	0.00145586	01:01g/37:01g/06:02g/15:01	0.00158868	02:01g/56:01g/01:02g/01:01	0.00132946		01:01g/08:01g/07:01g/11:01g	0.00134545	01:01g/13:02g/06:02g/07:01	0.00164663	11:01g/35:01g/04:01g/11:01g	0.00144035	26:01g/38:01/12:03g/15:01	0.00145265	68:02/14:02/08:02g/13:03	0.00146896	31:01g/39:01g/12:03g/12:01g	0.00150622	01:01g/08:01g/07:01g/11:01g	0.0014168	03:01g/35:03g/04:01g/11:01g	0.00142786	01:01g/08:01g/07:01g/07:01	0.00143023	02:01g/07:02g/07:02g/13:01g	0.00156952	02:01g/44:02g/05:01g/11:04	0.001199
02:01g/40:01g/03:04g/01:01	0.0014223	01:01g/14:01/08:02g/07:01	0.00146723	24:02g/27:05g/02:02g/01:01	0.00155231	11:01g/35:01g/04:01g/11:01g	0.0014814	26:01g/27:05g/02:02g/01:01	0.00153925	03:01g/51:01g/01:02g/15:01	0.00147458	02:01g/07:02g/07:02g/07:01	0.00142986	31:01g/39:01g/12:03g/12:01g	0.00144731	24:02g/27:05g/02:02g/01:01	0.00143774	24:02g/08:01g/07:01g/03:01	0.00145472	02:01g/44:03/16:02/04:02	0.00158315	11:01g/55:01/03:03g/15:01	0.00131939		24:02g/38:01/12:03g/13:01g	0.00134367	11:01g/52:01g/12:02/15:02	0.00163681	01:01g/35:02/04:01g/11:04	0.00143795	02:01g/18:01g/07:01g/14:01g	0.00143866	01:01g/37:01g/06:02g/10:01	0.00145841	01:01g/08:01g/07:01g/07:01	0.00148637	26:01g/55:01/03:03g/11:03	0.0013544	01:01g/35:02/04:01g/11:04	0.00142194	02:01g/40:01g/03:04g/11:01g	0.00141373	02:01g/35:01g/03:03g/08:01	0.00155082	02:01g/14:01/08:02/07:01	0.001186
02:01g/07:02g/07:02g/07:01	0.00139857	02:01g/44:02g/05:01g/11:04	0.00145364	02:01g/51:01g/02:02g/11:01g	0.00155101	68:01g/40:01g/03:04g/03:01	0.00147807	03:01g/07:02g/07:02g/01:01	0.00152037	02:01g/44:02g/05:01g/15:01	0.00146574	03:01g/07:02g/07:02g/08:01	0.00142783	02:01g/15:01g/04:01g/07:01	0.00141963	01:01g/37:01g/06:02g/10:01	0.00141908	02:01g/44:02g/05:01g/15:01	0.00144641	01:01g/08:01g/07:01g/11:01g	0.00155058	24:02g/44:02g/05:01g/04:01	0.00130639		02:01g/40:01g/03:04g/04:04	0.00134238	02:01g/44:02g/05:01g/11:01g	0.00163323	24:02g/27:05g/01:02g/01:01	0.00143568	24:02g/27:02/02:02g/16:01	0.00142986	03:01g/35:03g/04:01g/01:01	0.00144105	23:01g/49:01/07:01g/11:01g	0.00147662	31:01g/40:01g/03:04g/04:04	0.00133707	02:01g/44:02g/05:01g/15:01	0.00139444	02:01g/40:02g/02:02g/13:01g	0.00139484	02:01g/51:01g/14:02g/08:03	0.00154584	33:01g/14:02/08:02/03:01	0.001176
02:01g/35:01g/03:03g/08:01	0.00138054	68:01g/40:01g/03:04g/03:01	0.00144892	32:01/08:01g/07:01g/03:01	0.00153813	01:01g/35:02/04:01g/11:04	0.00147048	01:01g/08:01g/07:01g/11:01g	0.0015004	02:01g/07:02g/07:02g/08:01	0.00146526	02:01g/40:01g/03:04g/11:01g	0.00140905	11:01g/07:02g/07:02g/15:01	0.00137809	02:01g/40:01g/03:04g/01:01	0.00140295	02:01g/44:03/16:01/07:01	0.00143282	11:01g/35:01g/04:01g/11:01g	0.00154784	02:01g/18:01g/07:01g/15:01	0.00126634		03:01g/07:02g/07:02g/04:01	0.00133771	11:01g/15:01g/04:01g/08:01	0.00162757	02:01g/40:01g/03:04g/01:01	0.00143528	02:01g/35:01g/03:03g/08:01	0.00142694	11:01g/35:01g/04:01g/14:01g	0.00142906	11:01g/51:01g/15:02g/04:04	0.00147476	31:01g/39:01g/12:03g/12:01g	0.0013335	02:01g/51:01g/15:02g/11:01g	0.00139435	02:01g/44:02g/05:01g/01:01	0.00139286	03:01g/35:03g/04:01g/04:03	0.00152094	02:01g/50:01/06:02g/07:01	0.001172
11:01g/35:01g/04:01g/11:01g	0.00135805	03:01g/38:01/12:03g/13:01g	0.00144198	68:01g/40:01g/03:04g/13:02	0.0015303	02:01g/40:01g/03:04g/11:01g	0.00146183	03:01g/38:01/12:03g/13:01g	0.00149977	01:01g/08:01g/07:01g/11:01g	0.00144434	03:01g/38:01/12:03g/13:01g	0.00138001	24:02g/38:01/12:03g/13:01g	0.0013754	31:01g/40:01g/03:04g/04:04	0.00138871	01:01g/08:01g/07:01g/13:01g	0.00142396	03:01g/07:02g/07:02g/16:01	0.00152958	02:01g/44:02g/05:01g/11:04	0.00125821		03:01g/35:03g/04:01g/12:01g	0.00132759	02:01g/40:01g/03:04g/08:01	0.00160265	24:02g/38:01/12:03g/13:01g	0.00142356	03:01g/07:02g/07:02g/16:01	0.00142646	02:01g/44:02g/05:01g/15:01	0.00141656	01:01g/08:01g/07:01g/01:01	0.00144813	02:01g/27:05g/02:02g/04:04	0.00132939	24:02g/18:01g/07:01g/11:04	0.00138825	02:01g/07:02g/07:02g/04:01	0.00133676	11:01g/35:01g/04:01g/11:01g	0.00152029	11:01g/55:01/03:03g/15:01	0.001166
01:01g/37:01g/06:02g/15:01	0.0013507	31:01g/39:01g/12:03g/12:01g	0.00141788	11:01g/35:03g/12:03g/04:08	0.00152452	68:01g/40:01g/03:04g/13:02	0.00145506	02:01g/44:02g/05:01g/07:01	0.00148507	30:02g/18:01g/05:01g/03:01	0.00143671	31:01g/40:01g/03:04g/04:04	0.00136082	23:01g/08:01g/07:01g/03:01	0.00133917	03:01g/27:02/02:02g/16:01	0.00138642	03:01g/07:02g/07:02g/16:01	0.00141938	01:01g/08:01g/07:01g/13:01g	0.00151622	26:01g/07:02g/07:02g/15:01	0.00125234		02:01g/44:02g/05:01g/15:01	0.00132363	03:01g/51:01g/01:02g/01:01	0.00157479	01:01g/37:01g/06:02g/11:01g	0.00140379	02:01g/44:03/16:02/04:02	0.00142576	02:01g/15:01g/04:01g/08:01	0.00140869	03:01g/35:03g/04:01g/01:01	0.00141956	11:01g/35:01g/04:01g/14:01g	0.00132634	24:02g/44:03/04:01g/07:01	0.00138057	01:01g/08:01g/07:01g/11:01g	0.00133676	01:01g/37:01g/06:02g/15:01	0.00151815	25:01g/18:01g/12:03g/04:01	0.001166
02:01g/44:02g/05:01g/11:01g	0.00133479	30:02g/18:01g/05:01g/03:01	0.0014048	01:01g/08:01g/07:01g/04:01	0.00151407	03:01g/35:03g/04:01g/15:01	0.00145221	02:01g/44:02g/07:04g/11:01g	0.00145272	25:01g/57:01g/06:02g/07:01	0.00143533	24:02g/15:01g/03:03g/11:03	0.00134676	11:01g/08:01g/07:01g/03:01	0.00133067	02:01g/44:02g/05:01g/15:01	0.0013802	02:01g/15:01g/03:03g/07:01	0.0013937	02:01g/35:01g/03:03g/08:01	0.0014875	02:01g/44:02g/07:04g/16:01	0.00124418		02:01g/52:01g/12:02/15:02	0.00132272	03:01g/40:02g/02:02g/11:01g	0.00157081	68:01g/56:01g/01:02g/08:01	0.0013652	01:01g/08:01g/07:01g/13:01g	0.00142426	23:01g/49:01/07:01g/11:01g	0.00140776	02:01g/35:01g/03:03g/08:01	0.00140188	02:01g/52:01g/12:02/15:02	0.00129655	01:01g/08:01g/07:01g/04:01	0.00137628	26:01g/57:01g/06:02g/07:01	0.00133037	02:01g/44:03/16:02/04:02	0.00150235	23:01g/49:01/07:01g/11:01g	0.001157
01:01g/08:01g/07:01g/01:01	0.0013187	02:01g/41:01/17:01g/03:01	0.00139639	02:01g/27:05g/02:02g/07:01	0.00151106	01:01g/57:01g/06:02g/13:03	0.00143932	02:01g/40:01g/03:04g/01:01	0.00144635	02:01g/15:01g/04:01g/07:01	0.00142412	01:01g/37:01g/06:02g/10:01	0.00134082	02:01g/44:02g/05:01g/01:01	0.00132629	02:01g/51:01g/14:02g/11:01g	0.00137398	02:01g/52:01g/12:02/15:02	0.0013935	03:01g/15:01g/03:04g/04:01	0.00148504	01:01g/35:02/04:01g/11:04	0.00123724		02:01g/40:01g/03:04g/11:01g	0.0013043	25:01g/57:01g/06:02g/07:01	0.00147793	02:01g/40:01g/03:04g/11:01g	0.00136329	24:02g/38:01/12:03g/13:01g	0.00139076	02:01g/27:05g/02:02g/04:04	0.00140594	02:01g/40:01g/03:04g/15:01	0.00139059	11:01g/40:02g/02:02g/11:01g	0.00128323	03:01g/07:02g/07:02g/08:01	0.00136119	25:01g/18:01g/12:03g/08:01	0.00132754	25:01g/57:01g/06:02g/07:01	0.00148893	24:02g/14:02/08:02/01:02	0.001157
02:01g/14:02/08:02g/01:02	0.00129469	01:01g/35:02/06:02g/11:04	0.00138094	02:01g/51:01g/14:02g/08:01	0.00147651	02:01g/44:02g/05:01g/01:01	0.001425	02:01g/07:02g/07:02g/07:01	0.00144631	01:01g/37:01g/06:02g/15:01	0.001418	26:01g/08:01g/07:01g/03:01	0.0013373	02:01g/56:01g/01:02g/01:01	0.00132444	02:01g/14:02/08:02g/01:02	0.00135488	24:02g/40:01g/03:04g/04:04	0.0013909	02:01g/51:01g/14:02g/08:03	0.00147946	02:01g/07:02g/07:02g/03:01	0.00118909		25:01g/57:01g/06:02g/07:01	0.00129718	02:01g/27:05g/02:02g/07:01	0.00146165	24:02g/07:02g/07:02g/11:01g	0.00134863	11:01g/35:01g/04:01g/11:01g	0.00137925	02:01g/56:01g/01:02g/01:01	0.00139583	26:01g/57:01g/06:02g/07:01	0.00136602	03:01g/38:01/12:03g/13:01g	0.00126487	03:01g/07:02g/07:02g/16:01	0.00135307	33:03g/58:01g/03:02/13:02	0.00131547	01:01g/13:02g/06:02g/07:01	0.00147697	32:01/40:02g/02:02g/11:01g	0.001149
24:02g/38:01/12:03g/13:01g	0.00127701	11:01g/52:01g/12:02/15:02	0.00137597	03:01g/40:02g/02:02g/11:01g	0.00146124	11:01g/08:01g/07:01g/03:01	0.00142429	03:01g/57:01g/06:02g/16:01	0.00143379	03:01g/07:02g/07:02g/13:01g	0.00137067	02:01g/44:02g/07:04g/11:01g	0.0013357	26:01g/38:01/12:03g/15:01	0.00130405	11:01g/51:01g/15:02g/04:04	0.00134314	02:01g/18:01g/12:03g/15:01	0.00138862	03:01g/35:03g/04:01g/04:03	0.0014749	02:01g/40:01g/03:04g/11:01g	0.00118316		25:01g/08:01g/07:01g/03:01	0.00127841	01:01g/44:05/02:02g/07:01	0.0014591	01:01g/08:01g/07:01g/01:01	0.00134613	31:01g/40:01g/03:04g/04:04	0.00136898	02:01g/07:02g/07:02g/13:01g	0.00138555	30:02g/18:01g/05:01g/03:01	0.00136136	24:02g/44:05/02:02g/01:01	0.00125224	31:01g/39:01g/12:03g/12:01g	0.0013379	02:01g/51:01g/15:02g/04:04	0.00130008	03:01g/07:02g/07:02g/16:01	0.00146668	02:01g/51:01g/15:02g/15:01	0.001143
02:01g/15:01g/04:01g/08:01	0.00124033	24:02g/27:05g/01:02g/01:01	0.00137141	02:01g/51:01g/15:02g/11:01g	0.00145601	11:01g/35:01g/04:01g/15:01	0.00142421	68:01g/35:03g/04:01g/08:01	0.00142932	24:02g/38:01/12:03g/13:01g	0.00135764	11:01g/52:01g/12:02/15:02	0.00132827	01:01g/08:01g/07:01g/07:01	0.00129154	26:01g/49:01/07:01g/01:01	0.00134068	24:02g/15:01g/03:03g/13:01g	0.00138591	02:01g/27:05g/02:02g/04:04	0.00147194	03:01g/15:01g/03:03g/15:01	0.00118004		01:01g/37:01g/06:02g/15:01	0.0012756	02:01g/51:01g/02:02g/11:01g	0.00145188	24:02g/35:02/04:01g/11:04	0.00131498	26:01g/27:05g/01:02g/01:01	0.00133549	02:01g/07:02g/07:02g/07:01	0.00135118	02:01g/56:01g/01:02g/01:01	0.00136099	24:02g/44:03/04:01g/07:01	0.00125095	02:01g/15:01g/04:01g/07:01	0.00130871	02:17/35:01g/04:01g/14:01g	0.00129532	03:01g/40:02g/02:02g/11:01g	0.00144924	68:01g/40:01g/03:04g/13:02	0.001138
02:01g/44:02g/05:01g/11:04	0.00123964	02:01g/15:01g/04:01g/08:01	0.00135163	11:01g/15:01g/04:01g/08:01	0.00144303	24:02g/18:01g/07:01g/11:01g	0.00141748	02:01g/07:04/07:02g/15:01	0.00141868	26:01g/38:01/12:03g/16:01	0.00134028	03:01g/35:03g/04:01g/01:01	0.00132246	02:01g/40:01g/03:04g/11:01g	0.00128981	11:01g/52:01g/12:02/15:02	0.00133911	24:02g/18:01g/12:03g/11:04	0.0013792	25:01g/57:01g/06:02g/07:01	0.00147166	68:02/53:01/04:01g/13:02	0.00116631		02:01g/38:01/12:03g/15:01	0.00127017	02:01g/50:01/04:01g/13:03	0.00145014	02:01g/50:01/04:01g/13:03	0.00131065	02:01g/18:01g/12:03g/15:01	0.00132563	31:01g/40:01g/03:04g/04:04	0.00134609	02:01g/44:02g/05:01g/07:01	0.00136023	02:01g/07:02g/07:02g/07:01	0.00124825	02:01g/18:01g/12:03g/15:01	0.00129115	02:01g/27:05g/02:02g/11:01g	0.00128309	03:01g/15:01g/03:04g/04:01	0.00141608	24:02g/07:02g/07:02g/07:01	0.001126
01:01g/08:01g/07:01g/11:01g	0.00121697	02:01g/50:01/04:01g/13:03	0.0013394	02:01g/27:05g/02:02g/15:01	0.00143726	02:01g/41:01/17:01g/03:01	0.001397	02:01g/44:03/16:02/04:02	0.0014	03:01g/35:03g/04:01g/11:01g	0.00133465	02:01g/15:01g/04:01g/08:01	0.00132123	01:01g/08:01g/07:01g/04:01	0.00128056	02:01g/35:01g/04:01g/01:01	0.00133208	24:02g/35:01g/04:01g/13:01g	0.0013768	01:01g/13:02g/06:02g/07:01	0.00146849	24:02g/18:01g/07:01g/15:01	0.00116185		02:01g/44:02g/07:04g/11:01g	0.00125864	23:01g/49:01/07:01g/11:01g	0.00145006	02:01g/07:02g/07:02g/12:01g	0.00130825	24:02g/35:01g/04:01g/13:03	0.00130953	26:01g/38:01/12:03g/16:01	0.00134029	11:01g/35:01g/04:01g/11:01g	0.00135413	03:01g/07:02g/07:02g/03:01	0.00123521	03:01g/35:03g/04:01g/15:01	0.00128058	02:01g/35:01g/03:03g/08:01	0.00127041	01:01g/37:01g/06:02g/10:01	0.00140619	03:01g/44:02g/05:01g/04:01	0.001121
02:01g/44:03/16:02/04:02	0.00120304	03:01g/07:02g/07:02g/03:01	0.00132095	24:02g/44:02g/05:01g/16:01	0.00142935	68:01g/35:03g/04:01g/04:01	0.00139295	02:05g/41:01/07:01g/08:04	0.0014	02:01g/07:02g/07:02g/13:01g	0.00131412	11:01g/51:01g/15:02g/15:01	0.00130827	23:01g/49:01/07:01g/11:01g	0.00127715	02:01g/50:01/06:02g/07:01	0.00131962	02:01g/44:02g/05:01g/11:04	0.00137049	02:01g/07:02g/07:02g/12:01g	0.00146662	23:01g/49:01/07:01g/11:01g	0.00116047		24:02g/08:01g/07:01g/03:01	0.00124329	24:02g/27:05g/02:02g/01:01	0.00144757	24:02g/07:02g/07:02g/07:01	0.00130151	23:01g/49:01/07:01g/11:03	0.00130847	02:01g/44:02g/05:01g/01:01	0.00132537	26:01g/38:01/12:03g/11:01g	0.00133675	25:01g/18:01g/12:03g/16:01	0.00121953	02:01g/27:05g/02:02g/11:01g	0.00127624	32:01/08:01g/07:01g/03:01	0.00125279	02:01g/07:02g/07:02g/12:01g	0.00140252	24:02g/15:01g/03:03g/11:03	0.001119
11:01g/51:01g/15:02g/04:04	0.00119481	02:01g/08:01g/07:01g/01:01	0.00132033	01:01g/18:01g/07:01g/11:04	0.00142072	24:02g/35:02/04:01g/11:04	0.00135611	02:01g/27:05g/02:02g/13:01g	0.00139886	02:01g/51:01g/15:02g/04:04	0.00131207	33:03g/58:01g/03:02/13:02	0.00129933	02:01g/27:05g/02:02g/13:01g	0.00125487	02:01g/07:02g/07:02g/07:01	0.00128761	02:01g/50:01/06:02g/07:01	0.00136197	03:01g/47:01/06:02g/07:01	0.00141932	01:01g/15:01g/03:04g/04:01	0.00115034		02:01g/41:01/17:01g/03:01	0.00123538	02:01g/15:01g/04:01g/08:01	0.00141467	03:01g/07:02g/07:02g/16:01	0.00128109	03:01g/35:01g/04:01g/11:01g	0.00129978	03:01g/47:01/06:02g/07:01	0.00131027	01:01g/37:01g/06:02g/10:01	0.0013287	02:01g/44:02g/05:01g/01:01	0.0012159	02:01g/15:01g/04:01g/01:01	0.00126277	23:01g/49:01/07:01g/11:01g	0.00125222	33:03g/58:01g/03:02/13:02	0.00139767	02:01g/27:05g/02:02g/07:01	0.001118
31:01g/40:01g/03:04g/04:04	0.00117167	24:02g/27:05g/02:02g/01:01	0.00131152	01:01g/44:05/02:02g/07:01	0.00141675	02:01g/35:01g/03:03g/08:01	0.00133765	02:01g/40:01g/03:04g/11:01g	0.00138814	68:01g/35:03g/04:01g/08:01	0.00130905	11:01g/51:01g/04:01g/04:07g	0.00129463	03:01g/35:03g/04:01g/15:01	0.00123284	24:02g/18:01g/07:01g/11:04	0.00127266	02:01g/51:01g/15:02g/11:01g	0.00135323	03:01g/07:02g/07:02g/13:01g	0.00138277	01:01g/08:01g/07:01g/07:01	0.00114537		26:01g/08:01g/07:01g/03:01	0.00122171	24:02g/27:02/02:02g/16:01	0.00141196	02:01g/07:04/07:02g/15:01	0.0012731	02:01g/44:02g/05:01g/07:01	0.0012824	01:01g/51:01g/12:03g/11:04	0.00129785	01:01g/08:01g/07:01g/11:01g	0.001322	26:01g/57:01g/06:02g/07:01	0.00120733	02:01g/14:02/08:02g/01:02	0.00124943	01:01g/35:02/04:01g/11:04	0.00125124	02:01g/40:01g/03:04g/01:01	0.00139728	02:01g/51:01g/01:02g/01:01	0.001114
03:01g/07:02g/07:02g/03:01	0.00114577	03:01g/57:01g/06:02g/16:01	0.00130404	68:01g/35:03g/04:01g/04:01	0.00140278	03:01g/07:02g/07:02g/13:01g	0.00130011	02:01g/41:01/17:01g/03:01	0.00135303	31:01g/39:01g/12:03g/12:01g	0.00129834	02:01g/51:01g/15:02g/04:04	0.00129235	02:01g/51:01g/15:02g/11:01g	0.00123078	01:01g/08:01g/07:01g/07:01	0.00126053	02:01g/07:02g/07:02g/11:01g	0.00133446	26:01g/27:05g/01:02g/01:01	0.00137305	01:01g/37:01g/06:02g/10:01	0.0011339		25:01g/18:01g/12:03g/03:01	0.0012216	02:01g/52:01g/12:02/15:02	0.00138793	25:01g/44:02g/07:04g/11:01g	0.00124821	23:01g/44:03/04:01g/11:01g	0.0012715	01:01g/08:01g/07:01g/01:01	0.00129724	02:01g/27:05g/02:02g/04:04	0.00129809	01:01g/08:01g/07:01g/04:01	0.0012036	02:01g/51:01g/14:02g/08:01	0.00123766	31:01g/40:01g/03:04g/04:04	0.00124623	24:02g/35:02/04:01g/11:04	0.00139053	01:01g/35:02/04:01g/11:04	0.001113
03:01g/35:03g/04:01g/04:03	0.00114106	25:01g/08:01g/07:01g/03:01	0.00127551	24:02g/27:02/02:02g/16:01	0.00138953	31:01g/39:01g/12:03g/12:01g	0.00129431	01:01g/08:01g/07:01g/13:01g	0.00134073	02:01g/56:01g/01:02g/01:01	0.00129695	11:01g/35:01g/04:01g/11:01g	0.00129009	02:01g/14:02/08:02g/01:02	0.00122684	02:01g/51:01g/15:02g/11:01g	0.00124987	25:01g/18:01g/12:03g/01:01	0.00131965	02:01g/40:01g/03:04g/01:01	0.00137102	02:01g/51:01g/14:02g/13:01g	0.00112889		24:02g/18:01g/12:03g/11:04	0.00121895	01:01g/08:01g/07:01g/04:01	0.00136251	02:01g/44:02g/05:01g/01:01	0.00123982	02:01g/40:01g/03:04g/11:01g	0.00126727	01:01g/35:02/04:01g/11:04	0.001297	02:01g/38:01/12:03g/15:01	0.00128471	02:01g/44:03/16:01/07:01	0.00120343	02:01g/07:02g/07:02g/11:01g	0.00123432	01:01g/37:01g/06:02g/15:01	0.00123944	03:01g/47:01/06:02g/07:01	0.0013839	02:01g/07:02g/07:02g/11:01g	0.001107
03:01g/44:03/04:01g/07:01	0.00114099	24:02g/07:02g/07:02g/11:01g	0.0012698	02:01g/14:01/08:02g/07:01	0.00137282	01:01g/37:01g/06:02g/10:01	0.00128913	02:01g/18:01g/12:03g/15:01	0.00133683	03:01g/35:03g/04:01g/15:01	0.00125658	02:01g/51:01g/01:02g/01:01	0.0012686	01:01g/08:01g/07:01g/11:01g	0.00121737	02:01g/27:05g/02:02g/11:01g	0.00123908	34:02/14:02/08:02g/01:02	0.0013	02:01g/44:05/02:02g/01:01	0.001361	01:01g/08:01g/07:01g/13:02	0.0011237		02:01g/44:02g/05:01g/01:01	0.00121211	03:01g/35:01g/04:01g/11:01g	0.00134619	02:01g/44:02g/05:01g/11:01g	0.00123247	68:01g/40:01g/03:04g/03:01	0.00126454	03:01g/07:02g/07:02g/03:01	0.00125222	11:01g/52:01g/12:02/15:02	0.00127649	25:01g/57:01g/06:02g/07:01	0.00120216	03:01g/44:03/04:01g/07:01	0.00122962	03:01g/38:01/12:03g/13:01g	0.00123896	01:01g/08:01g/07:01g/13:01g	0.00136967	02:01g/51:01g/14:02g/13:01	0.001102
01:01g/08:01g/07:01g/04:01	0.00113464	02:01g/38:01/12:03g/11:01g	0.00125412	02:01g/51:01g/15:02g/04:04	0.00136135	03:01g/44:03/04:01g/07:01	0.00126492	02:01g/51:01g/14:02g/08:01	0.0013295	68:01g/51:01g/15:02g/13:01g	0.00124958	24:02g/27:05g/01:02g/01:01	0.00126054	68:01g/40:01g/03:04g/03:01	0.00121132	02:01g/15:01g/03:04g/11:01g	0.00122939	31:01g/40:02g/01:02g/11:01g	0.0013	01:01g/37:01g/06:02g/11:01g	0.00135547	24:02g/07:02g/07:02g/07:01	0.00112184		01:01g/35:02/04:01g/11:04	0.00119651	11:01g/08:01g/07:01g/03:01	0.00133504	02:01g/07:02g/07:02g/07:01	0.00122882	01:01g/08:01g/07:01g/11:01g	0.00126437	68:01g/35:03g/04:01g/08:01	0.00123481	24:02g/15:01g/03:03g/11:03	0.00126559	03:01g/47:01/06:02g/07:01	0.00118823	33:03g/58:01g/03:02/13:02	0.00122947	03:01g/07:02g/07:02g/16:01	0.00123121	26:01g/44:02g/03:03g/11:03	0.00136827	03:01g/44:02g/05:01g/11:01g	0.001096
68:01g/35:03g/04:01g/04:01	0.00112097	01:01g/37:01g/06:02g/11:01g	0.00125205	02:01g/15:01g/04:01g/08:01	0.00133851	03:01g/35:01g/04:01g/15:01	0.00124476	01:01g/07:02g/07:02g/01:01	0.00132181	02:01g/07:02g/07:02g/01:01	0.00124212	02:01g/14:02/08:02g/01:02	0.00125216	03:01g/47:01/06:02g/07:01	0.00119707	23:01g/49:01/07:01g/11:01g	0.00120875	11:01g/55:01/03:03g/14:01g	0.00128319	24:02g/35:02/04:01g/11:04	0.00134855	11:01g/55:01/03:03g/14:01g	0.00111579		01:01g/18:01g/07:01g/11:04	0.00119602	02:01g/51:01g/15:02g/11:01g	0.00132349	25:01g/18:01g/12:03g/03:01	0.00116362	03:01g/07:02g/07:02g/08:01	0.0012552	02:01g/51:01g/02:02g/11:01g	0.00122678	68:01g/18:01g/07:01g/16:01	0.00123871	23:01g/08:01g/07:01g/03:01	0.00118292	03:01g/07:02g/07:02g/04:01	0.00119803	03:01g/18:01g/05:01g/03:01	0.00123115	02:01g/27:05g/02:02g/04:04	0.00136711	01:01g/15:17/07:01g/13:02	0.00109
03:01g/35:03g/04:01g/11:01g	0.0011141	24:02g/40:01g/03:04g/15:01	0.0012419	26:01g/27:05g/02:02g/01:01	0.00131281	24:02g/44:03/04:01g/07:01	0.00123938	68:01g/07:02g/07:02g/15:01	0.00130383	03:01g/38:01/12:03g/13:01g	0.00123942	01:01g/08:01g/07:01g/11:01g	0.0012444	02:01g/07:02g/07:02g/12:01g	0.00118859	02:01g/15:01g/04:01g/07:01	0.00119795	23:01g/49:01/07:01g/11:01g	0.00128111	01:01g/37:01g/06:02g/10:01	0.00133915	24:02g/40:02g/02:02g/11:01g	0.00109895		02:01g/07:02g/07:02g/07:01	0.00119088	68:02/53:01/04:01g/13:02	0.00132275	02:01g/44:03/16:02/04:02	0.00115819	01:01g/35:01g/04:01g/01:01	0.00123989	01:01g/08:01g/07:01g/11:01g	0.00121741	02:01g/07:02g/07:02g/12:01g	0.0012369	03:01g/35:03g/04:01g/15:01	0.00117873	25:01g/57:01g/06:02g/07:01	0.00118211	02:01g/44:02g/05:01g/11:01g	0.00122727	01:01g/37:01g/06:02g/11:01g	0.00135798	02:01g/44:02g/05:01g/07:01	0.001087
24:02g/18:01g/12:03g/11:04	0.00111235	02:01g/15:01g/04:01g/07:01	0.00123744	24:02g/35:01g/04:01g/01:01	0.00131116	24:02g/13:02g/06:02g/10:01	0.00123363	31:01g/39:01g/12:03g/12:01g	0.00129057	02:01g/51:01g/02:02g/11:01g	0.00123789	68:01g/40:01g/03:04g/13:02	0.00124422	02:01g/44:03/16:02/04:02	0.001177	26:01g/27:05g/02:02g/01:01	0.00118855	02:01g/15:01g/04:01g/07:01	0.00127462	33:03g/58:01g/03:02/13:02	0.00133731	32:01/44:02g/05:01g/01:01	0.00109774		11:01g/51:01g/15:02g/04:04	0.00117998	24:02g/15:01g/03:03g/11:03	0.0013174	01:01g/57:01g/06:02g/13:03	0.00113275	02:01g/07:02g/07:02g/12:01g	0.00123294	25:01g/08:01g/07:01g/03:01	0.00121431	68:01g/40:01g/03:04g/13:02	0.00123548	02:01g/07:02g/07:02g/12:01g	0.0011515	02:01g/35:01g/04:01g/14:01g	0.00118204	02:01g/15:01g/04:01g/07:01	0.00120122	02:01g/44:05/02:02g/01:01	0.00134932	68:01g/07:02g/07:02g/15:01	0.001087
03:01g/07:02g/07:02g/08:01	0.00111231	26:01g/08:01g/07:01g/03:01	0.00123661	26:01g/38:01/12:03g/16:01	0.00129572	02:01g/44:02g/05:01g/11:01g	0.00122636	03:01g/51:01g/01:02g/01:01	0.00128957	02:01g/44:02g/05:01g/11:01g	0.00122488	31:01g/39:01g/12:03g/12:01g	0.0012378	02:01g/35:01g/03:03g/08:01	0.00117325	02:01g/15:01g/04:01g/08:01	0.00117228	03:01g/44:02g/07:04g/16:01	0.00127427	24:02g/18:01g/07:01g/07:01	0.00133478	11:01g/15:01g/03:04g/04:01	0.00109477		02:01g/50:01/04:01g/13:03	0.00117022	24:02g/35:01g/04:01g/01:01	0.00131567	02:01g/44:02g/05:01g/15:01	0.00112606	24:02g/40:01g/03:04g/15:01	0.00123122	24:02g/27:02/02:02g/16:01	0.00118659	02:01g/15:01g/04:01g/08:01	0.00121595	68:01g/40:01g/03:04g/03:01	0.001139	01:01g/08:01g/07:01g/07:01	0.00117952	24:02g/44:05/02:02g/01:01	0.00117841	24:02g/18:01g/07:01g/07:01	0.00133866	01:01g/08:01g/07:01g/14:01g	0.001081
03:01g/47:01/06:02g/07:01	0.00110194	68:01g/35:03g/04:01g/01:01	0.00123426	23:01g/49:01/07:01g/11:01g	0.00129265	02:01g/40:01g/03:04g/01:01	0.00122185	02:01g/35:03g/04:01g/11:01g	0.00127549	26:01g/56:01g/01:02g/08:01	0.00122237	02:01g/18:01g/07:01g/16:01	0.00122658	02:01g/07:02g/07:02g/01:01	0.00117033	02:01g/35:01g/03:03g/08:01	0.00116214	02:01g/44:03/16:02/04:02	0.00127003	26:01g/44:02g/03:03g/11:03	0.00132925	02:01g/50:01/06:02g/03:01	0.00109443		03:01g/07:02g/07:02g/16:01	0.001158	26:01g/27:05g/01:02g/01:01	0.00128777	03:01g/56:01g/01:02g/15:01	0.00112499	11:01g/51:01g/15:02g/04:04	0.00120096	02:01g/35:01g/04:01g/14:01g	0.00118543	26:01g/08:01g/07:01g/03:01	0.00120095	26:01g/08:01g/07:01g/03:01	0.00113615	23:01g/49:01/07:01g/11:01g	0.00117863	02:01g/18:01g/12:03g/15:01	0.00116898	02:01g/51:01g/15:02g/04:04	0.00131333	02:01g/51:01g/14:02g/08:01	0.001072
02:01g/51:01g/02:02g/11:01g	0.00109721	24:02g/57:01g/06:02g/07:01	0.00122986	02:01g/14:02/08:02g/01:02	0.00128646	02:01g/27:05g/02:02g/13:01g	0.00121986	32:01/07:02g/07:02g/15:01	0.00126786	02:01g/07:02g/07:02g/13:02	0.00121115	03:01g/35:03g/04:01g/15:01	0.00121815	26:01g/55:01/03:03g/11:03	0.00115568	25:01g/57:01g/06:02g/07:01	0.00115601	02:01g/07:02g/07:02g/03:01	0.00126708	02:01g/18:01g/12:03g/15:01	0.00132477	24:02g/55:01/03:03g/14:01g	0.00108491		26:01g/57:01g/06:02g/07:01	0.00115407	24:02g/44:03/04:01g/07:01	0.00127812	11:01g/35:01g/04:01g/15:01	0.00112243	24:02g/57:01g/06:02g/07:01	0.00119512	03:01g/35:03g/04:01g/04:03	0.00118524	02:01g/14:02/08:02g/01:02	0.00119914	02:01g/44:03/16:02/04:02	0.00113094	02:01g/50:01/06:02g/07:01	0.00117828	31:01g/39:01g/12:03g/12:01g	0.00116556	26:01g/27:05g/01:02g/01:01	0.00130644	02:01g/40:01g/03:04g/11:01g	0.001063
03:01g/07:02g/07:02g/04:01	0.0010917	11:01g/13:02g/06:02g/07:01	0.00120458	01:01g/44:03/04:01g/07:01	0.00128625	24:02g/44:02g/07:04g/16:01	0.00121701	24:02g/35:01g/04:01g/13:03	0.00125764	03:01g/07:02g/07:02g/11:04	0.00120945	03:01g/07:02g/07:02g/14:01g	0.00121679	24:02g/27:05g/02:02g/13:01g	0.00114337	24:02g/44:03/04:01g/07:01	0.00115073	11:01g/51:01g/15:02g/04:04	0.00126204	01:01g/14:01/08:02g/07:01	0.00132401	32:01/40:02g/02:02g/11:01g	0.00108212		03:01g/35:03g/04:01g/04:03	0.00113939	02:01g/40:01g/03:04g/11:01g	0.00126701	30:02g/18:01g/05:01g/03:01	0.00111578	03:01g/57:01g/06:02g/16:01	0.00117734	02:01g/07:02g/07:02g/01:01	0.00118467	02:01g/35:01g/04:01g/14:01g	0.00117608	26:01g/44:02g/03:03g/11:03	0.00112104	02:01g/40:01g/03:04g/11:01g	0.0011772	02:01g/44:03/16:01/07:01	0.00116503	68:01g/35:03g/04:01g/04:01	0.00129888	02:01g/15:01g/03:03g/11:03	0.001061
11:01g/08:01g/07:01g/03:01	0.00107859	31:01g/08:01g/07:01g/03:01	0.00120221	24:02g/18:01g/12:03g/11:04	0.00128496	02:01g/07:02g/07:02g/08:01	0.00120771	26:01g/56:01g/01:02g/07:01	0.00124097	26:01g/38:01/12:03g/07:01	0.00119658	24:02g/40:01g/03:04g/15:01	0.00120818	24:02g/08:01g/07:01g/03:01	0.00112276	02:01g/40:01g/03:04g/04:01	0.00114153	23:01g/08:01g/07:01g/03:01	0.00125267	11:01g/35:01g/04:01g/15:01	0.00130727	02:01g/51:01g/15:02g/04:04	0.00107714		25:01g/44:02g/07:04g/11:01g	0.00113624	03:01g/47:01/06:02g/07:01	0.00126456	24:02g/18:01g/07:01g/11:01g	0.00111447	02:01g/44:03/16:02/07:01	0.00116952	03:01g/35:03g/04:01g/12:01g	0.00118237	02:01g/51:01g/14:02g/08:01	0.00115939	03:01g/35:03g/04:01g/04:03	0.00111947	25:01g/08:01g/07:01g/03:01	0.00117165	24:02g/57:01g/06:02g/07:01	0.0011581	01:01g/14:01/08:02g/07:01	0.0012928	11:01g/35:01g/04:01g/04:07g	0.001056
02:01g/07:02g/07:02g/11:01g	0.00106834	03:01g/07:02g/07:02g/14:01g	0.00119893	25:01g/57:01g/06:02g/07:01	0.00123013	25:01g/18:01g/12:03g/03:01	0.00119631	24:02g/27:05g/02:02g/01:01	0.00123955	02:01g/35:01g/04:01g/14:01g	0.0011858	24:02g/27:05g/02:02g/01:01	0.00119492	03:01g/07:02g/07:02g/04:01	0.00110252	02:01g/07:02g/07:02g/13:01g	0.00113972	02:01g/14:02/08:02g/01:02	0.00125085	02:01g/51:01g/15:02g/04:04	0.00129876	02:01g/51:01g/15:02g/15:01	0.0010718		03:01g/38:01/12:03g/13:01g	0.00113466	31:01g/40:01g/03:04g/04:04	0.00124713	02:01g/07:02g/07:02g/13:01g	0.00110924	03:01g/52:01g/12:02/15:02	0.00115651	03:01g/38:01/12:03g/13:01g	0.00117954	24:02g/18:01g/12:03g/11:04	0.00115694	23:01g/49:01/07:01g/11:01g	0.00111108	03:01g/35:03g/04:01g/01:01	0.00116339	03:01g/07:02g/07:02g/08:01	0.00115601	11:01g/35:01g/04:01g/15:01	0.00128763	02:01g/50:01/06:02g/03:01	0.001053
02:01g/52:01g/12:02/15:02	0.00106678	01:01g/44:03/04:01g/07:01	0.00117925	26:01g/57:01g/06:02g/07:01	0.00122926	68:01g/56:01g/01:02g/08:01	0.00118976	24:02g/38:01/12:03g/13:01g	0.00123639	02:01g/07:02g/07:02g/07:01	0.00118319	02:01g/44:02g/05:01g/07:01	0.00118762	26:01g/08:01g/07:01g/03:01	0.00108795	02:01g/44:03/16:02/04:02	0.00111397	01:01g/08:01g/07:01g/07:01	0.00123833	02:01g/35:01g/04:01g/14:01g	0.00128663	03:01g/44:03/16:01/07:01	0.00106624		68:01g/40:01g/03:04g/03:01	0.00112259	02:01g/51:01g/14:02g/08:01	0.00123032	02:01g/07:02g/07:02g/08:01	0.00110877	26:01g/56:01g/01:02g/07:01	0.00115149	24:02g/57:01g/06:02g/07:01	0.00116549	02:01g/52:01g/12:02/15:02	0.00114698	02:01g/51:01g/14:02g/13:01g	0.00110875	24:02g/27:05g/02:02g/01:01	0.00115636	24:02g/18:01g/12:03g/11:04	0.00114098	03:01g/07:02g/07:02g/13:01g	0.00128555	11:01g/08:01g/07:01g/03:01	0.001051
02:01g/07:02g/07:02g/12:01g	0.00106648	02:01g/07:02g/07:02g/13:02	0.00116864	03:01g/40:01g/03:04g/13:01g	0.00121646	25:01g/44:02g/07:04g/11:01g	0.00117182	23:01g/44:03/04:01g/11:01g	0.00123214	24:02g/27:02/02:02g/16:01	0.00118297	02:01g/44:02g/05:01g/11:04	0.00116631	24:02g/40:02g/03:04g/11:01g	0.00107953	24:02g/38:01/12:03g/13:01g	0.00111226	01:01g/37:01g/06:02g/15:01	0.00120919	02:01g/40:01g/03:04g/04:04	0.0012813	02:01g/27:05g/02:02g/04:01	0.00105696		03:01g/07:02g/07:02g/03:01	0.00111866	01:01g/08:01g/07:01g/11:01g	0.00122889	02:01g/45:01g/06:02g/04:01	0.00110726	03:01g/07:02g/07:02g/03:01	0.00113553	26:01g/56:01g/01:02g/08:01	0.00114799	02:01g/51:01g/15:02g/04:04	0.00114562	02:01g/35:01g/03:03g/08:01	0.00110429	02:01g/41:01/17:01g/03:01	0.00115349	03:01g/35:03g/04:01g/11:01g	0.00111176	02:01g/35:01g/04:01g/14:01g	0.00128119	11:01g/35:03g/12:03g/04:08	0.001032
03:01g/38:01/12:03g/13:01g	0.00106314	24:02g/44:02g/05:01g/16:01	0.00116332	30:02g/18:01g/05:01g/03:01	0.0012	02:01g/27:05g/02:02g/07:01	0.00116563	24:02g/40:01g/03:04g/15:01	0.00122975	26:01g/08:01g/07:01g/03:01	0.00118158	01:01g/18:01g/07:01g/11:04	0.00116314	26:01g/38:01/12:03g/11:01g	0.0010777	32:01/08:01g/07:01g/03:01	0.0011028	26:01g/44:02g/03:03g/11:03	0.00119991	03:01g/57:01g/06:02g/07:01	0.0012783	02:01g/44:03/16:01/07:01	0.00105242		02:01g/44:03/16:01/07:01	0.00111479	02:01g/18:01g/07:01g/11:01g	0.00121905	68:01g/35:03g/04:01g/08:01	0.00109767	02:05g/41:01/07:01g/08:04	0.0011355	02:01g/44:03/16:02/04:02	0.00114729	24:02g/40:01g/03:04g/15:01	0.00113021	01:01g/08:01g/07:01g/01:01	0.00108591	02:01g/40:01g/03:04g/01:01	0.00113972	11:01g/35:01g/04:01g/11:01g	0.00110828	02:01g/18:01g/12:03g/15:01	0.00126177	01:01g/37:01g/06:02g/04:01	0.001023
26:01g/57:01g/06:02g/07:01	0.00104159	25:01g/27:05g/02:02g/01:01	0.0011604	24:02g/15:01g/03:03g/11:03	0.00119851	24:02g/18:01g/12:03g/11:04	0.0011648	01:01g/51:01g/12:03g/11:04	0.0012	68:01g/35:03g/04:01g/04:01	0.00117939	11:01g/40:02g/02:02g/11:01g	0.00113468	02:01g/15:01g/03:03g/04:01	0.00107391	25:01g/44:02g/07:04g/11:01g	0.00109898	68:02/53:01/04:01g/13:02	0.0011978	68:01g/35:03g/04:01g/04:01	0.00126578	02:01g/15:01g/03:03g/03:01	0.00105157		02:01g/14:01/08:02g/07:01	0.00110777	26:01g/57:01g/06:02g/07:01	0.00120499	25:01g/27:05g/02:02g/01:01	0.00109504	11:01g/57:01g/06:02g/07:01	0.00113466	11:01g/35:01g/04:01g/11:01g	0.00114049	02:01g/44:03/16:02/04:02	0.00111898	25:01g/44:02g/07:04g/11:01g	0.00106154	02:01g/44:03/16:02/04:02	0.00112857	24:02g/27:05g/01:02g/01:01	0.00110603	03:01g/57:01g/06:02g/07:01	0.00125611	01:01g/37:01g/06:02g/10:01	0.001018
02:01g/07:02g/07:02g/13:01g	0.0010393	03:01g/07:02g/07:02g/16:01	0.00115754	01:01g/37:01g/06:02g/11:01g	0.00119662	02:01g/44:03/16:02/07:01	0.00116132	23:01g/49:01/07:01g/11:03	0.00119957	03:01g/07:02g/07:02g/08:01	0.00117108	02:01g/56:01g/01:02g/01:01	0.00112903	02:01g/44:02g/05:01g/15:01	0.00105995	30:02g/18:01g/05:01g/03:01	0.00109707	02:01g/27:05g/02:02g/16:01	0.00116719	03:01g/40:02g/02:02g/11:01g	0.00126244	11:01g/08:01g/07:01g/03:01	0.00103943		24:02g/15:01g/03:03g/11:03	0.00110383	68:01g/35:03g/04:01g/04:01	0.0011955	02:01g/44:03/16:01/07:01	0.00108176	02:01g/51:01g/01:02g/15:01	0.0011269	03:01g/44:03/04:01g/07:01	0.00112963	02:01g/51:01g/02:02g/11:01g	0.00111554	03:01g/07:02g/07:02g/04:01	0.00106135	02:01g/15:01g/04:01g/08:01	0.00112114	03:01g/44:03/04:01g/07:01	0.00110492	02:01g/40:01g/03:04g/04:04	0.00125453	02:01g/15:01g/03:03g/15:01	0.001009
02:01g/51:01g/14:02g/08:01	0.0010383	02:01g/35:03g/04:01g/12:01g	0.00115668	02:01g/07:02g/07:02g/07:01	0.00119081	02:01g/44:03/16:01/07:01	0.00114295	24:02g/44:02g/05:01g/13:01g	0.00117098	03:01g/44:03/04:01g/07:01	0.00114426	03:01g/35:01g/04:01g/07:01	0.00111741	03:01g/35:03g/04:01g/04:03	0.00105389	11:01g/07:02g/07:02g/01:01	0.00108428	26:01g/56:01g/01:02g/08:01	0.00116397	02:01g/40:01g/03:04g/11:01g	0.00124161	01:01g/08:01g/07:01g/14:01g	0.00102724		03:01g/07:02g/07:02g/11:04	0.00108524	01:01g/18:01g/07:01g/11:04	0.00118546	02:01g/51:01g/01:02g/15:01	0.00108154	24:02g/51:01g/01:02g/11:01g	0.00112133	68:01g/07:02g/07:02g/15:01	0.00109695	02:01g/44:02g/05:01g/11:01g	0.00111054	02:01g/44:02g/05:01g/11:04	0.0010515	02:01g/07:02g/07:02g/13:01g	0.00111981	26:01g/55:01/03:03g/11:03	0.00109023	02:01g/40:01g/03:04g/11:01g	0.00123188	01:01g/08:01g/07:01g/13:02	0.001002
30:02g/18:01g/05:01g/03:01	0.00103799	24:02g/15:01g/03:03g/11:03	0.00114761	31:01g/40:01g/03:04g/04:04	0.00118225	26:01g/57:01g/06:02g/07:01	0.00114209	11:01g/07:02g/07:02g/07:01	0.00116998	03:01g/35:03g/04:01g/04:03	0.00113777	24:02g/57:01g/06:02g/07:01	0.00111442	03:01g/15:01g/03:03g/13:01g	0.00105228	02:01g/07:02g/07:02g/11:01g	0.00107878	25:01g/57:01g/06:02g/07:01	0.001154	03:01g/27:02/02:02g/16:01	0.00122258	02:01g/15:01g/03:04g/15:01	0.00102065		30:02g/18:01g/05:01g/03:01	0.00108432	02:01g/14:01/08:02g/07:01	0.00117582	02:01g/14:01/08:02g/07:01	0.00106572	02:01g/51:01g/14:02g/13:01g	0.00112102	68:01g/51:01g/15:02g/13:01g	0.00107364	02:01g/51:01g/15:02g/11:01g	0.0011035	01:01g/35:02/04:01g/11:04	0.00104369	32:01/08:01g/07:01g/03:01	0.00111514	11:01g/08:01g/07:01g/03:01	0.00108657	02:01g/13:02g/06:02g/03:01	0.00122647	32:01/44:02g/05:01g/12:01g	0.001002
02:01g/40:01g/03:04g/15:01	0.00103652	32:01/08:01g/07:01g/03:01	0.00114093	25:01g/44:02g/07:04g/11:01g	0.00118067	02:01g/18:01g/12:03g/15:01	0.00113102	24:02g/18:01g/12:03g/11:04	0.00113983	02:01g/18:01g/12:03g/15:01	0.00113249	02:01g/07:02g/07:02g/04:01	0.0010989	68:01g/40:01g/03:04g/13:02	0.00104301	01:01g/08:01g/07:01g/04:01	0.00106963	03:01g/40:01g/03:04g/04:04	0.0011516	02:01g/13:02g/06:02g/03:01	0.00120611	03:01g/44:03/04:01g/07:01	0.00101008		02:01g/35:03g/04:01g/12:01g	0.0010762	68:01g/51:01g/15:02g/13:01g	0.00115665	03:01g/35:03g/04:01g/15:01	0.00106256	01:01g/37:01g/06:02g/10:01	0.00112018	02:01g/51:01g/15:02g/04:04	0.00107338	33:03g/58:01g/03:02/13:02	0.00108869	02:01g/14:02/08:02g/01:02	0.00104311	02:01g/07:02g/07:02g/14:01g	0.00109973	25:01g/18:01g/12:03g/11:01g	0.0010862	02:01g/15:01g/04:01g/08:01	0.00121716	02:01g/15:01g/03:04g/01:01	0.001001
24:02g/57:01g/06:02g/07:01	0.00102786	02:01g/18:01g/12:03g/15:01	0.00113584	03:01g/51:01g/01:02g/01:01	0.00111534	02:01g/14:02/08:02g/01:02	0.00112213	02:01g/35:02/04:01g/11:04	0.00113569	24:02g/27:05g/02:02g/01:01	0.00108239	03:01g/07:02g/07:02g/04:01	0.0010888	68:02/53:01/04:01g/13:02	0.00103324	11:01g/35:01g/04:01g/15:01	0.00106814	02:01g/44:02g/07:04g/07:01	0.00115129	03:01g/44:02g/07:04g/11:01g	0.00120375	02:01g/07:02g/07:02g/08:01	0.00100109		11:01g/35:01g/04:01g/11:01g	0.00106995	02:01g/27:05g/02:02g/11:01g	0.00115271	11:01g/35:01g/04:01g/14:01g	0.00105899	02:01g/56:01g/01:02g/01:01	0.00111715	03:01g/07:02g/07:02g/08:01	0.00105464	03:01g/07:02g/07:02g/11:04	0.00107672	68:01g/35:03g/04:01g/04:01	0.00104298	11:01g/52:01g/12:02/15:02	0.00108427	68:01g/40:01g/03:04g/03:01	0.00108569	02:01g/40:01g/03:04g/15:01	0.00120252	68:01g/08:01g/07:01g/03:01	0.001001
26:01g/55:01/03:03g/11:03	0.00102299	11:01g/35:01g/04:01g/11:01g	0.00113028	03:01g/57:01g/06:02g/07:01	0.00110862	02:01g/44:03/04:01g/11:01g	0.00111735	03:01g/07:02g/07:02g/03:01	0.00112938	11:01g/35:01g/04:01g/14:01g	0.00107835	02:01g/35:02/04:01g/11:04	0.00107969	03:01g/38:01/12:03g/13:01g	0.00103084	03:01g/35:03g/04:01g/11:01g	0.00106165	03:01g/38:01/12:03g/13:01g	0.00115064	02:01g/40:01g/03:04g/15:01	0.00119849	33:03g/58:01g/03:02/13:02	0.000999013		24:02g/57:01g/06:02g/07:01	0.00106483	24:02g/35:02/04:01g/11:04	0.00113611	24:02g/44:03/04:01g/07:01	0.00105579	02:01g/41:01/17:01g/03:01	0.00111631	68:01g/35:03g/04:01g/04:01	0.00104845	03:01g/38:01/12:03g/13:01g	0.00107002	68:01g/51:01g/15:02g/13:01g	0.00104237	03:01g/27:05g/02:02g/01:01	0.00107077	68:01g/51:01g/15:02g/13:01g	0.00108561	03:01g/27:02/02:02g/16:01	0.00118762	24:02g/44:03/16:01/07:01	0.001
11:01g/52:01g/12:02/15:02	0.00100561	02:01g/07:02g/07:02g/13:01g	0.00112931	11:01g/08:01g/07:01g/03:01	0.00110636	01:01g/37:01g/06:02g/11:04	0.00110682	03:01g/44:02g/05:01g/04:01	0.00112515	03:01g/35:01g/04:01g/15:01	0.00106024	02:01g/51:01g/14:02g/08:01	0.00106836	02:01g/35:03g/12:03g/14:01g	0.00102835	02:01g/39:01g/12:03g/16:01	0.00105327	03:01g/07:02g/07:02g/08:01	0.00114435	03:01g/51:01g/01:02g/15:01	0.00118968	02:01g/27:05g/01:02g/01:03	0.000998204		03:01g/47:01/06:02g/07:01	0.00106391	02:01g/07:02g/07:02g/07:01	0.00113592	02:01g/07:02g/07:02g/11:01g	0.0010439	02:01g/51:01g/14:02g/08:01	0.00111353	03:01g/15:01g/03:04g/04:01	0.00104524	03:01g/07:02g/07:02g/08:01	0.00106647	02:01g/27:05g/02:02g/13:01g	0.00103679	03:01g/27:02/02:02g/16:01	0.00105898	23:01g/08:01g/07:01g/03:01	0.00106393	68:01g/40:01g/03:04g/03:01	0.00117579	11:01g/15:01g/03:04g/04:01	0.000995
33:03g/58:01g/03:02/13:02	0.00100518	01:01g/35:01g/04:01g/01:01	0.00109888	02:01g/07:02g/07:02g/03:01	0.00110621	33:03g/58:01g/03:02/13:02	0.00109948	02:01g/07:02g/07:02g/04:01	0.00112347	68:01g/13:02g/06:02g/07:01	0.00105099	30:01g/13:02g/06:02g/01:01	0.00106631	03:01g/44:03/04:01g/07:01	0.00102479	02:01g/44:02g/05:01g/08:01	0.00102833	03:01g/15:01g/03:03g/13:01g	0.00113334	02:01g/15:01g/04:01g/08:01	0.00118376	24:02g/15:01g/03:03g/11:01g	0.000997272		02:01g/40:01g/03:04g/01:01	0.00105511	25:01g/27:05g/02:02g/01:01	0.00113265	02:01g/39:06/12:03g/16:01	0.00104098	32:01/08:01g/07:02g/03:01	0.00109783	03:01g/07:02g/07:02g/11:04	0.00104288	02:01g/18:01g/07:01g/16:01	0.00106611	02:01g/38:01/12:03g/15:01	0.0010361	11:01g/35:01g/04:01g/14:01g	0.00105644	24:02g/40:01g/03:04g/04:04	0.00105952	03:01g/44:02g/07:04g/11:01g	0.0011651	24:02g/18:01g/07:01g/15:01	0.000994
68:01g/40:01g/03:04g/13:02	0.000997787	24:02g/44:02g/07:04g/16:01	0.00109888	68:02/53:01/04:01g/13:02	0.0011	03:01g/56:01g/01:02g/15:01	0.00109517	24:02g/27:02/02:02g/16:01	0.00111432	02:01g/27:05g/02:02g/04:01	0.00104566	01:01g/37:01g/06:02g/04:01	0.00106206	24:02g/15:01g/03:03g/11:01g	0.00102087	03:01g/35:03g/04:01g/01:01	0.00101808	32:01/07:02g/07:02g/15:01	0.00111367	03:01g/35:03g/04:01g/15:01	0.00118327	11:01g/35:01g/04:01g/04:07g	0.000993195		11:01g/13:02g/06:02g/07:01	0.00105011	03:01g/35:03g/04:01g/04:03	0.00111716	02:01g/35:03g/12:03g/14:01g	0.00103728	01:01g/08:01g/07:01g/01:01	0.00107899	03:01g/35:03g/04:01g/15:01	0.00103473	03:01g/07:02g/07:02g/14:01g	0.0010557	24:02g/08:01g/07:01g/03:01	0.00103321	24:02g/35:01g/04:01g/13:03	0.00105334	24:02g/27:05g/02:02g/01:01	0.00105855	24:02g/08:01g/07:01g/03:01	0.00116143	02:01g/18:01g/07:01g/15:01	0.000987
68:01g/40:01g/03:04g/03:01	0.000985148	02:01g/51:01g/02:02g/11:01g	0.00109022	02:01g/18:01g/05:01g/03:01	0.00109551	02:01g/44:03/16:02/04:02	0.0010951	02:01g/44:03/16:02/07:01	0.00110808	25:01g/18:01g/12:03g/11:01g	0.0010408	02:01g/51:01g/02:02g/11:01g	0.00105828	11:01g/40:02g/02:02g/11:01g	0.00101879	02:01g/44:02g/05:01g/07:01	0.00101041	03:01g/18:01g/05:01g/03:01	0.00110068	03:01g/35:03g/04:01g/11:01g	0.00116762	32:01/27:05g/02:02g/01:01	0.000985778		02:01g/07:02g/07:02g/12:01g	0.00104726	11:01g/40:02g/02:02g/11:01g	0.0011153	01:01g/35:01g/04:01g/01:01	0.00103399	02:01g/40:01g/03:04g/04:04	0.00106115	02:01g/40:01g/03:04g/01:01	0.00103457	02:01g/07:02g/07:02g/13:01g	0.00105301	02:01g/40:01g/03:04g/15:01	0.00102866	01:01g/57:01g/06:02g/13:03	0.00104907	02:01g/40:01g/03:04g/15:01	0.00105821	03:01g/51:01g/01:02g/15:01	0.00115083	02:01g/15:01g/03:03g/07:01	0.000969
02:01g/18:01g/12:03g/15:01	0.000980412	68:01g/13:02g/06:02g/07:01	0.00108491	02:01g/07:02g/07:02g/12:01g	0.00109288	03:01g/47:01/06:02g/07:01	0.00109184	68:01g/56:01g/01:02g/08:01	0.0011	24:02g/35:01g/04:01g/14:01g	0.0010376	02:01g/27:05g/02:02g/04:01	0.00105723	26:01g/44:02g/03:03g/11:03	0.00101528	32:01/07:02g/07:02g/15:01	0.00100843	02:35/44:02g/07:04g/11:01g	0.0011	11:01g/57:01g/06:02g/07:01	0.00116447	02:01g/15:01g/04:01g/07:01	0.000985243		02:01g/44:02g/05:01g/11:01g	0.00104107	01:01g/44:03/04:01g/07:01	0.00111041	68:01g/40:01g/03:04g/13:02	0.00103215	11:01g/07:02g/07:02g/07:01	0.00105756	24:02g/18:01g/12:03g/11:04	0.00103247	02:01g/07:02g/07:02g/04:01	0.00104555	02:01g/35:01g/04:01g/14:01g	0.00102864	03:01g/44:02g/05:01g/01:01	0.00102244	02:01g/52:01g/12:02/15:02	0.00104863	03:01g/35:03g/04:01g/11:01g	0.00113544	02:01g/44:02g/05:01g/04:02	0.000968
02:01g/51:01g/15:02g/11:01g	0.000979158	26:01g/56:01g/01:02g/08:01	0.0010845	11:01g/40:02g/02:02g/11:01g	0.00108416	03:01g/08:01g/07:01g/03:01	0.00109018	30:02g/18:01g/05:01g/03:01	0.0011	03:01g/15:01g/03:04g/04:01	0.00103119	25:01g/18:01g/12:03g/13:03	0.00105716	02:01g/44:03/16:01/07:01	0.00101515	03:01g/07:02g/07:02g/14:01g	0.0010025	03:01g/27:05g/02:02g/01:01	0.00108861	01:01g/08:01g/07:01g/04:01	0.00113556	02:01g/40:02g/02:02g/11:01g	0.000980948		03:01g/15:01g/03:04g/04:01	0.00102972	26:01g/38:01/12:03g/01:01	0.00110597	32:01/07:02g/07:02g/15:01	0.00102235	03:01g/35:03g/04:01g/15:01	0.00105564	03:01g/35:01g/04:01g/15:01	0.00100693	24:02g/57:01g/06:02g/07:01	0.00103752	02:01g/44:02g/05:01g/15:01	0.00102838	24:02g/51:01g/01:02g/11:01g	0.0010169	02:01g/15:01g/04:01g/08:01	0.00104778	11:01g/13:02g/06:02g/07:01	0.00113068	68:01g/51:01g/14:02g/13:01	0.000968
24:02g/27:05g/02:02g/01:01	0.000972845	03:01g/51:01g/01:02g/15:01	0.00108022	11:01g/38:01/12:03g/11:04	0.00107815	03:01g/18:01g/05:01g/03:01	0.0010866	03:01g/35:03g/04:01g/12:01g	0.00109686	02:01g/52:01g/12:02/15:02	0.00102948	02:01g/38:01/12:03g/15:01	0.00105436	11:01g/35:01g/04:01g/14:01g	0.00101311	24:02g/35:01g/04:01g/13:03	0.000993009	02:01g/40:01g/03:04g/13:01g	0.001088	68:01g/40:01g/03:04g/03:01	0.00112117	01:01g/57:01g/06:02g/15:01	0.000973897		24:02g/27:05g/01:02g/01:01	0.00102409	02:01g/18:01g/05:01g/03:01	0.00110572	03:01g/35:03g/04:01g/04:03	0.000991079	03:01g/35:03g/04:01g/12:01g	0.00103117	01:01g/57:01g/06:02g/13:01g	0.000994554	68:01g/40:01g/03:04g/03:01	0.00101676	02:01g/27:05g/02:02g/11:01g	0.00101986	24:02g/38:01/12:03g/13:01g	0.00101589	02:01g/07:02g/07:02g/03:01	0.00104568	03:01g/52:01g/12:02/15:02	0.00112425	24:02g/44:02g/05:01g/04:01	0.00095
26:01g/08:01g/07:01g/03:01	0.000964404	02:01g/40:01g/03:04g/04:01	0.00107383	03:01g/35:03g/04:01g/04:03	0.00107706	32:01/44:02g/05:01g/12:01g	0.00108499	03:01g/52:01g/12:02/15:02	0.00109415	11:01g/57:01g/06:02g/07:01	0.001005	02:01g/51:01g/14:02g/11:01g	0.00104931	02:01g/15:01g/04:01g/08:01	0.00100075	31:01g/15:01g/03:03g/01:01	0.000983538	01:01g/08:01g/07:01g/11:01g	0.00107986	24:02g/35:03g/04:01g/11:01g	0.00109574	26:01g/38:01/12:03g/15:01	0.000966941		03:01g/35:03g/04:01g/11:01g	0.00101702	03:01g/35:01g/04:01g/15:01	0.0010961	32:01/44:02g/05:01g/12:01g	0.000988227	03:01g/35:01g/04:01g/15:01	0.00102107	02:01g/35:01g/03:03g/08:01	0.000983169	24:02g/07:02g/07:02g/07:01	0.00100718	03:01g/15:01g/03:03g/13:01g	0.00101933	32:01/57:01g/06:02g/07:01	0.00099601	02:01g/50:01/06:02g/07:01	0.00102036	11:01g/57:01g/06:02g/07:01	0.00112138	01:01g/57:01g/06:02g/15:01	0.000949
03:01g/15:01g/03:04g/04:01	0.000947632	02:01g/14:02/08:02g/01:02	0.00104744	68:01g/51:01g/15:02g/13:01g	0.00107552	02:01g/35:03g/12:03g/14:01g	0.0010792	33:03g/58:01g/03:02/13:02	0.00109322	11:01g/35:01g/04:01g/11:01g	0.000996372	01:01g/08:01g/07:01g/01:01	0.00104506	02:01g/44:02g/05:01g/07:01	0.000997542	26:01g/13:02g/06:02g/07:01	0.000982141	03:01g/39:01g/12:03g/13:01g	0.00107948	24:02g/08:01g/07:01g/03:01	0.00108823	24:02g/15:01g/03:03g/07:01	0.000965813		11:01g/35:01g/04:01g/14:01g	0.00101533	02:01g/40:01g/03:04g/01:01	0.00106752	03:01g/44:03/04:01g/07:01	0.000986379	24:02g/13:02g/06:02g/10:01	0.00101724	02:01g/18:01g/12:03g/15:01	0.00096082	03:01g/35:03g/04:01g/04:03	0.000988935	03:01g/44:03/04:01g/07:01	0.00100393	24:02g/15:01g/03:03g/11:03	0.000992581	03:01g/15:01g/03:04g/04:01	0.00100946	03:01g/35:03g/04:01g/15:01	0.0011173	02:01g/15:01g/03:04g/07:01	0.000946
02:01g/41:01/17:01g/03:01	0.000929408	11:01g/51:01g/15:02g/04:04	0.00103687	24:02g/38:01/12:03g/13:01g	0.0010656	02:01g/07:02g/07:02g/11:01g	0.00107207	03:01g/35:03g/04:01g/11:01g	0.00108801	03:01g/35:03g/04:01g/12:01g	0.000988879	68:01g/18:01g/07:01g/16:01	0.0010427	32:01/13:02g/06:02g/07:01	0.000994741	02:01g/51:01g/15:02g/04:04	0.000978876	24:02g/27:05g/01:02g/01:01	0.00106094	03:01g/52:01g/12:02/15:02	0.00107763	02:01g/44:02g/05:01g/08:01	0.000963464		24:02g/27:05g/02:02g/01:01	0.00100957	02:01g/15:01g/03:03g/04:01	0.00106465	33:03g/58:01g/03:02/13:02	0.000985787	03:01g/07:02g/07:02g/04:01	0.00101717	02:01g/57:01g/06:02g/16:01	0.000944517	11:01g/51:01g/04:01g/04:07g	0.000978785	02:01g/39:01g/12:03g/13:01g	0.000989814	24:02g/57:01g/06:02g/07:01	0.000988654	02:01g/18:01g/07:01g/11:01g	0.00100927	24:02g/35:03g/04:01g/11:01g	0.00111078	02:01g/40:02g/02:02g/11:01g	0.000945
32:01/08:01g/07:01g/03:01	0.000929156	68:01g/35:03g/04:01g/04:01	0.00103511	02:01g/27:02/02:02g/11:01g	0.00106392	01:01g/08:01g/07:01g/01:01	0.00107144	03:01g/15:01g/03:04g/04:01	0.00108592	26:01g/55:01/03:03g/11:03	0.000963981	02:01g/35:03g/04:01g/12:01g	0.00104045	02:01g/35:03g/04:01g/11:01g	0.00098839	02:01g/07:02g/07:02g/14:01g	0.000964466	11:01g/35:01g/04:01g/07:01	0.00105145	23:01g/49:01/07:01g/11:01g	0.00105851	02:01g/07:02g/07:02g/07:01	0.000948931		26:01g/27:05g/02:02g/01:01	0.00100501	26:01g/27:05g/02:02g/01:01	0.00105964	01:01g/44:03/04:01g/07:01	0.000974273	01:01g/15:01g/03:03g/11:03	0.00101055	25:01g/18:01g/12:03g/11:01g	0.000943781	24:02g/35:03g/04:01g/11:01g	0.000978655	02:01g/15:01g/04:01g/08:01	0.000987364	03:01g/15:01g/03:04g/04:01	0.000977288	02:01g/15:01g/03:04g/16:01	0.0010087	01:01g/08:01g/07:01g/04:01	0.00103916	24:02g/55:01/03:03g/14:01g	0.000945
02:01g/38:01/12:03g/15:01	0.000925234	23:01g/49:01/07:01g/11:01g	0.00103474	03:01g/35:02/04:01g/11:04	0.00105147	31:01g/41:02/17:01g/13:03	0.00106864	31:01g/40:01g/03:04g/04:04	0.00108566	02:01g/56:01g/01:02g/15:01	0.000957433	02:01g/27:05g/02:02g/04:04	0.00104013	02:01g/44:02g/05:01g/03:01	0.000977099	02:01g/51:01g/01:02g/11:01g	0.000935217	68:01g/40:01g/03:04g/03:01	0.0010502	02:01g/44:02g/05:01g/11:04	0.00105577	02:01g/15:01g/03:04g/01:01	0.000946775		02:01g/15:01g/04:01g/01:01	0.000986685	26:01g/51:07/14:02g/13:02	0.0010582	02:01g/38:01/12:03g/15:01	0.000974175	02:01g/07:02g/12:03g/15:01	0.00100745	68:01g/13:02g/06:02g/07:01	0.000943676	03:01g/47:01/06:02g/07:01	0.000977932	02:01g/07:02g/07:02g/01:01	0.000986485	25:01g/27:05g/02:02g/01:01	0.000965574	02:01g/44:03/16:02/04:02	0.00100287	23:01g/49:01/07:01g/11:01g	0.00103784	01:01g/15:01g/03:04g/04:01	0.000942
02:01g/27:05g/02:02g/11:01g	0.000917547	01:01g/37:01g/06:02g/04:01	0.00103271	11:01g/35:01g/04:01g/15:01	0.00103775	24:02g/07:02g/07:02g/11:01g	0.00105946	68:01g/40:01g/03:04g/13:02	0.00108389	24:02g/07:02g/07:02g/11:01g	0.000955372	03:01g/47:01/06:02g/07:01	0.00102718	02:01g/35:01g/04:01g/14:01g	0.000969549	24:02g/35:03g/04:01g/11:01g	0.000933007	11:01g/08:01g/07:01g/03:01	0.00104759	02:01g/44:02g/05:01g/03:01	0.00104982	03:01g/40:02g/02:02g/11:01g	0.000939642		68:01g/40:01g/03:04g/13:02	0.000974545	01:01g/37:01g/06:02g/11:01g	0.00104449	32:01/08:01g/07:01g/03:01	0.000970714	02:01g/44:02g/05:01g/11:04	0.0010073	24:02g/27:05g/02:02g/01:01	0.000941623	11:01g/13:02g/06:02g/07:01	0.000968865	02:01g/56:01g/01:02g/01:01	0.000985827	26:01g/08:01g/07:01g/03:01	0.000953678	03:01g/35:03g/04:01g/04:03	0.000984737	02:01g/44:02g/05:01g/03:01	0.00103581	11:01g/35:01g/04:01g/11:01g	0.000936
25:01g/18:01g/12:03g/11:01g	0.000909453	02:01g/40:01g/03:04g/11:04	0.00102578	24:02g/44:03/04:01g/07:01	0.00102852	03:01g/35:03g/04:01g/04:03	0.00103082	02:01g/15:01g/04:01g/07:01	0.00107671	25:01g/44:02g/07:04g/11:01g	0.000937036	02:01g/40:01g/03:04g/07:01	0.00100226	68:01g/51:01g/15:02g/13:01g	0.000962917	02:01g/40:01g/03:04g/15:01	0.000929176	01:01g/18:01g/07:01g/11:04	0.00104631	31:01g/40:01g/03:04g/04:04	0.00104222	03:01g/40:01g/03:04g/04:01	0.000933945		68:01g/35:03g/04:01g/04:01	0.00096754	02:01g/07:02g/07:02g/12:01g	0.00104415	68:01g/40:01g/03:04g/03:01	0.000964673	68:02/14:02/08:02g/13:03	0.000999154	02:01g/07:02g/07:02g/12:01g	0.000941275	24:02g/27:05g/01:02g/01:01	0.000958822	11:01g/35:01g/04:01g/15:01	0.000976358	31:01g/15:01g/03:03g/01:01	0.000948749	02:01g/40:01g/03:04g/13:01g	0.000984207	02:01g/44:02g/05:01g/11:04	0.0010271	03:01g/13:02g/06:02g/07:01	0.000927
03:01g/35:03g/04:01g/15:01	0.000907041	03:01g/44:03/16:01/07:01	0.0010169	02:01g/40:01g/03:04g/01:01	0.00101996	02:01g/14:01/08:02g/07:01	0.00101698	68:01g/40:01g/03:04g/03:01	0.00107604	31:01g/51:01g/15:02g/04:07g	0.000931774	02:01g/44:03/16:02/07:01	0.001	24:02g/44:05/02:02g/01:01	0.000960091	26:01g/44:03/04:01g/07:01	0.000928605	02:01g/15:01g/04:01g/08:01	0.00104469	25:01g/44:02g/07:04g/11:01g	0.00104018	32:01/15:01g/03:03g/11:01g	0.00093358		02:01g/27:05g/02:02g/13:01g	0.000963179	01:01g/57:01g/06:02g/14:01g	0.00102936	24:02g/38:01/12:03g/14:01g	0.00096281	03:01g/15:01g/03:03g/13:01g	0.00098821	03:01g/57:01g/06:02g/07:01	0.000938566	03:01g/35:03g/04:01g/15:01	0.000945682	03:01g/51:01g/01:02g/01:01	0.000974218	11:01g/07:02g/07:02g/01:01	0.000942615	02:01g/15:01g/03:03g/07:01	0.000979399	25:01g/44:02g/07:04g/11:01g	0.0010171	03:01g/44:03/16:01/07:01	0.000917
02:01g/44:03/16:01/07:01	0.000906472	02:01g/15:01g/03:04g/07:01	0.0010119	02:01g/07:02g/07:02g/16:01	0.00100906	02:01g/38:01/12:03g/04:02	0.00100966	02:01g/07:02g/07:02g/01:01	0.00107521	25:01g/08:01g/07:01g/03:01	0.000926265	01:01g/15:01g/03:04g/04:01	0.000999162	68:01g/35:03g/04:01g/04:01	0.000945702	03:01g/57:01g/06:02g/16:01	0.000926791	24:02g/44:05/02:02g/01:01	0.00103972	11:01g/27:05g/02:02g/01:01	0.00103134	11:01g/35:01g/04:01g/11:01g	0.000929835		01:01g/14:01/08:02g/07:01	0.00095948	03:01g/57:01g/06:02g/07:01	0.001024	26:01g/08:01g/07:01g/03:01	0.000961399	29:01/07:05g/15:05g/10:01	0.000976951	02:01g/07:02g/07:02g/13:02	0.000925002	01:01g/37:01g/06:02g/15:01	0.000930405	02:01g/51:01g/15:02g/11:01g	0.000968111	24:02g/18:01g/12:03g/11:04	0.00094219	11:01g/51:01g/15:02g/04:04	0.000967194	31:01g/40:01g/03:04g/04:04	0.00100842	02:01g/15:01g/03:04g/13:01	0.000915
24:02g/27:02/02:02g/16:01	0.000905919	03:01g/15:01g/03:03g/13:01g	0.00100146	26:01g/44:02g/03:03g/11:03	0.001	01:01g/44:03/04:01g/07:01	0.00100772	11:01g/51:01g/15:02g/04:04	0.00107393	02:01g/40:01g/03:04g/15:01	0.000922336	24:02g/44:02g/07:04g/16:01	0.000996577	03:01g/07:02g/07:02g/03:01	0.000941129	26:01g/08:01g/07:01g/03:01	0.000923937	02:01g/15:01g/03:04g/11:01g	0.00103305	11:01g/13:02g/06:02g/07:01	0.00103077	24:02g/40:01g/03:04g/13:02	0.000926521		24:02g/27:02/02:02g/16:01	0.000936089	02:01g/39:01g/12:03g/12:01g	0.0010184	02:01g/18:01g/12:03g/15:01	0.00095775	68:01g/35:03g/04:01g/04:01	0.000971235	24:02g/40:01g/03:04g/15:01	0.000914401	03:01g/15:01g/03:03g/13:01g	0.000927172	03:01g/35:03g/04:01g/12:01g	0.000963253	02:01g/44:02g/07:04g/15:01	0.000939574	11:01g/55:01/03:03g/14:01g	0.000966907	02:01g/18:01g/05:01g/03:01	0.00100206	03:01g/44:03/04:01g/07:01	0.000904
25:01g/08:01g/07:01g/03:01	0.000905356	03:01g/44:03/04:01g/07:01	0.00100069	68:01g/40:01g/03:04g/03:01	0.000998842	24:02g/57:01g/06:02g/07:01	0.00100192	24:02g/51:01g/01:02g/11:01g	0.00107305	02:01g/51:01g/15:02g/11:01g	0.000918715	03:01g/15:01g/03:04g/04:01	0.000971843	25:01g/08:01g/07:01g/03:01	0.000937835	24:02g/13:02g/06:02g/01:01	0.000923577	02:01g/07:02g/07:02g/12:01g	0.00103171	02:01g/18:01g/05:01g/03:01	0.00101841	24:02g/14:02/08:02g/01:02	0.000923478		02:01g/44:02g/05:01g/07:01	0.000933103	26:01g/18:01g/07:01g/11:04	0.0010082	03:01g/07:02g/07:02g/04:01	0.000953548	02:01g/44:02g/07:04g/04:01	0.00096621	23:01g/08:01g/07:01g/03:01	0.00091227	25:01g/44:02g/07:04g/11:01g	0.000922714	68:01g/40:01g/03:04g/13:02	0.000953491	25:01g/18:01g/12:03g/16:01	0.000936607	01:01g/08:01g/07:01g/01:01	0.000963658	02:01g/44:02g/07:04g/13:01g	0.000993784	03:01g/15:01g/03:03g/15:01	0.000897
24:02g/15:01g/03:03g/11:03	0.000895452	02:01g/27:05g/02:02g/13:01g	0.000997242	03:01g/49:01/07:01g/11:01g	0.000997514	30:02g/18:01g/05:01g/03:01	0.001	02:01g/18:01g/07:01g/01:01	0.00107288	23:01g/08:01g/07:01g/03:01	0.000916255	11:01g/35:01g/04:01g/14:01g	0.000969021	24:02g/27:05g/02:02g/11:01g	0.000937052	01:01g/35:01g/04:01g/01:01	0.000912909	02:01g/27:05g/02:02g/11:01g	0.00102763	02:01g/35:02/04:01g/11:04	0.000999277	02:01g/51:01g/14:02g/11:01g	0.000918806		02:01g/56:01g/01:02g/15:01	0.000928922	02:01g/35:01g/04:01g/11:01g	0.000999049	03:01g/38:01/12:03g/13:01g	0.000953138	33:03g/58:01g/03:02/13:02	0.000963145	11:01g/08:01g/07:01g/03:01	0.000910097	03:01g/18:01g/12:03g/15:01	0.000916409	02:01g/39:01g/12:03g/16:01	0.000948653	02:01g/40:01g/03:04g/04:01	0.000931324	02:01g/27:05g/02:02g/16:01	0.000958487	11:01g/35:01g/04:01g/14:01g	0.000989829	68:02/53:01/04:01g/13:02	0.00089
68:01g/51:01g/15:02g/13:01g	0.000892779	03:01g/52:01g/12:16/03:01	0.000991984	11:01g/35:01g/04:01g/04:04	0.00099751	24:02g/35:01g/04:01g/13:03	0.000993406	24:02g/15:01g/03:03g/11:03	0.00106147	03:01g/47:01/06:02g/07:01	0.000915724	02:01g/44:03/16:02/04:02	0.000964278	03:01g/35:03g/04:01g/11:01g	0.000926183	25:01g/08:01g/07:01g/03:01	0.000911671	02:01g/40:01g/03:04g/15:01	0.00102663	02:01g/40:01g/03:04g/07:01	0.000998188	68:01g/40:01g/03:04g/13:02	0.000918788		01:01g/37:01g/06:02g/11:01g	0.00091424	26:01g/08:01g/07:01g/03:01	0.000978037	11:01g/52:01g/12:02/15:02	0.000938712	03:01g/35:03g/04:01g/11:01g	0.00096061	02:01g/52:01g/12:02/15:02	0.000904583	02:01g/39:01g/12:03g/13:01g	0.000913738	24:02g/27:05g/02:02g/13:01g	0.00094411	11:01g/51:01g/04:01g/04:07g	0.000923873	03:01g/57:01g/06:02g/16:01	0.000947403	02:01g/40:01g/03:04g/07:01	0.000985575	02:01g/07:02g/07:02g/07:01	0.000888
24:02g/27:05g/01:02g/01:01	0.000888586	02:01g/44:03/16:02/04:02	0.000990657	01:01g/35:03g/04:01g/08:01	0.00099556	26:01g/56:01g/01:02g/08:01	0.00098702	02:01g/40:01g/03:04g/15:01	0.00105862	24:02g/44:03/04:01g/07:01	0.000884647	11:01g/35:01g/04:01g/15:01	0.000957776	03:01g/27:02/02:02g/16:01	0.000923525	02:01g/27:05g/02:02g/09:01	0.000911655	01:01g/35:02/04:01g/11:04	0.00102435	03:01g/07:04/07:02g/15:01	0.000971386	03:01g/52:01g/12:02/15:02	0.000917327		24:02g/44:02g/05:01g/16:01	0.000896883	03:01g/35:03g/04:01g/11:01g	0.000976289	24:02g/13:02g/06:02g/10:01	0.000922273	01:01g/08:01g/07:01g/16:01	0.000955793	26:01g/57:01g/06:02g/07:01	0.00089914	03:01g/35:01g/04:01g/07:01	0.000910224	03:01g/15:01g/03:04g/04:01	0.000939076	02:01g/15:01g/03:03g/07:01	0.000922901	02:01g/51:01g/14:02g/08:01	0.00094464	11:01g/56:01g/01:02g/15:01	0.000978244	03:01g/07:02g/07:02g/14:01g	0.000866
02:01g/50:01/06:02g/07:01	0.00087754	02:01g/35:01g/04:01g/07:01	0.000987432	03:01g/47:01/06:02g/07:01	0.000989764	02:01g/52:01g/12:02/15:02	0.000986835	24:02g/44:03/04:01g/07:01	0.00105082	02:01g/35:03g/04:01g/11:01g	0.000881325	02:01g/40:01g/03:04g/01:01	0.00095383	25:01g/44:02g/07:04g/11:01g	0.000922796	02:01g/40:01g/03:04g/07:01	0.000908866	29:02g/44:03/16:01/14:01g	0.00102055	26:01g/27:05g/02:02g/01:01	0.00096238	68:01g/07:02g/07:02g/15:01	0.00090572		03:01g/51:01g/01:02g/15:01	0.000891966	02:01g/18:01g/12:03g/15:01	0.000972946	02:01g/40:01g/03:04g/15:01	0.000919163	68:01g/56:01g/01:02g/08:01	0.000955732	26:01g/55:01/03:03g/11:03	0.000880867	24:02g/44:03/04:01g/07:01	0.00090221	24:02g/18:01g/12:03g/11:04	0.000931706	03:01g/40:02g/02:02g/11:01g	0.000912613	02:01g/51:01g/02:02g/11:01g	0.000943052	02:01g/35:02/04:01g/11:04	0.000976954	32:01/14:01/08:02/07:01	0.000865
25:01g/44:02g/07:04g/11:01g	0.00087334	24:02g/35:03g/04:01g/11:01g	0.000986687	02:01g/35:01g/04:01g/11:01g	0.000979402	31:01g/18:01g/07:01g/07:01	0.000982404	24:02g/07:02g/07:02g/07:01	0.00103877	02:01g/07:02g/07:02g/04:01	0.000876031	02:01g/27:02/02:02g/01:01	0.000948964	02:01g/15:01g/03:03g/15:01	0.000921848	11:01g/38:01/12:03g/13:01g	0.000904894	02:01g/51:01g/14:02g/13:01g	0.0010128	11:01g/56:01g/01:02g/15:01	0.000958732	02:01g/15:01g/03:03g/11:03	0.000904401		02:01g/15:01g/03:04g/11:01g	0.00089053	24:02g/38:01/12:03g/13:01g	0.000957817	02:01g/27:05g/02:02g/13:01g	0.000906622	03:01g/38:01/12:03g/13:01g	0.000955606	24:02g/27:05g/02:02g/13:01g	0.000878685	26:01g/56:01g/01:02g/08:01	0.00088876	26:01g/38:01/12:03g/11:01g	0.000924406	25:01g/44:02g/07:04g/11:01g	0.000909714	02:01g/14:02/08:02g/01:02	0.000939582	26:01g/08:01g/07:01g/03:01	0.000975471	32:01/44:02g/05:01g/01:01	0.000864
02:01g/07:02g/07:02g/04:01	0.000872683	26:01g/27:05g/02:02g/01:01	0.000986581	01:01g/08:01g/07:01g/11:01g	0.00097613	11:01g/35:01g/04:01g/13:01g	0.000980551	26:01g/39:01g/12:03g/16:01	0.0010239	25:01g/18:01g/12:03g/14:01g	0.000872009	26:01g/56:01g/01:02g/08:01	0.000935736	01:01g/35:02/04:01g/11:04	0.000920722	11:01g/51:01g/04:01g/04:07g	0.0009	03:01g/35:03g/04:01g/11:01g	0.00101245	02:01g/51:01g/01:02g/01:01	0.000954884	02:01g/18:01g/07:01g/11:01g	0.000903339		02:01g/51:01g/15:02g/11:01g	0.000890494	02:01g/14:02/08:02g/01:02	0.00094804	31:01g/39:01g/12:03g/12:01g	0.000904996	24:02g/44:03/04:01g/07:01	0.000954095	11:01g/18:03/07:01g/11:04	0.000878552	03:01g/07:02g/07:02g/04:01	0.000873866	02:01g/40:01g/03:04g/13:01g	0.000909041	02:01g/40:01g/03:04g/13:01g	0.000904472	03:01g/15:01g/03:03g/13:01g	0.000939024	02:01g/51:01g/01:02g/01:01	0.000973844	26:01g/27:05g/01:02g/01:01	0.000856
24:02g/44:03/04:01g/07:01	0.000870806	01:01g/08:01g/07:01g/01:01	0.000986571	11:01g/27:05g/01:02g/01:01	0.000963717	03:01g/35:03g/04:01g/07:01	0.000975947	03:01g/07:02g/07:02g/11:04	0.00101682	03:01g/50:01/06:02g/07:01	0.000870711	02:01g/18:01g/07:01g/14:01g	0.000935267	02:01g/39:01g/12:03g/16:01	0.000916257	26:01g/55:01/03:03g/11:03	0.000898461	11:01g/56:01g/01:02g/01:01	0.00100612	11:01g/51:01g/15:02g/04:04	0.00095458	11:01g/35:03g/12:03g/04:08	0.0009		02:01g/18:01g/12:03g/15:01	0.000889621	02:01g/07:02g/07:02g/01:03	0.000946403	02:01g/44:03/16:02/07:01	0.000900343	02:01g/45:01g/06:02g/04:01	0.000942802	26:01g/27:05g/02:02g/01:01	0.000871556	24:02g/38:01/12:03g/13:01g	0.000873384	03:01g/07:02g/07:02g/08:01	0.000902318	02:01g/44:02g/05:01g/07:01	0.000904067	02:01g/18:01g/05:01g/03:01	0.000936841	11:01g/27:05g/02:02g/01:01	0.000970697	33:03g/58:01g/03:02/13:02	0.000847
24:02g/40:01g/03:04g/15:01	0.000840201	03:01g/47:01/06:02g/07:01	0.000984408	03:01g/18:01g/07:01g/15:01	0.000951721	24:02g/15:01g/03:03g/11:03	0.00096218	26:01g/57:01g/06:02g/07:01	0.00101457	26:01g/18:01g/07:01g/11:04	0.000864657	24:02g/44:03/04:01g/07:01	0.000929756	01:01g/37:01g/06:02g/15:01	0.000915598	26:01g/56:01g/01:02g/08:01	0.0008899	23:01g/07:02g/12:03g/15:01	0.000999748	11:01g/35:01g/04:01g/14:01g	0.000948906	24:02g/35:08/04:01g/11:04	0.000897566		03:01g/57:01g/06:02g/16:01	0.000888497	24:02g/07:02g/07:02g/11:01g	0.000945219	03:01g/35:03g/04:01g/07:01	0.000897717	26:01g/39:01g/12:03g/16:01	0.000938912	02:01g/38:01/12:03g/15:01	0.000856583	11:01g/57:01g/06:02g/07:01	0.000871722	03:01g/35:03g/04:01g/11:01g	0.000900499	02:01g/37:01g/06:02g/04:01	0.000893174	02:01g/07:02g/07:02g/12:01g	0.000935854	02:01g/57:01g/06:02g/13:01g	0.00096059	01:01g/08:01g/07:01g/08:01	0.000845
02:01g/35:01g/04:01g/14:01g	0.000838548	24:02g/07:02g/07:02g/08:01	0.000979325	03:01g/15:01g/03:03g/13:01g	0.00093131	23:01g/08:01g/07:01g/03:01	0.000960474	26:01g/07:02g/07:02g/15:01	0.00100874	02:01g/38:01/12:03g/15:01	0.000863768	03:01g/56:01g/01:02g/15:01	0.000929719	02:01g/44:02g/07:04g/15:01	0.000907612	01:01g/08:01g/07:01g/11:04	0.000889326	03:01g/14:02/08:02g/07:01	0.000999043	02:01g/57:01g/06:02g/13:01g	0.000934254	01:01g/57:01g/06:02g/03:01	0.000884059		68:01g/35:03g/04:01g/11:04	0.000888438	01:01g/35:03g/04:01g/08:01	0.00094284	24:02g/35:01g/04:01g/13:03	0.000892577	03:01g/15:01g/03:04g/04:01	0.000935257	02:01g/41:01/17:01g/03:01	0.000846227	02:01g/44:03/16:02/07:01	0.000865877	03:01g/27:05g/02:02g/01:01	0.000900156	02:01g/07:02g/07:02g/12:01g	0.000886648	31:01g/40:02g/01:02g/11:01g	0.000935254	03:01g/07:04/07:02g/15:01	0.000958545	03:01g/40:01g/03:04g/04:01	0.000843
02:01g/44:02g/05:01g/07:01	0.000806654	26:01g/38:01/12:03g/07:01	0.000978495	24:02g/35:02/04:01g/11:04	0.000923642	11:01g/52:01g/12:02/15:02	0.000958347	03:01g/07:02g/07:02g/04:01	0.00100652	01:01g/57:01g/06:02g/13:01g	0.00085582	24:02g/18:01g/07:01g/11:01g	0.000929356	02:01g/07:02g/07:02g/04:01	0.000906827	02:01g/14:01/08:02g/07:01	0.000888768	24:02g/18:01g/07:01g/14:01g	0.000994744	02:01g/27:05g/02:02g/13:01g	0.000929573	68:01g/35:03g/04:01g/08:01	0.000881126		03:01g/35:03g/04:01g/01:01	0.000883217	02:01g/38:01/12:03g/11:04	0.000940971	11:01g/08:01g/07:01g/03:01	0.000887288	32:01/07:02g/07:02g/15:01	0.000934474	24:02g/44:03/04:01g/07:01	0.000839772	01:01g/18:01g/07:01g/11:04	0.000860912	11:01g/08:01g/07:01g/03:01	0.000898429	03:01g/47:01/06:02g/07:01	0.000885022	02:01g/44:02g/05:01g/11:04	0.000932901	26:01g/27:05g/02:02g/01:01	0.000949975	02:01g/44:05/02:02g/01:01	0.000842
26:01g/56:01g/01:02g/08:01	0.000806057	02:01g/44:03/16:01/07:01	0.000967626	24:02g/07:02g/07:02g/11:01g	0.000919165	02:01g/51:01g/02:02g/11:01g	0.000940673	30:01g/38:01/12:03g/16:01	0.001	24:02g/07:02g/07:02g/07:01	0.000849695	02:01g/35:01g/03:03g/08:01	0.000929273	24:02g/51:01g/01:02g/11:01g	0.000894729	03:01g/50:01/06:02g/07:01	0.000886807	31:01g/15:01g/03:03g/01:01	0.000989564	24:02g/51:01g/01:02g/11:01g	0.000929083	03:01g/47:01/06:02g/13:01g	0.000879839		25:01g/27:05g/02:02g/01:01	0.000882201	02:01g/27:05g/02:02g/15:01	0.000934257	03:01g/35:01g/04:01g/15:01	0.000872841	02:01g/07:02g/07:02g/01:01	0.000933562	02:01g/40:01g/03:04g/15:01	0.000836016	02:01g/40:01g/03:04g/07:01	0.000858144	25:01g/35:01g/04:01g/01:01	0.000889613	03:01g/51:01g/01:02g/15:01	0.000883205	29:02g/44:03/16:01/14:01g	0.000927498	02:01g/27:05g/02:02g/13:01g	0.000941611	01:01g/57:01g/06:02g/13:01	0.00084
02:01g/27:05g/02:02g/13:01g	0.00079756	02:01g/35:03g/04:01g/01:01	0.000965192	02:01g/44:02g/07:04g/07:01	0.000914821	24:02g/27:05g/02:02g/01:01	0.000939566	11:01g/07:02g/07:02g/15:01	0.000997594	23:01g/50:01/06:02g/03:01	0.0008427	02:01g/07:02g/07:02g/13:01g	0.000915763	31:01g/18:01g/07:01g/15:01	0.000892501	68:01g/40:01g/03:04g/03:01	0.000881133	33:03g/58:01g/03:02/13:02	0.000968633	02:01g/44:02g/07:04g/13:01g	0.000917708	02:01g/40:01g/03:04g/03:01	0.000879419		24:02g/51:01g/01:02g/11:01g	0.000870269	03:01g/40:01g/03:04g/04:04	0.00093392	26:01g/57:01g/06:02g/07:01	0.000870093	02:01g/44:02g/05:01g/11:01g	0.000925258	11:01g/57:01g/06:02g/07:01	0.000830256	02:01g/44:02g/05:01g/01:01	0.000856005	03:01g/57:01g/06:02g/07:01	0.000886161	02:01g/35:01g/04:01g/07:01	0.000876604	03:01g/35:03g/04:01g/15:01	0.000924913	24:02g/51:01g/01:02g/11:01g	0.000927577	02:01g/44:02g/05:01g/14:01g	0.000836
01:01g/35:01g/04:01g/01:01	0.00079366	23:01g/44:03/04:01g/11:01g	0.000958217	23:01g/44:03/04:01g/15:01	0.00091385	26:01g/44:02g/05:01g/13:01g	0.000939541	11:01g/55:01/03:03g/13:01g	0.000985506	03:01g/07:02g/07:02g/03:01	0.000836239	23:01g/49:01/07:01g/15:01	0.000913974	02:01g/38:01/12:03g/15:01	0.00088506	02:01g/51:01g/14:02g/15:01	0.000876527	02:01g/07:02g/07:02g/08:01	0.000963739	26:01g/08:01g/07:01g/03:01	0.000916013	01:01g/08:01g/07:01g/08:01	0.000875819		01:01g/44:03/04:01g/07:01	0.000866757	02:01g/44:02g/05:01g/08:01	0.000931645	11:01g/51:01g/04:01g/04:07g	0.000867779	03:01g/51:01g/01:02g/01:01	0.000920917	24:02g/35:01g/04:01g/13:03	0.000828263	02:01g/44:02g/07:04g/07:01	0.000855703	24:02g/57:01g/06:02g/07:01	0.00088452	02:01g/39:01g/12:03g/12:01g	0.000870637	03:01g/40:01g/03:04g/04:04	0.000918767	03:01g/56:01g/01:02g/15:01	0.000913202	02:01g/35:01g/04:01g/14:01g	0.000833
03:01g/35:01g/04:01g/15:01	0.000785878	03:01g/15:01g/03:04g/04:01	0.000954167	02:01g/39:01g/12:03g/12:01g	0.000911134	26:01g/27:05g/02:02g/01:01	0.000937272	01:01g/15:17/07:01g/13:02	0.000975539	02:01g/18:01g/07:01g/14:01g	0.000829076	32:01/44:02g/05:01g/12:01g	0.000911569	01:01g/37:01g/06:02g/04:01	0.000881576	03:01g/27:05g/02:02g/01:01	0.000873054	02:01g/40:01g/03:04g/07:01	0.000963047	68:01g/35:03g/04:01g/01:01	0.000913233	24:02g/44:03/16:01/07:01	0.000873027		26:01g/39:01g/12:03g/16:01	0.000864907	02:01g/50:01/06:02g/07:01	0.000924459	24:02g/15:01g/03:03g/11:03	0.00085514	25:01g/18:01g/12:03g/16:01	0.000910565	02:01g/07:02g/07:02g/04:01	0.00082239	68:01g/13:02g/06:02g/07:01	0.000840641	24:02g/15:01g/03:03g/11:03	0.00088389	32:01/07:02g/07:02g/15:01	0.000866508	24:02g/18:01g/07:01g/14:01g	0.000918699	03:01g/35:03g/04:01g/12:01g	0.000912615	03:01g/07:02g/07:02g/12:01g	0.000833
26:01g/27:05g/02:02g/01:01	0.000775272	02:01g/52:01g/12:02/15:02	0.00095267	24:02g/15:01g/03:03g/12:01g	0.000900005	24:02g/07:02g/07:02g/07:01	0.000936326	02:01g/51:01g/01:02g/15:01	0.000969516	02:01g/51:01g/14:02g/08:03	0.000828843	02:01g/13:02g/06:02g/15:01	0.000908966	02:01g/27:05g/02:02g/16:01	0.000880447	25:01g/27:05g/02:02g/01:01	0.000867724	25:01g/44:02g/05:01g/01:01	0.000962425	23:01g/44:03/04:01g/04:01	0.000900738	11:01g/56:01g/01:02g/01:01	0.000870886		02:01g/27:05g/02:02g/11:01g	0.000857533	26:01g/44:02g/03:03g/11:03	0.00092241	26:01g/38:01/12:03g/11:01g	0.000853909	03:01g/07:02g/07:02g/14:01g	0.000909581	33:03g/58:01g/03:02/13:02	0.000807028	24:02g/44:02g/05:01g/16:01	0.000839917	32:01/13:02g/06:02g/07:01	0.000870334	30:02g/18:01g/05:01g/03:01	0.000861404	25:01g/44:02g/07:04g/11:01g	0.000904973	02:01g/18:01g/07:01g/01:01	0.000912517	02:01g/27:05g/01:02g/01:03	0.000826
24:02g/27:05g/02:02g/13:01g	0.000761083	02:01g/27:05g/02:02g/11:01g	0.000949914	26:01g/51:07/14:02g/13:02	0.0009	26:01g/08:01g/07:01g/03:01	0.000934348	11:01g/35:01g/04:01g/11:01g	0.000968773	11:01g/08:01g/07:01g/03:01	0.000828076	02:01g/15:01g/03:03g/11:01g	0.000906643	02:01g/51:01g/14:02g/08:01	0.000880096	02:01g/37:01g/06:02g/04:01	0.000866975	02:01g/35:01g/03:03g/08:01	0.00094908	24:02g/07:02g/07:02g/08:01	0.000899913	03:01g/56:01g/01:02g/01:01	0.000870493		24:02g/40:01g/03:04g/15:01	0.000851788	68:01g/40:01g/03:04g/03:01	0.000906406	02:01g/52:01g/12:02/15:02	0.000849695	02:01g/44:02g/05:01g/08:01	0.000902889	11:01g/56:01g/01:02g/15:01	0.000805757	26:01g/13:02g/06:02g/07:01	0.000839657	31:01g/18:01g/07:01g/15:01	0.000867863	03:01g/51:01g/01:02g/01:01	0.000857917	26:01g/56:01g/01:02g/08:01	0.000901026	24:02g/44:03/04:01g/07:01	0.000912397	02:01g/27:05g/02:02g/04:01	0.000823
24:02g/44:05/02:02g/01:01	0.000759256	03:01g/07:02g/07:02g/11:04	0.000931975	02:01g/44:03/16:02/04:02	0.0009	03:01g/07:02g/07:02g/04:01	0.000932423	25:01g/18:01g/12:03g/13:03	0.000962618	02:01g/44:03/16:01/07:01	0.000823862	02:01g/44:02g/07:04g/07:01	0.00090485	03:01g/57:01g/06:02g/07:01	0.000869085	31:01g/08:01g/07:01g/03:01	0.000855741	01:01g/57:01g/06:02g/13:03	0.000946796	02:01g/18:01g/07:01g/01:01	0.00089979	24:02g/57:01g/06:02g/07:01	0.000864765		02:01g/44:03/16:02/07:01	0.000847191	24:02g/18:01g/12:03g/11:04	0.000904255	01:01g/08:01g/07:01g/04:01	0.000846397	30:01g/38:01/12:03g/16:01	0.000892099	03:01g/52:01g/12:02/15:02	0.000794784	02:01g/50:01/06:02g/07:01	0.000838687	24:02g/15:01g/03:03g/11:01g	0.000863981	24:02g/35:03g/04:01g/11:01g	0.000853393	68:01g/35:03g/04:01g/04:01	0.000897495	02:01g/39:01g/12:03g/12:01g	0.000902151	32:01/35:01g/04:01g/01:01	0.000823
03:01g/07:02g/07:02g/11:04	0.000758022	68:01g/40:01g/03:04g/13:02	0.000918039	01:01g/57:01g/06:02g/14:01g	0.000898144	01:01g/57:01g/06:02g/11:01g	0.000931708	03:01g/35:03g/04:01g/15:01	0.00096185	24:02g/18:01g/12:03g/11:04	0.000812409	02:01g/35:01g/04:01g/14:01g	0.000896749	02:01g/39:01g/12:03g/13:01g	0.000868299	02:01g/39:01g/12:03g/12:01g	0.000854371	02:01g/40:01g/03:04g/03:01	0.000942051	24:02g/44:03/04:01g/07:01	0.000896522	29:02g/45:01g/06:02g/15:01	0.000861027		02:01g/35:03g/04:01g/01:01	0.00084616	01:01g/37:01g/06:02g/04:01	0.000902869	26:01g/27:05g/02:02g/01:01	0.000840489	32:01/08:01g/07:01g/03:01	0.000889037	02:01g/44:02g/05:01g/07:01	0.000794783	01:01g/15:01g/03:04g/04:01	0.00083143	02:01g/51:01g/14:02g/08:01	0.000862584	26:01g/55:01/03:03g/11:03	0.000852161	02:01g/44:02g/07:04g/15:01	0.000888907	24:02g/07:02g/07:02g/08:01	0.000896081	03:01g/51:01g/01:02g/01:01	0.000813
24:02g/51:01g/01:02g/11:01g	0.000752459	01:01g/08:01g/07:01g/04:01	0.000912201	02:01g/07:02g/07:02g/01:03	0.000894791	11:01g/27:05g/02:02g/01:01	0.00092845	02:01g/51:01g/14:02g/13:01g	0.000948578	02:01g/44:03/16:02/04:02	0.000805038	11:01g/40:01g/03:04g/04:04	0.000889727	02:05g/41:01/07:01g/08:04	0.000866667	03:01g/51:01g/01:02g/01:01	0.000848834	32:01/52:01g/12:02/15:02	0.000932336	01:01g/08:01g/07:01g/11:04	0.000890779	32:01/44:02g/05:01g/12:01g	0.000850261		68:01g/35:03g/04:01g/01:01	0.00084611	02:01g/44:02g/05:01g/15:01	0.00088815	02:01g/35:01g/04:01g/14:01g	0.000835764	02:01g/38:01/12:03g/15:01	0.00088632	03:01g/50:01/06:02g/07:01	0.000789618	11:01g/51:01g/15:02g/15:01	0.000825175	30:02g/18:01g/05:01g/03:01	0.000862206	03:01g/57:01g/06:02g/16:01	0.000841216	31:01g/07:02g/07:02g/15:01	0.000871596	11:01g/51:01g/15:02g/04:04	0.000893755	03:01g/14:02/08:02/13:02	0.000812
03:01g/15:01g/03:03g/13:01g	0.000745066	03:01g/27:02/02:02g/16:01	0.000912144	02:01g/13:02g/06:02g/13:01g	0.00087733	02:01g/45:01g/06:02g/04:01	0.000922205	02:01g/18:01g/07:01g/13:01g	0.000921619	02:01g/07:02g/07:02g/12:01g	0.000801075	02:01g/18:01g/07:01g/07:01	0.000877816	03:01g/07:02g/07:02g/08:01	0.000864603	02:01g/27:05g/02:02g/08:01	0.000842804	03:01g/57:01g/06:02g/16:01	0.000925387	02:01g/40:01g/03:04g/04:01	0.000874089	03:01g/35:01g/04:01g/04:01	0.000844666		03:01g/35:03g/04:01g/15:01	0.000841568	02:01g/27:02/02:02g/11:01g	0.000870759	24:02g/40:01g/03:04g/15:01	0.000834507	02:01g/14:02/08:02g/01:02	0.000884892	68:01g/40:01g/03:04g/13:02	0.000788077	02:01g/51:01g/14:02g/11:01g	0.000821246	02:01g/44:02g/05:01g/07:01	0.000861693	03:01g/35:03g/04:01g/12:01g	0.000838848	68:01g/08:01g/07:01g/03:01	0.000865118	01:01g/07:02g/07:02g/07:01	0.000889727	02:01g/40:01g/03:04g/04:04	0.00081
26:01g/44:02g/03:03g/11:03	0.000743311	02:01g/07:02g/07:02g/14:01g	0.000907966	02:01g/27:05g/01:02g/08:01	0.000871725	02:01g/35:03g/04:01g/11:01g	0.000912017	02:01g/49:01/07:01g/01:01	0.000917863	26:01g/38:01/12:03g/14:01g	0.000799649	02:01g/27:05g/02:02g/13:01g	0.000876597	32:01/44:03/04:01g/11:01g	0.000857289	03:01g/07:02g/07:02g/04:04	0.000838386	01:01g/37:01g/06:02g/11:01g	0.000922133	02:01g/15:01g/04:01g/01:01	0.000862242	02:01g/51:01g/01:02g/11:01g	0.000835518		24:02g/18:01g/07:01g/14:01g	0.000839791	02:01g/38:01/12:03g/15:01	0.000867134	01:01g/37:01g/06:02g/11:04	0.000825929	02:01g/18:01g/07:01g/11:01g	0.000881582	01:01g/38:01/12:03g/13:01g	0.000786324	11:01g/08:01g/07:01g/03:01	0.000814403	11:01g/51:01g/15:02g/04:04	0.000858191	02:01g/44:02g/05:01g/08:01	0.000834048	11:01g/52:01g/12:02/15:02	0.000863652	23:01g/44:03/04:01g/04:01	0.000888597	02:01g/07:02g/07:02g/08:01	0.000801
02:01g/40:01g/03:04g/13:01g	0.000738388	02:01g/07:02g/07:02g/04:01	0.000900548	02:01g/27:05g/02:02g/11:01g	0.000862713	11:01g/35:01g/04:01g/14:01g	0.000902281	11:01g/35:03g/04:01g/01:01	0.000917212	25:01g/27:05g/02:02g/01:01	0.000798636	02:01g/15:01g/03:03g/15:01	0.000876292	24:02g/15:01g/03:03g/11:03	0.000853144	03:01g/35:03g/04:01g/15:01	0.000838372	02:01g/38:01/12:03g/15:01	0.000921982	01:01g/35:01g/04:01g/01:01	0.000858417	24:02g/07:02g/07:02g/01:01	0.000824787		33:03g/58:01g/03:02/13:02	0.000838331	01:01g/35:02/04:01g/11:04	0.000866193	01:01g/08:01g/07:01g/11:01g	0.000822661	02:01g/27:05g/02:02g/13:01g	0.000873576	02:01g/18:01g/07:01g/15:01	0.000783212	02:01g/18:01g/07:01g/14:01g	0.000814304	03:01g/07:02g/07:02g/11:04	0.00085194	02:01g/07:02g/07:02g/04:01	0.000820938	11:01g/13:02g/06:02g/07:01	0.000859063	68:01g/35:03g/04:01g/01:01	0.000883083	32:01/27:05g/02:02g/01:01	0.000799
01:01g/18:01g/07:01g/11:04	0.000735147	01:01g/57:01g/06:02g/13:01g	0.000896349	03:01g/50:01/06:02g/07:01	0.00085842	11:01g/51:01g/04:01g/04:07g	0.0009	68:01g/51:01g/15:02g/11:01g	0.000911925	01:01g/57:01g/06:02g/15:01	0.000795652	03:01g/35:03g/04:01g/04:03	0.000872154	02:01g/18:01g/12:03g/04:01	0.000841257	02:01g/35:03g/04:01g/11:01g	0.000832844	29:02g/44:03/16:01/15:01	0.000921266	03:01g/38:01/12:03g/16:01	0.000858329	02:01g/27:05g/02:02g/08:01	0.00082185		68:01g/08:01g/07:01g/03:01	0.000837572	02:01g/51:01g/14:02g/01:01	0.000865934	23:01g/08:01g/07:01g/03:01	0.000818365	24:02g/15:01g/03:03g/11:03	0.000862435	26:01g/08:01g/07:01g/03:01	0.000773897	02:01g/44:03/04:01g/11:01g	0.000814176	02:01g/35:03g/12:03g/14:01g	0.000851767	03:01g/56:01g/01:02g/15:01	0.00081787	03:01g/44:03/16:01/07:01	0.000856264	02:01g/07:02g/07:02g/11:01g	0.000878912	02:01g/44:05/02:02g/16:01	0.000796
02:01g/51:01g/14:02g/13:01g	0.000725914	24:02g/35:02/04:01g/11:04	0.000893623	02:01g/44:02g/05:01g/08:01	0.000854601	11:01g/18:03/07:01g/11:04	0.000899743	24:02g/18:01g/07:01g/15:01	0.00090679	02:01g/27:02/02:02g/15:01	0.000794184	02:01g/15:01g/03:04g/07:01	0.000868262	02:01g/15:01g/03:04g/16:01	0.000839424	01:01g/08:01g/07:01g/01:01	0.000829249	02:01g/18:01g/07:01g/15:01	0.000918726	24:02g/40:01g/03:04g/15:01	0.000855151	11:01g/40:02g/02:02g/13:01g	0.000817738		02:01g/40:01g/03:04g/15:01	0.000831866	03:01g/15:01g/03:03g/13:01g	0.000865481	24:02g/51:01g/01:02g/11:01g	0.000807079	24:02g/07:02g/07:02g/07:01	0.00085995	02:01g/44:02g/05:01g/08:01	0.000773478	11:01g/40:01g/03:04g/04:04	0.000810049	02:01g/51:01g/02:02g/11:01g	0.000848852	11:01g/35:01g/04:01g/15:01	0.000815107	33:01g/14:02/08:02g/03:01	0.000855201	02:01g/40:01g/03:04g/04:01	0.000876006	02:01g/40:01g/03:04g/07:01	0.000792
03:01g/52:01g/12:02/15:02	0.000718665	02:01g/44:02g/07:04g/14:01g	0.000893534	02:01g/44:02g/05:01g/13:02	0.00085438	03:01g/15:01g/03:04g/04:01	0.000896164	02:01g/52:01g/12:02/15:02	0.000905949	02:01g/15:01g/03:03g/07:01	0.00078874	26:01g/57:01g/06:02g/07:01	0.000863832	24:02g/57:01g/06:02g/07:01	0.00083405	02:01g/35:01g/04:01g/11:01g	0.000808257	32:01/44:02g/05:01g/12:01g	0.000912122	01:01g/07:02g/07:02g/07:01	0.00085333	24:02g/07:02g/07:02g/11:01g	0.000817614		32:01/14:01/08:02g/07:01	0.000827297	03:01g/56:01g/01:02g/01:01	0.000863796	68:01g/51:01g/15:02g/13:01g	0.000803821	68:01g/13:02g/06:02g/07:01	0.000855017	26:01g/38:01/12:03g/07:01	0.000759735	11:01g/35:01g/04:01g/15:01	0.000802557	68:01g/18:01g/05:01g/03:01	0.00084694	68:01g/40:01g/03:04g/13:02	0.00081487	03:01g/14:02/08:02g/07:01	0.000854306	03:01g/15:01g/03:03g/13:01g	0.000851864	02:01g/15:01g/03:03g/11:01g	0.000791
01:01g/37:01g/06:02g/11:01g	0.000717927	01:01g/57:01g/06:02g/01:01	0.000893069	02:01g/51:01g/14:02g/13:01g	0.0008535	03:01g/50:01/06:02g/07:01	0.000890069	03:01g/44:05/02:02g/16:01	0.000903249	02:01g/51:01g/15:02g/13:01g	0.000784844	68:01g/40:01g/03:04g/03:01	0.000860688	25:01g/35:01g/04:01g/01:01	0.000831733	02:01g/51:01g/14:02g/08:01	0.000807522	02:01g/15:01g/03:03g/15:01	0.000902999	02:01g/39:01g/12:03g/12:01g	0.000850536	24:02g/51:01g/01:02g/11:01g	0.00081519		03:01g/57:01g/06:02g/07:01	0.000822502	02:01g/37:01g/06:02g/07:01	0.000861029	24:02g/44:05/02:02g/01:01	0.000800675	24:02g/27:05g/02:02g/13:01g	0.000851175	02:01g/51:01g/01:02g/15:01	0.00075661	02:01g/27:05g/02:02g/04:01	0.000797874	25:01g/08:01g/07:01g/03:01	0.000837027	01:01g/35:01g/04:01g/01:01	0.000809558	03:01g/27:02/02:02g/16:01	0.000845139	31:01g/18:01g/07:01g/15:01	0.000850794	30:02g/49:01/07:01g/07:01	0.00079
02:01g/07:02g/07:02g/14:01g	0.000711182	02:01g/44:02g/07:04g/11:01g	0.000883295	02:01g/35:03g/12:03g/04:08	0.0008508	24:02g/18:01g/07:01g/14:01g	0.000885712	01:01g/57:01g/06:02g/11:04	0.000899782	02:01g/27:05g/02:02g/13:01g	0.000781587	02:01g/44:02g/05:01g/11:01g	0.000857702	30:02g/18:01g/05:01g/03:01	0.000831567	02:01g/50:01/04:01g/13:03	0.0008	32:01/35:03g/04:01g/11:01g	0.000900947	03:01g/15:01g/03:03g/13:01g	0.000841824	03:01g/38:01/12:03g/13:01g	0.000813359		25:01g/35:01g/04:01g/01:01	0.000821964	25:01g/35:01g/04:01g/01:01	0.00084299	24:02g/41:02/17:01g/13:03	0.000800253	11:01g/56:01g/01:02g/15:01	0.000849566	02:01g/51:01g/14:02g/11:01g	0.000756066	03:01g/56:01g/01:02g/15:01	0.000795311	02:01g/44:02g/05:01g/03:01	0.000825773	02:01g/51:01g/15:02g/04:04	0.000807854	02:01g/07:02g/07:02g/07:01	0.000844597	24:02g/40:01g/03:04g/15:01	0.000847576	01:01g/37:01g/06:02g/11:01g	0.000787
11:01g/35:01g/04:01g/15:01	0.000705255	25:01g/35:01g/04:01g/01:01	0.000876621	01:01g/57:01g/06:02g/13:03	0.000839822	03:01g/51:01g/01:02g/01:01	0.000875127	02:01g/44:02g/05:01g/04:07g	0.000897746	68:01g/07:02g/07:02g/15:01	0.000770372	26:01g/56:01g/01:02g/07:01	0.000856582	02:01g/51:01g/14:02g/13:01g	0.000830205	68:02/53:01/04:01g/13:02	0.0008	02:01g/27:05g/02:02g/15:01	0.000899583	31:01g/18:01g/07:01g/15:01	0.000836276	02:01g/14:02/08:02g/01:02	0.000809368		32:01/13:02g/06:02g/07:01	0.000820566	03:01g/56:01g/01:02g/15:01	0.000814034	03:01g/47:01/06:02g/07:01	0.000796857	02:01g/44:03/16:01/07:01	0.000843341	23:01g/50:01/06:02g/03:01	0.000753392	03:01g/15:01g/03:04g/04:01	0.000787791	68:02/53:01/04:01g/13:02	0.000824534	24:02g/41:02/17:01g/13:03	0.000806603	03:01g/40:02g/02:02g/11:01g	0.000840636	01:01g/08:01g/07:01g/11:04	0.000843908	02:01g/51:01g/01:02g/11:01g	0.000781
03:01g/35:03g/04:01g/07:01	0.000698686	03:01g/18:01g/07:01g/11:04	0.00086943	24:02g/27:05g/02:02g/13:01g	0.000833534	25:01g/18:01g/12:03g/16:01	0.000865433	03:01g/35:01g/04:01g/07:01	0.000897109	24:02g/57:01g/06:02g/07:01	0.000765213	02:01g/14:01/08:02g/07:01	0.000854187	26:01g/27:05g/02:02g/01:01	0.000823321	26:01g/44:02g/03:03g/11:03	0.00079724	02:01g/39:01g/12:03g/16:01	0.000898011	68:01g/07:02g/07:02g/15:01	0.000836269	02:01g/15:01g/03:04g/13:01g	0.000805361		03:01g/07:02g/07:02g/14:01g	0.000818713	03:01g/07:02g/07:02g/11:04	0.000809447	02:01g/39:01g/07:02g/01:01	0.000793746	26:01g/44:02g/03:03g/11:03	0.000842323	25:01g/44:02g/07:04g/11:01g	0.00075277	03:01g/50:01/06:02g/07:01	0.000785405	33:03g/58:01g/03:02/13:02	0.000823559	33:03g/58:01g/03:02/03:01	0.000797258	24:02g/38:01/12:03g/13:01g	0.00083814	02:01g/15:01g/04:01g/01:01	0.00083653	02:01g/40:01g/03:04g/01:01	0.000778
03:01g/57:01g/06:02g/16:01	0.000693876	32:01/14:01/08:02g/07:01	0.00086542	26:01g/38:01/12:03g/01:01	0.00083253	01:01g/35:01g/04:01g/01:01	0.000857838	02:01g/38:01/12:03g/07:01	0.000894953	01:01g/37:01g/06:02g/11:01g	0.000764135	26:01g/27:05g/02:02g/01:01	0.000837025	11:01g/35:01g/04:01g/15:01	0.000821269	33:03g/58:01g/03:02/03:01	0.000794838	24:02g/35:01g/04:01g/01:01	0.000888553	25:01g/07:02g/07:02g/13:01g	0.000829901	11:01g/35:01g/04:01g/07:01	0.000801287		01:01g/35:01g/04:01g/01:01	0.000816546	01:01g/57:01g/06:02g/01:01	0.000808236	03:01g/15:01g/03:04g/04:01	0.000790059	31:01g/44:02g/05:01g/16:01	0.000841758	26:01g/18:01g/07:01g/11:04	0.000750667	23:01g/44:03/04:01g/15:01	0.000783953	02:01g/58:01g/03:02/13:02	0.000822436	01:01g/44:03/04:01g/07:01	0.000791431	03:01g/47:01/06:02g/07:01	0.00082931	26:01g/56:01g/01:02g/08:01	0.000824886	02:01g/40:01g/03:04g/03:01	0.000777
03:01g/51:01g/01:02g/01:01	0.000692837	26:01g/38:01/12:03g/11:01g	0.000861035	03:01g/56:01g/01:02g/01:01	0.000831872	03:01g/15:01g/03:03g/13:01g	0.000854135	03:01g/07:02g/07:02g/14:01g	0.000894236	26:01g/38:01/12:03g/13:02	0.000763363	02:01g/50:01/06:02g/07:01	0.000830554	11:01g/55:01/03:03g/01:01	0.000819248	02:01g/49:01/07:01g/11:01g	0.000791202	24:02g/27:05g/02:02g/13:01g	0.000881223	25:01g/13:02g/06:02g/07:01	0.000827642	29:02g/58:01g/07:01g/08:04	0.00079981		31:01g/40:01g/03:04g/04:04	0.000815452	03:01g/35:02/04:01g/11:04	0.000805921	02:01g/15:01g/03:03g/07:01	0.000788677	02:01g/49:01/07:01g/01:01	0.000838965	11:01g/52:01g/12:02/15:02	0.000745467	03:01g/07:02g/07:02g/03:01	0.000783867	01:01g/37:01g/06:02g/15:01	0.000821265	26:01g/44:02g/03:03g/11:03	0.000791282	68:02/53:01/04:01g/13:02	0.000810539	01:01g/35:01g/04:01g/01:01	0.000815935	03:01g/27:05g/02:02g/04:01	0.000773
03:01g/51:01g/01:02g/15:01	0.000688163	03:01g/52:01g/12:02/15:02	0.00086015	11:01g/07:02g/07:02g/07:01	0.000830388	02:01g/18:01g/07:01g/15:01	0.000853106	26:01g/44:02g/03:03g/11:03	0.000891196	03:01g/35:03g/04:01g/07:01	0.000754622	25:01g/07:02g/07:02g/15:01	0.00082676	03:01g/35:03g/04:01g/12:01g	0.000817289	03:01g/35:03g/04:01g/12:01g	0.000789395	11:01g/13:02g/06:02g/07:01	0.000876598	01:01g/41:02/17:01g/13:03	0.000824513	02:06g/27:05g/03:03g/04:01	0.000796592		23:01g/44:03/04:01g/11:01g	0.000814864	25:01g/07:02g/07:02g/15:01	0.000801296	02:01g/51:01g/02:02g/11:01g	0.000784529	01:01g/57:01g/06:02g/13:01g	0.000834843	24:02g/07:02g/07:02g/11:01g	0.000740211	03:01g/35:03g/04:01g/11:01g	0.000780773	32:01/14:01/08:02g/07:01	0.00081883	03:01g/07:02g/07:02g/14:01g	0.000779867	02:01g/07:02g/07:02g/13:01g	0.000807774	11:01g/40:02g/02:02g/11:01g	0.000811105	31:01g/39:01g/12:03g/12:01g	0.000771
26:01g/38:01/12:03g/16:01	0.000686597	11:01g/07:02g/07:02g/07:01	0.000854086	02:01g/37:01g/06:02g/07:01	0.000824633	03:01g/44:02g/05:01g/15:01	0.000851847	03:01g/15:01g/03:03g/13:01g	0.000891085	02:01g/44:02g/05:01g/08:01	0.000742997	02:01g/44:02g/07:04g/15:01	0.000824531	11:01g/51:01g/15:02g/04:04	0.000814768	02:01g/51:01g/14:02g/13:01g	0.000788879	68:01g/44:02g/07:04g/01:01	0.000869682	02:01g/51:01g/14:02g/11:01g	0.000819282	02:01g/13:02g/06:02g/15:01	0.000795552		02:01g/51:01g/02:02g/11:01g	0.000806838	26:01g/13:02g/06:02g/07:01	0.000798318	25:01g/18:01g/12:03g/16:01	0.000780087	11:01g/08:01g/07:01g/03:01	0.000832461	31:01g/51:01g/15:02g/04:07g	0.000740062	02:01g/35:03g/04:01g/12:01g	0.000772942	02:01g/44:02g/05:01g/13:02	0.000812161	02:01g/40:01g/03:04g/07:01	0.000779191	11:01g/44:02g/05:01g/12:01g	0.000801371	68:01g/07:02g/07:02g/15:01	0.000806875	02:01g/51:01g/14:02g/11:01g	0.000766
02:01g/51:01g/01:02g/15:01	0.000683969	31:01g/40:01g/03:04g/04:04	0.000843461	26:01g/27:05g/01:02g/01:01	0.000821751	26:01g/39:01g/12:03g/16:01	0.000850833	01:01g/37:01g/06:02g/11:01g	0.000888584	24:02g/40:01g/03:04g/15:01	0.000734062	01:01g/18:01g/12:03g/13:01g	0.000810694	68:01g/18:01g/05:01g/03:01	0.000813844	26:01g/18:01g/07:01g/11:04	0.000786867	03:01g/44:03/04:01g/07:01	0.000864135	11:01g/40:02g/02:02g/11:01g	0.000814619	02:01g/07:02g/07:02g/04:04	0.000788935		25:01g/18:01g/12:03g/11:01g	0.000802389	02:01g/39:01g/12:03g/13:01g	0.000794175	02:01g/44:02g/07:04g/07:01	0.000777854	03:01g/27:02/02:02g/16:01	0.000832152	24:02g/15:01g/03:03g/11:03	0.000737999	31:01g/08:01g/07:01g/03:01	0.000766675	32:01/44:03/04:01g/11:01g	0.000802199	03:01g/35:03g/04:01g/07:01	0.00077871	24:02g/27:05g/02:02g/13:01g	0.000801295	02:01g/15:01g/03:04g/07:01	0.000802709	24:02g/44:02g/05:01g/13:01	0.000766
11:01g/57:01g/06:02g/07:01	0.00068377	03:01g/56:01g/01:02g/13:01g	0.000842511	32:01/35:01g/04:01g/01:01	0.000820675	03:01g/52:01g/12:02/15:02	0.000846419	02:01g/15:01g/03:04g/11:01g	0.000882109	02:01g/51:01g/14:02g/11:01g	0.000732542	26:01g/13:02g/06:02g/07:01	0.000807727	24:02g/40:01g/03:04g/15:01	0.000812676	11:01g/35:01g/04:01g/14:01g	0.000785808	11:01g/52:01g/12:02/15:02	0.000860586	02:01g/35:03g/04:01g/04:01	0.000810856	01:01g/57:01g/06:02g/13:01g	0.000788352		03:01g/15:01g/03:03g/13:01g	0.000781314	30:02g/18:01g/05:01g/03:01	0.000793651	01:01g/57:01g/06:02g/13:05	0.000767123	01:01g/08:01g/07:01g/04:01	0.000828023	02:01g/35:03g/04:01g/11:01g	0.000734028	02:01g/35:01g/04:01g/11:01g	0.000760683	03:01g/35:01g/04:01g/07:01	0.000795399	11:01g/40:02g/02:02g/11:01g	0.000773179	02:01g/15:01g/04:01g/01:01	0.000789221	25:01g/13:02g/06:02g/07:01	0.000802036	68:01g/35:03g/04:01g/08:01	0.000765
24:02g/07:02g/07:02g/11:01g	0.000682734	02:01g/44:02g/05:01g/01:01	0.000841857	02:01g/57:01g/06:02g/04:01	0.000818514	02:01g/27:02/02:02g/11:01g	0.000843384	24:02g/35:01g/04:01g/01:01	0.000879685	02:01g/57:01g/06:02g/16:01	0.000731769	32:01/08:01g/07:01g/03:01	0.000800561	02:01g/40:01g/03:04g/13:01g	0.000809634	24:02g/41:02/17:01g/13:03	0.000780308	24:02g/38:01/12:03g/13:01g	0.000856051	26:01g/56:01g/01:02g/08:01	0.000806394	01:01g/15:17/07:01g/13:02	0.000786106		02:01g/51:01g/14:02g/08:01	0.000779212	01:01g/35:01g/04:01g/01:01	0.00079254	03:01g/52:01g/12:16/03:01	0.000764684	24:02g/27:05g/02:02g/01:01	0.000822206	24:02g/35:03g/04:01g/11:01g	0.000730314	02:01g/44:03/16:01/07:01	0.000756461	02:01g/15:01g/03:03g/15:01	0.000794318	02:01g/13:02g/06:02g/11:01g	0.000772857	01:01g/57:01g/06:02g/13:03	0.000785051	24:02g/15:01g/03:03g/15:01	0.000801666	03:01g/56:01g/01:02g/01:01	0.000763
23:01g/08:01g/07:01g/03:01	0.000676077	03:01g/56:01g/01:02g/15:01	0.000840558	02:01g/35:03g/04:01g/08:01	0.000818126	25:01g/44:02g/05:01g/04:01	0.000841877	02:01g/44:02g/05:01g/11:04	0.000870718	26:01g/57:01g/06:02g/07:01	0.000730574	34:02/14:02/08:02g/01:02	0.0008	01:01g/08:01g/07:01g/01:01	0.000806087	03:01g/15:01g/03:04g/04:01	0.000778559	25:01g/44:02g/07:04g/11:01g	0.000847539	68:01g/40:01g/03:04g/13:02	0.000806214	02:01g/27:05g/01:02g/13:01g	0.000782207		01:01g/57:01g/06:02g/13:01g	0.00077726	02:01g/07:02g/07:02g/11:01g	0.00079174	01:01g/07:02g/07:02g/01:01	0.000758921	01:01g/37:01g/06:02g/11:01g	0.000818526	02:01g/27:02/02:02g/15:01	0.000726962	24:02g/27:05g/02:02g/01:01	0.000756251	24:02g/40:01g/03:04g/15:01	0.000788152	02:01g/15:01g/03:04g/11:01g	0.000770916	02:01g/35:03g/12:03g/14:01g	0.000772484	03:01g/14:02/08:02g/01:02	0.000801043	03:01g/40:01g/03:04g/04:04	0.000761
02:01g/39:01g/12:03g/12:01g	0.000674217	02:01g/44:02g/05:01g/08:01	0.000840316	02:01g/18:01g/12:03g/15:01	0.000807662	02:01g/35:03g/04:01g/12:01g	0.000841584	24:02g/55:01/03:03g/14:01g	0.000869452	24:02g/15:01g/03:03g/11:03	0.000729034	24:02g/35:01g/04:01g/13:03	0.000799902	02:01g/58:01g/03:02/13:02	0.000804749	11:01g/40:02g/02:02g/11:01g	0.000773488	03:01g/35:03g/04:01g/04:03	0.000833439	02:01g/07:02g/07:02g/11:01g	0.000805446	68:01g/08:01g/07:01g/03:01	0.000780046		68:01g/51:01g/15:02g/13:01g	0.000773202	11:01g/44:03/04:01g/07:01	0.000790998	24:02g/18:01g/12:03g/11:04	0.000757769	24:02g/18:01g/07:01g/11:01g	0.000816562	25:01g/18:01g/12:03g/16:01	0.000725806	68:01g/56:01g/01:02g/08:01	0.000748149	02:01g/40:01g/03:04g/07:01	0.000779884	02:01g/27:02/02:02g/07:01	0.000770173	24:02g/15:01g/03:03g/11:03	0.000772392	01:01g/35:02/04:01g/11:04	0.00078482	02:01g/27:05g/01:02g/11:01g	0.000759
25:01g/18:01g/12:03g/03:01	0.000670443	01:01g/08:01g/07:01g/11:01g	0.000834455	25:01g/27:05g/02:02g/01:01	0.000806818	11:01g/40:01g/03:04g/04:04	0.000833895	25:01g/18:01g/12:03g/16:01	0.000869082	32:01/57:01g/06:02g/07:01	0.000720553	03:01g/07:02g/07:02g/12:01g	0.000798701	32:01/14:01/08:02g/07:01	0.000802597	32:01/14:01/08:02g/07:01	0.000773114	24:02g/51:01g/01:02g/11:01g	0.000832591	11:01g/51:01g/04:01g/04:07g	0.0008	02:01g/44:05/02:02g/16:01	0.000779838		01:01g/08:01g/07:01g/04:01	0.000770339	26:01g/40:01g/03:04g/04:04	0.000789292	26:01g/56:01g/01:02g/08:01	0.000752646	02:01g/27:05g/02:02g/16:01	0.000806107	02:01g/27:05g/02:02g/04:01	0.000723323	24:02g/07:02g/07:02g/04:01	0.000746859	02:01g/18:01g/12:03g/15:01	0.00077638	02:01g/39:01g/12:03g/16:01	0.000758511	02:01g/15:01g/03:04g/11:01g	0.000768144	01:01g/41:02/17:01g/13:03	0.000781925	02:01g/14:02/08:02/01:02	0.000757
24:02g/07:02g/07:02g/07:01	0.000667284	25:01g/18:01g/12:03g/16:01	0.000826556	25:01g/18:01g/12:03g/14:01g	0.000801567	24:02g/15:01g/03:03g/07:01	0.000832007	24:02g/57:01g/06:02g/07:01	0.000868914	03:01g/57:01g/06:02g/07:01	0.000720388	11:01g/08:01g/07:01g/03:01	0.000797611	02:01g/40:01g/03:04g/04:01	0.000796246	03:01g/44:03/04:01g/07:01	0.000769816	02:01g/51:01g/02:02g/11:01g	0.000830487	30:02g/18:01g/05:01g/03:01	0.000799831	02:01g/44:05/02:02g/01:01	0.00077271		02:01g/39:01g/12:03g/12:01g	0.0007669	25:01g/18:01g/12:03g/11:01g	0.000780749	25:01g/35:01g/04:01g/01:01	0.000751926	26:01g/57:01g/06:02g/07:01	0.000801809	24:02g/35:01g/04:01g/14:01g	0.000717711	24:02g/35:01g/04:01g/13:03	0.000745261	11:01g/27:02/02:02g/16:01	0.000774909	01:01g/40:02g/02:02g/11:01g	0.000755942	02:01g/15:01g/03:03g/15:01	0.000767664	02:01g/44:02g/07:04g/11:01g	0.00078096	26:01g/49:01/07:01g/01:01	0.000755
03:01g/56:01g/01:02g/15:01	0.00066691	02:01g/07:02g/07:02g/12:01g	0.00082437	24:02g/51:01g/01:02g/11:27	0.0008	24:02g/35:03g/04:01g/12:01g	0.000830418	02:01g/44:02g/05:01g/03:01	0.000867709	02:01g/35:01g/03:03g/08:01	0.000719798	32:01/49:01/07:01g/11:01g	0.000796807	02:01g/27:05g/02:02g/11:01g	0.000780731	32:01/13:02g/06:02g/07:01	0.000763259	25:01g/35:01g/04:01g/01:01	0.000829194	03:01g/27:05g/01:02g/01:01	0.000794608	11:01g/35:01g/04:01g/13:01g	0.000772375		03:01g/44:03/04:01g/07:01	0.000763582	11:01g/27:05g/01:02g/01:01	0.000778673	02:01g/39:01g/12:03g/16:01	0.000751519	25:01g/18:01g/12:03g/13:03	0.000792264	02:01g/44:03/16:01/07:01	0.000717027	03:01g/07:02g/07:02g/12:01g	0.00074233	02:01g/40:01g/03:04g/04:01	0.000770232	02:01g/44:05/02:02g/01:01	0.000749274	03:01g/39:01g/12:03g/13:01g	0.00075768	02:01g/57:01g/06:02g/01:01	0.000780937	03:01g/35:01g/04:01g/04:01	0.000752
24:02g/44:02g/05:01g/16:01	0.000661245	26:01g/38:01/12:03g/16:01	0.000823959	26:01g/56:01g/01:02g/08:01	0.000797113	02:01g/40:01g/03:04g/15:01	0.000829447	02:01g/39:01g/12:03g/16:01	0.00086626	11:01g/52:01g/12:02/15:02	0.000713222	24:02g/18:01g/12:03g/11:04	0.000787749	24:02g/18:01g/12:03g/11:04	0.000779861	26:01g/49:01/07:01g/16:01	0.000757759	02:01g/35:02/04:01g/11:04	0.00082793	26:01g/07:02g/07:02g/12:01g	0.000788526	31:01g/49:01/07:01g/01:01	0.000772146		03:01g/52:01g/12:16/03:01	0.000763013	02:01g/37:01g/06:02g/04:01	0.000777762	24:02g/18:01g/07:01g/14:01g	0.000749093	11:01g/35:01g/04:01g/08:01	0.000787463	25:01g/18:01g/12:03g/14:01g	0.000714489	03:01g/41:02/17:01g/13:03	0.000739694	26:01g/27:05g/02:02g/01:01	0.00076103	26:01g/49:01/07:01g/16:01	0.000742694	02:01g/39:01g/12:03g/12:01g	0.000752548	02:01g/51:01g/15:02g/15:01	0.000779565	24:02g/35:03g/04:01g/11:01g	0.000751
24:02g/35:03g/04:01g/11:01g	0.000659248	02:01g/52:01g/12:02/01:01	0.000821299	02:01g/35:08/04:01g/11:01g	0.000796496	01:01g/08:01g/07:01g/11:01g	0.0008268	68:01g/35:03g/04:01g/04:01	0.000864226	02:01g/13:02g/06:02g/10:01	0.000709962	24:02g/39:06/07:02g/08:01	0.000786895	25:01g/18:01g/12:03g/16:01	0.000772297	25:01g/35:01g/04:01g/01:01	0.000757584	11:01g/44:02g/05:01g/12:01g	0.000825287	32:01/14:01/08:02g/07:01	0.00078811	03:01g/35:01g/04:01g/04:02	0.000765481		02:01g/50:01/06:02g/07:01	0.000757313	03:01g/18:01g/07:01g/15:01	0.00077627	02:01g/27:02/02:02g/11:01g	0.00074883	01:01g/51:01g/12:03g/11:04	0.000785099	02:01g/07:02g/07:02g/16:01	0.00071432	30:01g/13:02g/06:02g/01:01	0.000737826	02:01g/27:05g/02:02g/16:01	0.000756418	03:01g/41:02/17:01g/13:03	0.000741979	03:01g/27:05g/01:02g/01:01	0.000747612	02:01g/35:03g/04:01g/04:01	0.000775667	01:01g/57:01g/06:02g/03:01	0.000746
24:02g/13:02g/06:02g/10:01	0.000658497	02:01g/18:01g/07:01g/11:01g	0.000818052	03:01g/07:02g/07:02g/09:01	0.00079532	26:01g/44:03/16:01/07:01	0.000823872	23:01g/38:01/12:03g/13:01g	0.000847516	02:01g/27:05g/02:02g/11:01g	0.000705875	25:01g/08:01g/07:01g/03:01	0.000786479	11:01g/07:02g/07:02g/07:01	0.000766672	02:01g/35:01g/04:01g/13:01g	0.000751939	02:01g/38:01/12:03g/14:01g	0.00082245	03:01g/56:01g/01:02g/15:01	0.000787917	02:01g/15:01g/03:03g/13:02	0.000762822		02:01g/51:01g/14:02g/11:01g	0.000753363	02:01g/13:02g/06:02g/13:01g	0.000773797	24:02g/27:02/05:01g/11:01g	0.000748039	25:01g/27:05g/02:02g/01:01	0.000783325	03:01g/15:01g/03:03g/13:01g	0.000714127	02:01g/44:05/02:02g/01:01	0.000736584	02:01g/50:01/06:02g/07:01	0.00075188	68:01g/35:03g/04:01g/04:01	0.000741341	02:01g/38:01/12:03g/15:01	0.000744474	02:01g/07:02g/07:02g/14:01g	0.000774225	03:01g/35:01g/04:01g/03:01	0.00074
01:01g/57:01g/06:02g/13:01g	0.000656902	11:01g/35:01g/04:01g/14:01g	0.000813734	68:01g/15:01g/03:04g/04:01	0.000789547	02:01g/38:01/12:03g/15:01	0.000822445	26:01g/56:01g/01:02g/08:01	0.000831067	24:02g/27:05g/01:02g/01:01	0.000704036	24:02g/13:02g/06:02g/10:01	0.000784857	03:01g/07:02g/07:02g/11:04	0.000757276	24:02g/44:02g/05:01g/16:01	0.000748246	11:01g/35:01g/04:01g/11:01g	0.000822288	03:01g/35:01g/04:01g/13:01g	0.000786241	02:01g/18:01g/07:01g/14:01g	0.000751638		02:01g/51:01g/01:02g/11:01g	0.000751877	02:01g/51:01g/14:02g/13:01g	0.00076931	02:01g/38:01/12:03g/04:02	0.000745998	02:01g/50:01/06:02g/07:01	0.000777317	24:02g/27:05g/01:02g/01:01	0.000710448	24:02g/44:02g/07:04g/16:01	0.000733331	25:01g/18:01g/12:03g/11:01g	0.000748826	02:01g/27:05g/02:02g/08:01	0.000737409	11:01g/57:01g/06:02g/07:01	0.000736735	03:01g/38:01/12:03g/13:01g	0.000773925	03:01g/18:01g/07:01g/15:01	0.000738
02:01g/51:01g/14:02g/11:01g	0.000656086	26:01g/39:01g/12:03g/16:01	0.0008105	03:01g/35:01g/04:01g/15:01	0.000783516	02:01g/44:02g/07:04g/07:01	0.000820623	02:01g/07:02g/07:02g/11:01g	0.000812618	32:01/40:02g/02:02g/13:01g	0.00069721	33:01g/14:02/08:02g/15:01	0.000779624	25:01g/18:01g/12:03g/11:01g	0.000755499	02:01g/27:02/02:02g/13:01g	0.000746863	11:01g/07:02g/07:02g/12:01g	0.000818151	02:01g/51:01g/14:02g/08:01	0.00077802	32:01/44:02g/05:01g/04:01	0.000741804		02:01g/13:02g/06:02g/15:01	0.000748161	25:01g/18:01g/12:03g/03:01	0.000765514	02:01g/50:01/06:02g/07:01	0.000743435	03:01g/07:02g/07:02g/11:04	0.000777023	02:01g/49:01/07:01g/11:01g	0.000708353	11:01g/40:02g/02:02g/11:01g	0.000725562	02:05g/41:01/07:01g/08:04	0.000737783	02:01g/51:01g/14:02g/15:01	0.000730941	02:01g/07:02g/07:02g/14:01g	0.000732149	68:01g/40:01g/03:04g/13:02	0.000773842	68:01g/44:02g/07:04g/01:01	0.000734
03:01g/27:02/02:02g/16:01	0.000648605	31:01g/39:01g/12:03g/15:01	0.000807343	03:01g/35:03g/04:01g/11:01g	0.00078109	01:01g/44:03/16:01/07:01	0.000817828	01:01g/57:01g/06:02g/13:01g	0.000810258	03:01g/40:02g/02:02g/11:01g	0.000695925	02:01g/07:02g/07:02g/14:01g	0.000776369	02:01g/44:02g/05:01g/11:04	0.000755325	68:01g/40:01g/03:04g/13:02	0.000746691	03:01g/40:01g/03:04g/04:01	0.000815875	02:01g/40:01g/03:04g/03:01	0.000775449	02:01g/44:02g/05:01g/14:01g	0.000739478		26:01g/13:02g/06:02g/07:01	0.000747049	24:02g/15:01g/03:03g/07:01	0.000761861	11:01g/40:01g/03:04g/04:04	0.000734554	03:01g/56:01g/01:02g/15:01	0.000772728	25:01g/18:01g/12:03g/13:03	0.000706688	01:01g/37:01g/06:02g/04:01	0.000725129	02:01g/18:01g/07:01g/11:03	0.00072952	02:01g/40:01g/03:04g/15:01	0.000715478	03:01g/07:02g/07:02g/13:02	0.00072874	02:01g/07:02g/07:02g/11:04	0.000772022	68:01g/51:01g/15:02g/04:04	0.000734
23:01g/44:03/04:01g/11:01g	0.000646892	01:01g/15:01g/03:03g/13:01g	0.000805641	25:01g/07:02g/07:02g/15:01	0.000780973	25:01g/27:05g/02:02g/01:01	0.00081632	30:01g/13:02g/06:02g/13:02	0.000805894	31:01g/07:02g/07:02g/15:01	0.000691205	01:01g/38:01/12:03g/13:01g	0.000775429	02:01g/39:01g/07:02g/01:01	0.000754522	03:01g/35:03g/04:01g/07:01	0.000741815	02:01g/15:01g/03:04g/16:01	0.000815467	03:01g/35:03g/04:01g/12:01g	0.000775409	03:01g/35:03g/04:01g/11:01g	0.000736372		23:01g/08:01g/07:01g/03:01	0.000742412	01:01g/37:01g/06:02g/07:01	0.000756279	03:01g/18:01g/12:03g/07:01	0.000728687	68:01g/51:01g/15:02g/13:01g	0.000767168	02:01g/18:01g/07:01g/14:01g	0.000701605	02:01g/27:05g/02:02g/11:01g	0.000721238	24:02g/51:01g/01:02g/11:01g	0.000722043	03:01g/50:01/06:02g/07:01	0.000707492	02:01g/51:01g/14:02g/01:01	0.000725451	24:02g/41:02/17:01g/13:03	0.000768646	24:02g/35:08/04:01g/11:04	0.000733
24:02g/35:01g/04:01g/01:01	0.000643804	25:01g/57:01g/06:02g/07:01	0.000804977	03:01g/44:03/16:01/07:01	0.00077954	24:02g/41:02/17:01g/13:03	0.000815034	02:01g/27:05g/02:02g/16:01	0.00080195	25:01g/18:01g/12:03g/03:01	0.000689703	02:01g/51:01g/15:02g/11:01g	0.000770177	03:01g/44:03/16:01/07:01	0.000752997	24:02g/27:05g/01:02g/11:01g	0.000736739	32:01/08:01g/07:01g/03:01	0.00081213	26:01g/39:01g/12:03g/16:01	0.000773543	02:01g/39:01g/12:03g/16:01	0.000736214		03:01g/52:01g/12:02/15:02	0.000736954	24:02g/07:02g/07:02g/13:02	0.000754848	03:01g/35:03g/04:01g/11:01g	0.000728658	02:01g/35:03g/04:01g/12:01g	0.0007648	02:01g/07:02g/07:02g/11:01g	0.000700214	02:01g/35:03g/04:01g/01:01	0.000716721	02:01g/44:02g/07:04g/15:01	0.000720589	02:01g/27:02/02:02g/01:01	0.000706841	02:01g/35:02/04:01g/11:04	0.000710139	01:01g/51:01g/12:03g/11:04	0.000766197	02:01g/57:01g/06:02g/15:01	0.00073
01:01g/44:03/04:01g/07:01	0.000641283	02:01g/51:01g/14:02g/13:01g	0.000803314	24:02g/44:02g/05:01g/12:01g	0.000779092	02:01g/44:02g/05:01g/11:04	0.000810057	02:01g/27:05g/02:02g/04:04	0.000801156	33:03g/58:01g/03:02/13:02	0.000689448	02:01g/35:03g/04:01g/11:01g	0.000769466	24:02g/07:02g/07:02g/07:01	0.000751666	24:02g/15:01g/03:03g/11:03	0.000733506	24:02g/13:02g/06:02g/15:01	0.000811314	01:01g/35:02/04:01g/11:04	0.000772186	01:01g/07:02g/07:02g/08:01	0.00073561		02:01g/07:02g/07:02g/16:01	0.00073425	03:01g/40:01g/03:04g/13:01g	0.000751008	24:02g/15:01g/03:03g/07:01	0.000726224	03:01g/50:01/06:02g/07:01	0.000763464	25:01g/27:05g/02:02g/01:01	0.000697196	02:01g/07:02g/07:02g/14:01g	0.000711173	03:01g/27:02/02:02g/16:01	0.000717743	26:01g/13:02g/06:02g/07:01	0.000706693	26:01g/27:05g/02:02g/01:01	0.000708309	11:01g/51:01g/04:01g/04:07g	0.000762922	26:01g/38:01/12:03g/04:02	0.000716
25:01g/27:05g/02:02g/01:01	0.000641217	02:01g/45:01g/16:01/11:01g	0.0008	01:01g/57:01g/06:02g/13:01g	0.000777795	32:01/07:02g/07:02g/15:01	0.000805965	34:02/14:02/08:02g/01:02	0.0008	02:01g/44:02g/05:01g/04:04	0.000683355	02:01g/44:02g/05:01g/08:01	0.000764991	02:01g/41:01/17:01g/03:01	0.000735756	02:01g/07:02g/07:02g/04:01	0.000730827	24:02g/40:01g/03:04g/15:01	0.000807631	03:01g/35:03g/04:01g/07:01	0.000769823	03:01g/14:02/08:02g/01:02	0.000735156		02:01g/51:01g/14:02g/13:01g	0.000733734	03:01g/35:01g/04:01g/07:01	0.000748135	02:01g/27:05g/01:02g/15:01	0.000718369	02:01g/15:01g/03:04g/16:01	0.000759698	02:01g/18:01g/05:01g/03:01	0.000695977	24:02g/13:02g/06:02g/10:01	0.000706888	24:02g/40:01g/03:04g/04:04	0.000715168	02:01g/49:01/07:01g/11:01g	0.000699828	02:01g/27:05g/02:02g/15:01	0.000698647	30:02g/18:01g/05:01g/03:01	0.000762767	29:02g/45:01g/06:02g/04:01	0.000716
11:01g/40:02g/02:02g/11:01g	0.000640507	32:01/27:05g/02:02g/09:01	0.000799336	26:01g/49:01/07:01g/15:01	0.00077701	26:01g/38:01/12:03g/14:01g	0.00080464	01:01g/55:02/01:02g/12:01g	0.0008	02:01g/44:02g/05:01g/07:01	0.000682937	11:01g/35:01g/04:01g/07:01	0.000759257	33:03g/58:01g/03:02/13:02	0.000733133	03:01g/07:02g/07:02g/11:04	0.000730822	33:01g/14:02/08:02g/03:01	0.000801859	01:01g/57:01g/06:02g/15:01	0.000767213	03:01g/35:03g/04:01g/08:01	0.0007299		26:01g/44:02g/03:03g/11:03	0.000732307	24:02g/57:01g/06:02g/07:01	0.000747016	02:01g/35:03g/04:01g/12:01g	0.000711307	32:01/18:03/07:01g/11:04	0.000756427	68:01g/18:01g/07:01g/16:01	0.000695662	26:01g/27:05g/02:02g/01:01	0.000700891	03:01g/44:02g/05:01g/01:01	0.000714967	68:01g/40:01g/03:04g/03:01	0.000694393	24:02g/07:02g/07:02g/11:01g	0.000698034	11:01g/07:02g/07:02g/13:01g	0.000760571	03:01g/40:01g/03:04g/08:01	0.000709
03:01g/57:01g/06:02g/07:01	0.00063768	03:01g/40:02g/02:02g/11:01g	0.000798799	02:01g/58:01g/03:02/13:02	0.000776115	32:01/13:02g/06:02g/07:01	0.00080169	29:01/07:05g/15:05g/10:01	0.0008	02:01g/44:02g/05:01g/04:03	0.000679019	02:01g/39:01g/12:03g/12:01g	0.000759215	02:01g/15:01g/04:01g/11:01g	0.000724035	03:01g/35:01g/04:01g/03:01	0.000726136	02:01g/13:02g/06:02g/03:01	0.000798919	03:01g/38:01/12:03g/13:01g	0.000763612	01:01g/44:03/04:01g/07:01	0.000725894		03:01g/40:02g/02:02g/11:01g	0.000730709	03:01g/44:02g/05:01g/01:01	0.000742999	25:01g/18:01g/12:03g/11:01g	0.00070798	02:01g/52:01g/12:02/15:02	0.000755965	01:01g/15:17/07:01g/13:02	0.000692969	01:01g/14:01/08:02g/07:01	0.000700213	02:01g/15:01g/04:01g/01:01	0.000714638	02:01g/35:03g/04:01g/01:01	0.000692728	02:01g/27:05g/02:02g/13:01g	0.000694018	02:01g/40:01g/03:04g/03:01	0.000760159	01:01g/57:01g/06:02g/04:01	0.000705
25:01g/18:01g/12:03g/16:01	0.00063461	03:01g/49:01/07:01g/11:01g	0.000798558	02:01g/38:01/12:03g/11:04	0.000770023	03:01g/18:01g/12:03g/07:01	0.000801211	11:01g/35:01g/04:01g/04:07g	0.000799964	02:01g/35:01g/04:01g/11:01g	0.000675876	02:01g/49:01/07:01g/11:04	0.000756526	02:01g/27:05g/02:02g/08:01	0.000711656	02:01g/44:02g/07:04g/07:01	0.000725492	01:01g/51:01g/12:03g/11:04	0.000791477	24:02g/15:01g/03:03g/15:01	0.000761663	03:01g/40:01g/03:04g/04:04	0.000724519		32:01/40:02g/02:02g/16:02	0.000730562	11:01g/38:01/12:03g/11:04	0.000739592	01:01g/44:03/16:01/07:01	0.000707439	02:01g/51:01g/15:02g/11:01g	0.000751327	03:01g/40:02g/02:02g/11:01g	0.000692935	01:01g/08:01g/07:01g/04:01	0.000697216	01:01g/37:01g/06:02g/04:01	0.0007109	26:01g/18:01g/07:01g/11:04	0.000692053	03:01g/07:02g/07:02g/14:01g	0.000687777	24:02g/35:01g/04:01g/13:03	0.000759375	02:01g/44:02g/05:01g/13:02	0.000705
33:01g/14:02/08:02g/03:01	0.000633558	11:01g/07:02g/07:02g/13:01g	0.000798186	26:01g/18:01g/07:01g/11:04	0.000764153	03:01g/18:01g/12:03g/11:04	0.0008	26:01g/38:01/12:03g/11:01g	0.000799827	02:01g/14:01/08:02g/07:01	0.000674078	03:01g/41:02/17:01g/13:03	0.000753721	26:01g/18:01g/07:01g/11:04	0.000706287	24:02g/07:02g/07:02g/07:01	0.000725315	24:02g/07:02g/07:02g/11:01g	0.000785214	32:01/35:03g/04:01g/11:01g	0.000757608	03:01g/18:01g/07:01g/11:01g	0.000719969		01:01g/57:01g/06:02g/13:03	0.000727162	02:01g/51:01g/15:02g/15:01	0.000730712	11:01g/18:03/07:01g/11:04	0.00070617	02:01g/27:05g/02:02g/11:01g	0.000750968	30:01g/13:02g/06:02g/01:01	0.000692062	24:02g/35:01g/04:01g/01:01	0.000695257	26:01g/39:01g/12:03g/16:01	0.000710389	02:01g/15:01g/01:02g/07:01	0.000690428	31:01g/15:01g/03:03g/01:01	0.000685847	03:01g/38:01/12:03g/16:01	0.000756355	11:01g/52:01g/12:02/15:02	0.000702
02:01g/40:01g/03:04g/04:01	0.000631519	02:01g/37:01g/06:02g/04:01	0.000794406	24:02g/51:01g/01:02g/15:01	0.000763288	02:01g/39:06/12:03g/16:01	0.0008	25:01g/18:01g/12:03g/11:01g	0.000799721	24:02g/41:02/17:01g/13:03	0.000673498	02:01g/13:02g/06:02g/01:01	0.000752811	02:01g/44:02g/05:01g/13:02	0.000703793	24:02g/18:01g/07:01g/11:01g	0.000715616	03:01g/35:03g/04:01g/07:01	0.000784653	26:01g/07:02g/07:02g/08:01	0.000755154	01:01g/57:01g/06:02g/04:01	0.000717		24:02g/35:03g/04:01g/11:01g	0.000726073	01:01g/08:01g/07:01g/13:01g	0.000730705	02:01g/27:05g/02:02g/09:01	0.000703672	11:01g/52:01g/12:02/15:02	0.000749759	02:01g/27:05g/02:02g/11:01g	0.000690567	03:01g/27:02/02:02g/16:01	0.00069418	24:02g/40:02g/03:04g/11:01g	0.000702739	31:01g/07:02g/07:02g/15:01	0.000690201	23:01g/07:02g/12:03g/15:01	0.00068546	32:01/35:03g/04:01g/11:01g	0.00075467	03:01g/47:01/06:02g/13:01	0.0007
02:01g/15:01g/04:01g/01:01	0.000630678	25:01g/44:02g/07:04g/11:01g	0.000791961	01:01g/08:01g/07:01g/11:04	0.000754989	02:01g/27:05g/02:02g/09:01	0.000797478	25:01g/27:05g/02:02g/01:01	0.000793347	24:02g/18:01g/05:01g/03:01	0.00067226	01:01g/35:01g/04:01g/01:01	0.000742366	03:01g/44:02g/05:01g/01:01	0.000700646	25:01g/40:01g/03:04g/08:01	0.000710138	02:01g/27:05g/02:02g/09:01	0.000784428	31:01g/18:01g/07:01g/12:01g	0.000753376	02:01g/15:01g/03:04g/03:01	0.000714899		11:01g/57:01g/06:02g/07:01	0.000708235	02:01g/44:03/16:01/07:01	0.000730694	31:01g/38:01/12:03g/11:01g	0.000702127	02:01g/51:01g/14:02g/11:01g	0.000748347	31:01g/07:02g/07:02g/15:01	0.000685973	25:01g/18:01g/12:03g/16:01	0.000690976	24:02g/27:05g/02:02g/01:01	0.000702239	01:01g/57:01g/06:02g/01:01	0.000686556	30:02g/18:01g/05:01g/03:01	0.000685076	25:01g/07:02g/07:02g/13:01g	0.000752989	26:01g/57:01g/06:02g/07:01	0.000699
03:01g/40:01g/03:04g/04:04	0.00062859	02:01g/39:01g/12:03g/12:01g	0.000791918	03:01g/40:01g/03:04g/04:04	0.000753041	24:02g/44:02g/05:01g/16:01	0.00078893	24:02g/27:05g/02:02g/13:01g	0.000788276	02:01g/07:02g/07:02g/03:01	0.000669614	03:01g/35:03g/04:01g/11:01g	0.000741751	02:01g/18:01g/07:01g/11:03	0.000700611	03:01g/41:02/17:01g/13:03	0.000709404	24:02g/07:02g/07:02g/16:01	0.000778614	02:01g/51:01g/15:02g/15:01	0.000749884	25:01g/44:02g/05:01g/04:01	0.0007104		02:01g/07:02g/07:02g/01:03	0.000705315	02:01g/27:05g/01:02g/08:01	0.000730569	26:01g/39:01g/12:03g/16:01	0.000700952	32:01/49:01/07:01g/11:01g	0.000746433	02:01g/15:01g/04:01g/13:01g	0.000682591	03:01g/14:02/08:02g/01:02	0.000687721	24:02g/44:02g/05:01g/16:01	0.000700856	02:01g/15:01g/03:03g/11:01g	0.000685227	03:01g/57:01g/06:02g/07:01	0.000676469	32:01/14:01/08:02g/07:01	0.000751816	03:01g/35:01g/04:01g/11:01g	0.000697
24:02g/35:01g/04:01g/13:03	0.000627639	02:01g/51:01g/15:02g/11:01g	0.000789987	01:01g/08:01g/07:01g/08:01	0.000752491	26:01g/55:01/03:03g/11:03	0.000787445	03:01g/07:02g/07:02g/11:03	0.000788237	02:01g/40:01g/03:04g/04:08	0.000655519	24:02g/35:01g/04:01g/01:01	0.000740867	02:01g/35:01g/04:01g/11:01g	0.000694837	25:01g/07:02g/07:02g/15:01	0.000706955	02:01g/35:03g/04:01g/11:01g	0.000765855	03:01g/27:05g/02:02g/01:01	0.000747699	68:01g/51:01g/14:02g/13:01g	0.000705919		02:01g/35:01g/04:01g/07:01	0.000702763	01:01g/08:01g/07:01g/11:04	0.000728482	02:01g/44:03/04:01g/11:01g	0.000697147	02:01g/07:02g/07:02g/11:01g	0.000746145	24:02g/51:01g/01:02g/11:01g	0.000674315	01:01g/27:05g/02:02g/01:01	0.000680674	01:01g/38:01/12:03g/13:01g	0.000698848	03:01g/27:05g/02:02g/11:01g	0.000680414	24:02g/40:01g/03:04g/15:01	0.000673738	26:01g/07:02g/07:02g/12:01g	0.000750594	32:01/08:01g/07:01g/03:01	0.000693
24:02g/18:01g/07:01g/14:01g	0.000622519	68:01g/51:01g/15:02g/13:01g	0.000779863	25:01g/35:01g/04:01g/01:01	0.000752118	02:01g/15:01g/04:01g/01:01	0.000784322	24:02g/40:02g/03:04g/11:01g	0.000786414	02:01g/18:01g/05:01g/03:01	0.000650094	02:01g/44:02g/05:01g/01:01	0.000738125	03:01g/56:01g/01:02g/15:01	0.000694345	01:01g/07:02g/07:02g/01:01	0.000700291	01:01g/08:01g/07:01g/16:01	0.000763613	02:01g/50:01/06:02g/07:01	0.000739376	02:01g/40:02g/02:02g/13:01g	0.000703453		01:01g/51:01g/12:03g/11:04	0.000699468	26:01g/55:01/03:03g/11:03	0.000725934	31:01g/41:02/17:01g/13:03	0.000693115	02:01g/39:01g/12:03g/16:01	0.000741752	02:01g/51:01g/14:02g/08:03	0.000668844	02:01g/07:02g/07:02g/03:01	0.000680541	02:01g/41:01/17:01g/03:01	0.000697425	01:01g/08:01g/07:01g/11:04	0.000677543	02:01g/51:01g/14:02g/13:01g	0.000667835	31:01g/18:01g/07:01g/12:01g	0.000746287	25:01g/18:01g/12:03g/01:01	0.000686
68:01g/13:02g/06:02g/07:01	0.00061317	03:01g/44:05/02:02g/16:01	0.000770463	24:02g/27:05g/01:02g/01:01	0.000750625	03:01g/27:05g/01:02g/01:01	0.000778596	03:01g/27:02/02:02g/16:01	0.000785671	24:02g/35:01g/04:01g/13:03	0.000649766	24:02g/38:01/12:03g/13:01g	0.000737033	26:01g/38:01/12:03g/07:01	0.000694038	24:02g/27:05g/02:02g/04:01	0.000699961	31:01g/38:01/12:03g/11:01g	0.000759064	03:01g/18:01g/07:01g/11:04	0.000738665	31:01g/15:24/03:03g/04:01	0.0007		24:02g/27:05g/02:02g/13:01g	0.000697525	33:03g/58:01g/03:02/13:02	0.000721717	02:01g/39:01g/12:03g/12:01g	0.000692009	24:02g/35:03g/04:01g/11:01g	0.000740739	01:01g/44:03/16:01/07:01	0.000668366	26:01g/56:01g/01:02g/07:01	0.000679267	24:02g/27:05g/01:02g/01:01	0.000696539	01:01g/15:17/07:01g/13:02	0.000674449	24:02g/44:02g/05:01g/16:01	0.000666518	03:01g/27:05g/01:02g/01:01	0.000744853	24:02g/40:01g/03:04g/13:02	0.000683
03:01g/40:02g/02:02g/11:01g	0.000613064	03:01g/51:01g/01:02g/01:01	0.000769275	01:01g/08:01g/07:01g/13:01g	0.000746295	23:01g/07:02g/12:03g/15:01	0.000776529	32:01/44:02g/05:01g/12:01g	0.000783936	11:01g/18:03/07:01g/11:04	0.000648867	03:01g/18:01g/12:03g/15:01	0.000733689	03:01g/07:02g/07:02g/13:02	0.000688486	03:01g/47:01/06:02g/07:01	0.000699345	31:01g/40:01g/03:04g/04:04	0.000757849	02:01g/07:02g/07:02g/11:04	0.00073621	30:02g/49:01/07:01g/07:01	0.0007		32:01/27:05g/02:02g/09:01	0.000695449	01:01g/57:01g/06:02g/13:01g	0.000721069	02:01g/51:01g/14:02g/08:01	0.000691252	32:01/44:02g/05:01g/12:01g	0.000736232	02:01g/27:05g/02:02g/13:01g	0.000666723	25:01g/08:01g/07:01g/03:01	0.000678164	02:01g/38:01/12:03g/11:01g	0.000693166	03:01g/38:01/12:03g/13:01g	0.000671658	31:01g/08:01g/07:01g/03:01	0.000661722	31:01g/39:01g/12:03g/12:01g	0.000744033	25:01g/18:01g/12:03g/13:01	0.000682
02:01g/07:02g/07:02g/03:01	0.000610015	25:01g/07:02g/07:02g/15:01	0.000765062	02:01g/15:01g/03:03g/12:01g	0.000739544	29:02g/44:03/16:01/15:01	0.00076631	23:01g/50:01/06:02g/03:01	0.000774939	24:02g/13:02g/06:02g/10:01	0.000648494	24:02g/18:01g/07:01g/14:01g	0.000731801	24:02g/27:05g/01:02g/01:01	0.000676919	25:01g/18:01g/12:03g/16:01	0.000696049	24:02g/27:05g/02:02g/01:01	0.000756435	02:01g/15:01g/03:04g/07:01	0.000730891	02:06g/51:01g/15:02g/04:07g	0.0007		68:01g/56:01g/01:02g/08:01	0.000690546	23:01g/44:03/04:01g/15:01	0.00071747	02:01g/40:01g/03:04g/04:04	0.000690453	02:01g/40:01g/03:04g/15:01	0.000726337	02:01g/41:01/17:01g/07:01	0.000662087	25:01g/18:01g/12:03g/14:01g	0.000667647	02:01g/27:05g/02:02g/08:01	0.000687433	03:01g/07:02g/07:02g/11:04	0.000671042	02:01g/38:01/12:03g/11:01g	0.000661056	03:01g/18:01g/07:01g/11:04	0.000741538	02:01g/13:02g/06:02g/15:01	0.00068
32:01/14:01/08:02g/07:01	0.000609699	02:01g/44:02g/05:01g/03:01	0.000761386	02:01g/56:01g/01:02g/15:01	0.000737821	03:01g/27:02/02:02g/16:01	0.000756793	02:01g/52:01g/12:02/01:01	0.00077006	02:01g/15:01g/03:04g/16:01	0.000647247	26:01g/35:01g/04:01g/01:01	0.000729006	02:01g/44:02g/05:01g/10:01	0.000670619	26:01g/38:01/12:03g/01:01	0.000694954	02:01g/18:01g/05:01g/03:01	0.000755243	02:01g/57:01g/06:02g/01:01	0.000729535	31:01g/51:01g/15:02g/04:07g	0.000699154		68:01g/13:02g/06:02g/07:01	0.000688022	03:01g/44:03/16:01/07:01	0.000716258	31:01g/18:01g/07:01g/07:01	0.00068868	24:02g/35:01g/04:01g/01:01	0.000722308	02:01g/39:01g/12:03g/11:01g	0.00065871	68:01g/07:02g/07:02g/15:01	0.000666771	03:01g/52:01g/12:02/15:02	0.000681901	11:01g/15:01g/03:03g/13:01g	0.000670548	01:01g/18:01g/07:01g/11:04	0.000660084	03:01g/35:03g/04:01g/07:01	0.000736959	02:01g/15:01g/04:01g/01:01	0.00068
02:01g/14:01/08:02g/07:01	0.000609137	33:03g/58:01g/03:02/13:02	0.000756564	24:02g/18:01g/07:01g/14:01g	0.000736277	02:01g/35:01g/04:01g/07:01	0.000756053	02:01g/27:05g/02:02g/11:01g	0.000768603	24:02g/51:01g/01:02g/11:01g	0.000643715	02:01g/44:05/02:02g/01:01	0.000720633	32:01/08:01g/07:01g/03:01	0.000662722	02:01g/15:01g/01:02g/07:01	0.000691747	02:01g/07:02g/07:02g/14:01g	0.000752416	01:01g/44:03/16:01/07:01	0.000716475	03:01g/07:02g/07:02g/14:01g	0.000695688		24:02g/38:01/12:03g/14:01g	0.000687127	26:01g/56:01g/01:02g/08:01	0.0007162	02:01g/56:01g/01:02g/15:01	0.000686971	24:02g/39:06/07:02g/08:01	0.000720836	02:01g/51:01g/15:02g/11:01g	0.000656404	24:02g/18:01g/07:01g/01:01	0.000666137	24:02g/07:02g/07:02g/07:01	0.000676811	02:01g/52:01g/12:02/15:02	0.000669466	68:01g/40:01g/03:04g/01:01	0.000658354	01:01g/57:01g/06:02g/15:01	0.000734467	25:01g/07:02g/07:02g/15:01	0.000674
31:01g/08:01g/07:01g/03:01	0.000606335	24:02g/18:01g/07:01g/15:01	0.000756259	68:01g/07:02g/07:02g/15:01	0.000733086	02:01g/15:01g/03:03g/16:01	0.000741832	02:01g/51:01g/14:02g/11:01g	0.000767423	02:01g/38:01/12:03g/07:01	0.00063868	02:05g/50:01/06:02g/03:01	0.000713618	02:01g/18:01g/07:01g/14:01g	0.000659996	01:01g/15:17/07:01g/13:02	0.000688356	02:01g/27:02/02:02g/15:01	0.000750559	24:02g/41:02/17:01g/13:03	0.000715528	32:01/14:01/08:02g/07:01	0.000688085		02:01g/07:02g/07:02g/13:01g	0.000679763	02:01g/35:03g/12:03g/04:08	0.000715304	02:01g/27:05g/02:02g/11:01g	0.000686504	02:01g/57:01g/06:02g/16:01	0.00071837	24:02g/13:02g/06:02g/10:01	0.000655833	02:01g/51:01g/01:02g/15:01	0.000660707	02:01g/57:01g/06:02g/13:01g	0.000674898	03:01g/07:02g/07:02g/04:04	0.000667296	02:01g/39:01g/12:03g/16:01	0.000655382	26:01g/07:02g/07:02g/08:01	0.000734274	03:01g/07:02g/07:02g/04:07g	0.000667
01:01g/51:01g/12:03g/11:04	0.000601618	02:01g/44:02g/05:01g/11:01g	0.000755055	25:01g/40:02g/02:02g/11:01g	0.000732671	23:01g/49:01/07:01g/11:04	0.000738999	23:01g/44:03/04:01g/15:01	0.00076648	01:01g/35:02/04:01g/13:02	0.000637501	24:02g/07:02g/07:02g/04:01	0.000713336	03:01g/35:02/04:01g/11:04	0.000659523	24:02g/51:01g/01:02g/11:01g	0.00068764	24:02g/35:03g/04:01g/12:01g	0.00075047	25:01g/18:01g/12:03g/16:01	0.000714901	02:01g/40:01g/03:04g/07:01	0.000677163		23:01g/13:02g/06:02g/07:01	0.000679046	24:02g/18:01g/07:01g/14:01g	0.000715219	02:01g/51:01g/14:02g/13:01g	0.000683145	01:01g/57:01g/06:02g/13:03	0.00071461	01:01g/57:01g/06:02g/15:01	0.000653259	02:01g/44:02g/05:01g/08:01	0.000660647	03:01g/39:01g/12:03g/13:01g	0.000671396	02:01g/27:05g/02:02g/09:01	0.000666324	01:01g/35:01g/04:01g/14:01g	0.000652022	26:01g/39:01g/12:03g/16:01	0.000734246	02:01g/44:02g/05:01g/04:04	0.000666
02:01g/44:02g/07:04g/15:01	0.000598569	24:02g/44:03/04:01g/07:01	0.000753281	02:01g/27:02/02:02g/15:01	0.00073214	02:01g/56:01g/01:02g/08:01	0.000738272	02:01g/50:01/06:02g/07:01	0.000764343	03:01g/07:02g/07:02g/12:01g	0.000635326	23:01g/08:01g/07:01g/03:01	0.000710279	02:01g/51:01g/02:02g/11:01g	0.000644938	11:01g/35:01g/04:01g/08:01	0.000686584	01:01g/40:02g/02:02g/11:01g	0.000749754	26:01g/18:01g/07:01g/11:04	0.000714209	02:01g/44:02g/05:01g/04:02	0.00067715		11:01g/35:01g/04:01g/15:01	0.000675493	02:01g/44:02g/07:04g/07:01	0.000711597	11:01g/35:01g/04:01g/13:01g	0.000681915	02:01g/07:02g/07:02g/03:01	0.000712567	02:01g/40:01g/03:04g/13:01g	0.000651621	02:01g/49:01/07:01g/01:01	0.000660458	11:01g/07:02g/07:02g/07:01	0.000666011	01:01g/38:01/12:03g/13:01g	0.000665555	02:01g/56:01g/01:02g/13:01g	0.000649017	02:01g/51:01g/14:02g/11:01g	0.000727838	68:01g/15:01g/03:03g/13:01	0.000662
11:01g/13:02g/06:02g/07:01	0.000595929	01:01g/08:01g/07:01g/13:02	0.000751391	29:01/07:05g/15:05g/03:01	0.000729435	24:02g/40:01g/03:04g/15:01	0.00073442	01:01g/44:03/16:01/07:01	0.000762435	02:01g/49:01/07:01g/11:01g	0.000634966	01:01g/57:01g/06:02g/13:01g	0.00070979	03:01g/27:05g/02:02g/01:01	0.00064308	11:01g/27:02/02:02g/16:01	0.000685461	02:01g/07:02g/03:04g/15:01	0.000744703	11:01g/07:02g/07:02g/13:01g	0.000711827	68:01g/51:01g/15:02g/15:01	0.000677107		31:01g/08:01g/07:01g/03:01	0.000674551	03:01g/49:01/07:01g/11:01g	0.000711426	02:01g/15:01g/03:03g/15:01	0.000680941	25:01g/18:01g/12:03g/11:01g	0.000706256	02:01g/39:01g/12:03g/16:01	0.000649829	03:01g/57:01g/06:02g/07:01	0.000656855	02:01g/51:01g/01:02g/15:01	0.000665921	24:02g/27:05g/01:02g/01:01	0.000665312	24:02g/07:02g/07:02g/07:01	0.000647534	02:01g/50:01/06:02g/07:01	0.000725566	24:02g/51:01g/01:02g/11:01g	0.000655
03:01g/44:03/16:01/07:01	0.000594424	03:01g/27:05g/02:02g/01:01	0.000749657	01:01g/57:01g/06:02g/01:01	0.000725983	11:01g/13:02g/06:02g/07:01	0.0007329	02:01g/13:02g/06:02g/16:01	0.000759806	01:01g/52:01g/12:02/11:01g	0.000632459	11:01g/57:01g/06:02g/07:01	0.000708649	01:01g/37:01g/06:02g/11:04	0.000642994	03:01g/56:01g/01:02g/15:01	0.000685005	68:01g/13:02g/06:02g/07:01	0.000741697	03:01g/14:02/08:02g/01:02	0.000710534	31:01g/39:01g/12:03g/12:01g	0.000674325		01:01g/57:01g/06:02g/01:01	0.000673591	02:01g/44:05/02:02g/15:01	0.000699195	25:01g/44:02g/05:01g/04:01	0.000679376	02:01g/40:01g/03:04g/07:01	0.00070582	02:01g/44:05/02:02g/01:01	0.00064883	02:01g/35:02/04:01g/11:04	0.0006538	01:01g/57:01g/06:02g/15:01	0.000663847	25:01g/35:01g/04:01g/01:01	0.000656415	11:01g/15:01g/03:03g/13:01g	0.000646614	01:01g/44:03/16:01/07:01	0.000722428	03:01g/35:03g/04:01g/11:01g	0.000651
02:01g/18:01g/07:01g/14:01g	0.000593453	24:02g/08:01g/07:01g/03:01	0.000746734	02:01g/39:01g/12:03g/13:01g	0.000723731	02:01g/35:03g/04:01g/08:01	0.000732039	03:01g/14:02/08:02g/01:02	0.000757563	02:01g/18:01g/07:01g/15:01	0.000632094	03:01g/15:01g/03:03g/13:01g	0.000701518	01:01g/18:01g/07:01g/11:04	0.000640828	03:01g/35:02/04:01g/11:04	0.000683419	68:01g/40:01g/03:04g/01:01	0.000739713	02:01g/07:02g/07:02g/14:01g	0.000704155	01:01g/38:01/12:03g/13:01g	0.000674206		03:01g/44:03/16:01/07:01	0.000672294	23:01g/44:03/04:01g/11:01g	0.000696474	03:01g/18:01g/05:01g/03:01	0.00067483	01:01g/57:01g/06:02g/03:01	0.000705817	03:01g/35:03g/04:01g/07:01	0.000646167	11:01g/35:01g/04:01g/04:07g	0.000651416	31:01g/07:02g/07:02g/15:01	0.00066341	25:01g/18:01g/12:03g/11:01g	0.000655983	01:01g/08:01g/07:01g/16:01	0.000644027	26:01g/13:02g/06:02g/07:01	0.000719035	11:01g/51:01g/15:02g/04:04	0.000651
02:01g/18:01g/05:01g/03:01	0.000592911	24:02g/38:01/12:03g/14:01g	0.000745773	03:01g/44:02g/05:01g/01:01	0.000719883	30:01g/13:02g/06:02g/01:01	0.000721068	03:01g/35:01g/04:01g/15:01	0.000749966	24:02g/35:01g/04:01g/04:02	0.00063135	24:02g/38:01/12:03g/11:01g	0.000701436	03:02/08:01g/07:02g/03:01	0.000630791	03:01g/44:02g/05:01g/01:01	0.000682204	68:01g/35:03g/04:01g/04:01	0.000739441	02:01g/15:18g/07:04g/04:01	0.0007	03:01g/35:01g/04:01g/03:01	0.000673391		26:01g/56:01g/01:02g/08:01	0.000661862	02:01g/15:01g/03:03g/12:01g	0.000690327	02:01g/56:01g/01:02g/08:01	0.00067479	01:01g/15:17/07:01g/13:02	0.000705545	02:01g/14:01/08:02g/07:01	0.000646037	11:01g/18:03/07:01g/11:04	0.000650486	03:01g/07:02g/07:02g/12:01g	0.000653592	03:01g/18:01g/05:01g/03:01	0.000653121	24:02g/15:01g/03:03g/11:01g	0.000640455	11:01g/35:01g/04:01g/12:01g	0.000709902	02:01g/15:01g/03:03g/03:01	0.00065
02:01g/44:03/16:02/07:01	0.000589012	29:02g/44:03/16:01/15:01	0.000742949	02:01g/15:01g/03:03g/04:01	0.000718832	24:02g/44:05/02:02g/01:01	0.000712248	02:01g/15:01g/04:01g/08:01	0.000744115	11:01g/55:01/03:03g/14:01g	0.00062995	01:01g/40:02g/02:02g/11:01g	0.000700841	24:02g/44:02g/05:01g/01:01	0.00062857	02:01g/38:01/12:03g/15:01	0.000682203	32:01/13:02g/06:02g/07:01	0.000734601	26:01g/55:01/03:03g/11:03	0.000699803	02:01g/39:01g/12:03g/12:01g	0.000671726		02:01g/18:01g/07:01g/14:01g	0.000660576	24:02g/51:01g/01:02g/15:01	0.000684769	11:01g/35:01g/04:01g/16:01	0.00067427	02:01g/35:02/04:01g/11:04	0.000704141	02:01g/56:01g/01:02g/15:01	0.000645027	26:01g/55:01/03:03g/11:03	0.000649752	01:01g/57:01g/06:02g/13:01g	0.000649988	02:01g/14:01/08:02g/07:01	0.000651449	02:01g/07:02g/07:02g/13:02	0.000639956	02:01g/51:01g/14:02g/08:01	0.000707892	03:01g/35:03g/04:01g/04:03	0.000646
02:01g/15:01g/03:04g/11:01g	0.000586647	24:02g/41:02/17:01g/13:03	0.000742678	03:01g/07:02g/07:02g/04:04	0.000718233	02:01g/51:01g/15:02g/11:01g	0.000711546	24:02g/49:01/07:01g/07:01	0.000742742	11:01g/35:01g/04:01g/04:07g	0.000628157	02:01g/58:01g/03:02/13:02	0.000698349	11:01g/27:02/02:02g/16:01	0.000626771	02:01g/44:05/02:02g/01:01	0.000681575	25:01g/18:01g/12:03g/08:01	0.000730789	68:02/53:01/04:01g/13:02	0.000697783	02:01g/40:01g/03:04g/01:01	0.00066897		03:01g/51:01g/01:02g/01:01	0.000659867	29:01/07:05g/15:05g/03:01	0.000678464	11:01g/27:05g/02:02g/01:01	0.000667321	03:01g/44:02g/05:01g/04:01	0.00070189	26:01g/38:01/12:03g/13:02	0.000643992	24:02g/51:01g/01:02g/11:01g	0.000644747	33:03g/58:01g/03:02/03:01	0.000646743	32:01/13:02g/06:02g/07:01	0.000646294	24:02g/51:01g/01:02g/11:01g	0.00063821	24:02g/44:05/02:02g/01:01	0.000704277	11:01g/35:01g/04:01g/13:01	0.000644
01:01g/57:01g/06:02g/13:03	0.000585222	32:01/44:02g/05:01g/13:01g	0.000741619	32:01/07:02g/07:02g/15:01	0.000715759	26:01g/38:01/12:03g/04:04	0.000704783	11:01g/41:02/17:01g/13:03	0.000742514	02:01g/50:01/06:02g/07:01	0.000627989	03:01g/27:02/02:02g/16:01	0.000696658	03:01g/39:01g/12:03g/13:01g	0.000624792	68:01g/35:03g/04:01g/04:01	0.000677758	33:03g/35:01g/04:01g/12:01g	0.000728173	31:01g/39:01g/12:03g/12:01g	0.000697638	02:01g/15:01g/04:01g/01:01	0.000665392		02:01g/45:01g/06:02g/04:01	0.000656235	33:03g/58:01g/03:02/03:01	0.000678057	25:01g/35:01g/04:01g/14:01g	0.000666539	03:01g/44:05/02:02g/16:01	0.00069533	68:01g/40:01g/03:04g/03:01	0.000640408	25:01g/18:01g/12:03g/13:03	0.00064406	03:01g/07:02g/07:02g/13:02	0.000643601	26:01g/38:01/12:03g/14:01g	0.000645636	03:01g/35:03g/04:01g/07:01	0.000638148	02:01g/37:01g/02:02g/15:01	0.000703136	32:01/44:02g/05:01g/11:01g	0.000638
02:01g/39:01g/12:03g/13:01g	0.000583577	32:01/57:01g/06:02g/07:01	0.000739954	11:01g/51:01g/15:02g/04:04	0.000712597	11:01g/57:01g/06:02g/07:01	0.000703619	01:01g/57:01g/06:02g/03:01	0.000738415	03:01g/52:01g/12:02/15:02	0.000623185	11:01g/27:05g/02:02g/16:01	0.000695965	68:01g/27:05g/01:02g/13:01g	0.000624578	30:01g/18:01g/07:01g/11:04	0.000677214	01:01g/37:01g/06:02g/04:01	0.000726473	32:01/14:02/08:02g/13:03	0.000697136	01:01g/40:01g/03:04g/04:04	0.000664995		24:02g/41:02/17:01g/13:03	0.000656167	24:02g/27:05g/01:02g/01:01	0.000669121	26:01g/38:01/12:03g/14:01g	0.000664396	32:01/35:03g/04:01g/11:01g	0.000694108	01:01g/44:05/02:02g/07:01	0.000639675	68:01g/08:01g/07:01g/03:01	0.000638999	01:01g/18:01g/07:01g/11:04	0.000641372	25:01g/07:02g/07:02g/15:01	0.000643202	03:01g/56:01g/01:02g/15:01	0.000637271	24:02g/27:05g/01:02g/01:01	0.00070051	24:02g/40:02g/02:02g/11:01g	0.000636
02:01g/35:03g/12:03g/14:01g	0.000582872	02:01g/45:01g/06:02g/04:01	0.000738488	24:02g/15:01g/03:03g/04:01	0.000707805	25:01g/15:01g/12:03g/04:01	0.0007	02:01g/27:05g/02:02g/08:01	0.000735194	68:01g/40:01g/03:04g/13:02	0.000620153	03:01g/40:01g/03:04g/08:01	0.000690893	11:01g/40:01g/03:04g/04:04	0.000620626	24:02g/27:05g/02:02g/11:01g	0.000672128	01:01g/35:01g/04:01g/01:01	0.000720216	25:01g/38:01/12:03g/13:01g	0.000696241	32:01/35:01g/04:01g/01:01	0.000663383		68:01g/40:01g/03:04g/04:01	0.000654295	02:01g/44:03/16:02/04:02	0.00066801	23:01g/49:01/07:01g/11:04	0.000660704	03:01g/14:02/08:02g/01:02	0.000694091	03:01g/27:02/02:02g/16:01	0.000639155	26:01g/38:01/12:03g/01:01	0.00063591	02:01g/49:01/07:01g/11:01g	0.000641011	23:01g/07:02g/12:03g/15:01	0.000637476	32:01/35:03g/04:01g/11:01g	0.000636482	25:01g/27:05g/02:02g/01:01	0.000699885	32:01/44:02g/05:01g/04:01	0.000635
02:01g/27:05g/02:02g/15:01	0.000580987	24:02g/44:02g/05:01g/12:01g	0.000734504	02:01g/40:01g/03:04g/11:01g	0.00070552	11:01g/55:01/03:03g/14:01g	0.000699662	02:01g/15:01g/03:04g/16:01	0.000730298	25:01g/18:01g/12:03g/13:03	0.000618696	02:01g/50:01/06:02g/03:01	0.000686028	01:01g/38:01/12:03g/13:01g	0.000615694	03:01g/51:01g/01:02g/15:01	0.000663615	02:01g/50:01/04:01g/13:03	0.000712247	24:02g/35:01g/04:01g/13:03	0.000694192	01:01g/37:01g/06:02g/15:01	0.000661917		24:02g/07:02g/07:02g/11:01g	0.000653437	02:01g/57:01g/06:02g/04:01	0.000659505	03:01g/51:01g/01:02g/01:01	0.000657602	01:01g/55:02/01:02g/12:01g	0.000693919	01:01g/37:01g/06:02g/11:01g	0.00063514	02:01g/50:01/06:02g/03:01	0.000632872	02:01g/15:01g/03:04g/16:01	0.000640076	32:01/40:02g/02:02g/13:01g	0.000632569	24:02g/35:01g/04:01g/13:01g	0.000634318	23:01g/44:03/04:01g/11:04	0.000694476	02:01g/15:01g/01:02g/04:01	0.000634
26:01g/39:01g/12:03g/16:01	0.000578238	24:02g/13:02g/06:02g/13:01g	0.00072635	01:01g/37:01g/06:02g/07:01	0.000704906	02:01g/39:01g/12:03g/12:01g	0.000699442	24:02g/15:01g/03:04g/04:01	0.000724081	11:01g/35:01g/04:01g/13:01g	0.000610467	01:01g/08:01g/07:01g/16:01	0.000681203	24:02g/55:01/03:03g/16:01	0.000613003	23:01g/08:01g/07:01g/03:01	0.00066105	11:01g/57:01g/06:02g/07:01	0.000706389	02:01g/15:01g/03:03g/01:01	0.000693001	02:01g/15:01g/01:02g/04:01	0.000654584		01:01g/08:01g/07:01g/12:01g	0.00064892	31:01g/50:01/06:02g/03:01	0.000659387	23:01g/50:01/06:02g/03:01	0.00065643	30:02g/18:01g/05:01g/03:01	0.00069378	01:01g/35:02/04:01g/13:02	0.000633057	02:01g/44:02g/07:04g/15:01	0.000632441	02:01g/35:03g/04:01g/11:01g	0.000634827	24:02g/18:01g/07:01g/11:01g	0.00063212	24:02g/13:02g/06:02g/15:01	0.000630158	32:01/40:02g/02:02g/13:01g	0.00069363	24:02g/07:02g/07:02g/11:01g	0.000633
02:01g/18:01g/07:01g/16:01	0.000578115	03:01g/57:01g/06:02g/07:01	0.000726203	01:01g/57:01g/06:02g/03:01	0.000703485	03:01g/38:01/12:03g/13:01g	0.000697478	24:02g/44:02g/05:01g/16:01	0.000723269	24:02g/39:06/07:02g/08:01	0.000609728	02:01g/51:01g/14:02g/15:01	0.000675343	02:01g/51:01g/01:02g/15:01	0.000608575	02:01g/27:02/02:02g/01:01	0.000658446	02:01g/57:01g/06:02g/15:01	0.000705678	03:01g/56:01g/01:02g/01:01	0.000692328	11:01g/38:01/12:03g/13:01g	0.000653523		01:01g/37:01g/06:02g/11:04	0.000647594	24:02g/39:06/07:02g/08:01	0.000658053	02:01g/18:01g/07:01g/16:01	0.000655318	02:01g/07:02g/07:02g/04:01	0.000692462	02:01g/50:01/06:02g/07:01	0.000621749	32:01/40:02g/02:02g/13:01g	0.000632168	26:01g/38:01/12:03g/14:01g	0.000632605	26:01g/56:01g/01:02g/08:01	0.00063041	68:01g/40:01g/03:04g/04:01	0.000626012	24:02g/13:02g/06:02g/15:01	0.000693398	03:01g/27:02/02:02g/16:01	0.000632
02:01g/44:02g/05:01g/08:01	0.000576104	31:01g/39:01g/12:03g/01:01	0.000723892	33:03g/58:01g/03:02/03:01	0.000703274	23:01g/50:01/06:02g/03:01	0.000696131	02:01g/49:01/07:01g/11:01g	0.000720294	03:01g/27:05g/01:02g/01:01	0.000608671	03:01g/38:01/12:03g/01:01	0.000669873	03:01g/07:02g/07:02g/12:01g	0.000606779	68:01g/38:01/12:03g/11:04	0.000657283	02:01g/51:01g/14:02g/08:01	0.000702257	24:02g/18:01g/07:01g/14:01g	0.000689369	68:01g/15:01g/03:04g/04:01	0.000653112		26:01g/55:01/03:03g/11:03	0.000645945	02:01g/44:03/16:02/07:01	0.000647702	02:01g/40:01g/03:04g/13:01g	0.000651075	26:01g/27:05g/02:02g/01:01	0.000692123	24:02g/41:02/17:01g/13:03	0.000620073	01:01g/57:01g/06:02g/13:01g	0.000627992	26:01g/38:01/12:03g/16:01	0.000631621	03:01g/40:01g/03:04g/08:01	0.000630141	02:01g/51:01g/01:02g/01:01	0.000622536	03:01g/56:01g/01:02g/01:01	0.000692055	03:01g/40:02g/02:02g/11:01g	0.000621
01:01g/15:17/07:01g/13:02	0.000572804	02:01g/51:01g/14:02g/11:01g	0.000723254	02:07g/46:01g/01:02g/12:02	0.0007	02:01g/51:01g/14:02g/08:01	0.000695603	01:01g/15:01g/03:03g/11:03	0.000718646	11:01g/56:01g/01:02g/15:01	0.000603873	02:01g/07:02g/07:02g/16:01	0.000668349	03:01g/51:01g/01:02g/01:01	0.000603047	32:01/57:01g/06:02g/07:01	0.000656818	24:02g/18:01g/07:01g/07:01	0.000701738	02:01g/50:01/06:02g/03:01	0.000689256	02:01g/27:05g/02:02g/07:01	0.000648826		03:01g/14:02/08:02g/13:03	0.000645663	11:01g/13:02g/06:02g/07:01	0.000646907	02:01g/39:01g/12:03g/13:01g	0.000648571	32:01/57:01g/06:02g/07:01	0.000688626	02:01g/40:01g/03:04g/04:08	0.000618495	02:01g/14:01/08:02g/07:01	0.000627744	02:01g/07:02g/07:02g/04:01	0.000630113	68:01g/13:02g/06:02g/07:01	0.000629621	02:01g/51:01g/01:02g/15:01	0.00062139	02:01g/50:01/06:02g/03:01	0.000690029	02:01g/35:01g/04:01g/15:01	0.000616
68:02/53:01/04:01g/13:02	0.000572568	02:01g/18:01g/07:01g/16:01	0.000714633	02:01g/57:02/18:01g/15:03	0.0007	11:01g/07:02g/07:02g/13:01g	0.000690057	02:01g/39:01g/07:02g/01:01	0.000718392	26:01g/38:01/12:03g/01:01	0.000603595	02:01g/15:01g/03:04g/15:01	0.000665879	03:01g/27:05g/01:02g/01:01	0.000600759	02:01g/07:02g/07:02g/12:01g	0.000654604	33:03g/58:01g/03:02/03:01	0.00070037	32:01/40:01g/03:04g/04:04	0.000686472	32:01/51:01g/15:02g/11:01g	0.000646982		24:02g/07:02g/07:02g/08:01	0.000645195	11:01g/35:01g/04:01g/04:04	0.000643371	68:01g/51:01g/15:02g/11:01g	0.000647747	24:02g/44:05/02:02g/01:01	0.000688377	32:01/14:01/08:02g/07:01	0.000617947	03:01g/39:01g/12:03g/13:01g	0.000624354	03:01g/56:01g/01:02g/15:01	0.000626759	02:01g/35:03g/12:03g/14:01g	0.000629345	03:01g/40:01g/03:04g/04:01	0.000618894	03:01g/35:01g/04:01g/13:01g	0.000688928	03:01g/52:01g/12:02/15:02	0.000613
02:05g/41:01/07:01g/08:04	0.000567741	25:01g/52:01g/12:02/15:02	0.00070587	02:35/44:02g/07:04g/11:01g	0.000699958	03:01g/39:01g/12:03g/13:01g	0.000689889	01:01g/39:01g/12:03g/11:01g	0.000717626	68:01g/56:01g/01:02g/08:01	0.000600371	01:01g/57:01g/06:02g/15:01	0.00066441	02:35/44:02g/07:04g/11:01g	0.000599965	24:02g/44:02g/07:04g/16:01	0.00065264	32:01/51:01g/12:03g/01:01	0.0007	26:01g/38:01/12:03g/16:01	0.000680573	68:01g/44:02g/07:04g/04:01	0.000645845		02:01g/51:01g/15:02g/15:01	0.00064371	02:01g/07:02g/07:02g/16:01	0.000639873	24:02g/57:01g/06:02g/07:01	0.000647384	02:01g/15:01g/04:01g/08:01	0.000687088	31:01g/08:01g/07:01g/03:01	0.000617506	23:01g/44:03/04:01g/13:01g	0.000623541	01:01g/44:03/04:01g/07:01	0.000615756	31:01g/08:01g/07:01g/03:01	0.000624706	24:02g/39:06/07:02g/08:01	0.000613174	30:01g/13:02g/06:02g/01:01	0.000684066	02:01g/39:01g/12:03g/12:01g	0.000612
24:02g/39:06/07:02g/08:01	0.000562892	26:01g/44:02g/03:03g/11:03	0.0007	02:01g/35:01g/07:02g/11:01g	0.000699921	03:01g/56:01g/01:02g/01:01	0.000685021	03:01g/56:01g/01:02g/13:01g	0.000713511	68:01g/27:05g/01:02g/13:01g	0.000599479	03:01g/18:01g/05:01g/03:01	0.000663187	02:01g/56:01g/01:02g/11:01g	0.000585324	02:01g/40:01g/03:04g/13:01g	0.000651408	02:05g/41:01/07:01g/08:04	0.0007	02:01g/35:03g/04:01g/11:04	0.000680398	26:01g/38:01/12:03g/14:01g	0.000645263		01:01g/38:01/12:03g/13:01g	0.000641738	24:02g/51:01g/01:02g/11:01g	0.000638274	32:01/13:02g/06:02g/07:01	0.000645774	01:01g/44:03/16:01/07:01	0.000678723	01:01g/35:01g/04:01g/01:01	0.000610043	24:02g/13:02g/06:02g/01:01	0.000619483	11:01g/55:01/03:03g/01:01	0.000609345	02:01g/27:05g/02:02g/13:01g	0.000623356	25:01g/08:01g/07:01g/03:01	0.00061305	03:01g/35:03g/12:03g/14:01g	0.000682753	03:01g/35:03g/04:01g/01:01	0.000611
68:01g/07:02g/07:02g/15:01	0.000561437	02:01g/15:01g/01:02g/07:01	0.0007	33:03g/58:01g/03:02/13:02	0.00069809	02:01g/38:01/12:03g/11:01g	0.00068435	02:01g/35:01g/04:01g/14:01g	0.000712538	02:01g/18:01g/07:01g/01:01	0.000597815	03:01g/35:01g/04:01g/12:01g	0.000657278	03:01g/35:01g/04:01g/07:01	0.000583343	31:01g/39:01g/12:03g/16:01	0.000649994	32:01/27:05g/02:02g/01:01	0.000699384	03:01g/51:01g/12:03g/01:01	0.000678177	11:01g/51:01g/15:02g/04:04	0.000643175		24:02g/35:01g/04:01g/13:01g	0.00064143	11:01g/07:02g/07:02g/07:01	0.000638091	01:01g/51:01g/12:03g/11:04	0.000639941	11:01g/51:01g/04:01g/04:07g	0.000678482	24:02g/18:01g/05:01g/03:01	0.000609717	25:01g/07:02g/07:02g/15:01	0.000616036	25:01g/44:02g/05:01g/01:01	0.00060593	68:01g/15:01g/03:04g/04:01	0.000622916	34:02/14:02/08:02g/01:02	0.000610345	02:01g/51:01g/01:02g/15:01	0.000681484	26:01g/38:01/12:03g/07:01	0.000611
32:01/13:02g/06:02g/07:01	0.000555361	02:01g/37:01g/02:02g/15:01	0.0007	01:01g/37:01g/06:02g/04:01	0.000690644	02:01g/39:01g/12:03g/16:01	0.000684203	11:01g/51:01g/04:01g/04:07g	0.000711374	25:01g/18:01g/12:03g/16:01	0.000596584	32:01/14:01/08:02g/07:01	0.000650532	24:02g/07:02g/07:02g/11:01g	0.000580641	03:01g/13:02g/06:02g/15:01	0.000648791	03:01g/35:03g/04:01g/15:01	0.00069938	11:01g/44:02g/05:01g/12:01g	0.000677115	24:02g/07:02g/07:02g/04:01	0.000639436		02:01g/37:01g/02:02g/15:01	0.000638437	03:01g/07:02g/07:02g/08:01	0.000637672	11:01g/40:02g/02:02g/11:01g	0.000639492	01:01g/07:02g/07:02g/01:01	0.00067632	02:01g/15:01g/03:04g/16:01	0.000607621	68:01g/40:01g/03:04g/04:01	0.00060946	03:02/08:01g/07:02g/03:01	0.000605839	02:01g/44:02g/05:01g/11:01g	0.000622667	02:01g/44:02g/05:01g/08:01	0.000608983	02:01g/35:03g/04:01g/11:04	0.000680233	29:02g/44:03/16:01/01:01	0.000611
02:01g/35:03g/04:01g/12:01g	0.000552842	26:01g/55:01/03:03g/11:03	0.000698018	02:01g/38:01/12:03g/15:01	0.000688197	03:01g/27:05g/02:02g/07:01	0.000683831	24:02g/44:02g/05:01g/01:01	0.000708027	01:01g/44:05/02:02g/07:01	0.000595942	24:02g/51:01g/01:02g/11:01g	0.000648462	24:02g/07:02g/07:02g/03:01	0.000577969	68:01g/44:02g/07:04g/01:01	0.00064519	02:01g/07:02g/07:02g/13:01g	0.000695385	26:01g/13:02g/06:02g/07:01	0.000675852	03:01g/44:02g/05:01g/04:01	0.000639309		03:01g/35:03g/04:01g/07:01	0.000633079	02:01g/44:02g/05:01g/03:01	0.000637301	03:01g/18:01g/07:01g/11:04	0.000637699	02:01g/35:01g/04:01g/14:01g	0.000673207	24:02g/18:01g/07:01g/14:01g	0.000606929	02:01g/13:02g/06:02g/15:01	0.000608657	24:02g/44:02g/05:01g/01:01	0.000601618	24:02g/13:02g/06:02g/01:01	0.000617827	01:01g/15:17/07:01g/13:02	0.000604308	26:01g/18:01g/07:01g/11:04	0.000677076	32:01/40:02g/02:02g/13:01	0.000607
11:01g/51:01g/04:01g/04:07g	0.000552419	03:01g/35:03g/04:01g/11:01g	0.000690373	24:02g/57:01g/06:02g/07:01	0.000676376	24:02g/38:01/12:03g/14:01g	0.000683315	02:01g/44:02g/07:04g/15:01	0.000707214	24:02g/35:01g/04:01g/01:01	0.000595626	02:01g/57:01g/06:02g/13:03	0.00063373	02:01g/56:01g/01:02g/13:01g	0.000577398	02:01g/07:02g/07:02g/03:01	0.000639311	02:01g/44:02g/05:01g/13:02	0.000694304	25:01g/27:05g/02:02g/01:01	0.000673519	68:01g/44:02g/07:04g/01:01	0.000636775		24:02g/13:02g/06:02g/10:01	0.000631607	03:01g/35:03g/04:01g/15:01	0.000635042	26:01g/38:01/12:03g/04:04	0.000637152	03:01g/44:03/16:01/07:01	0.000672275	11:01g/27:02/02:02g/16:01	0.000604393	01:01g/35:01g/04:01g/01:01	0.000607578	01:01g/27:05g/01:02g/01:01	0.000600151	02:01g/51:01g/14:02g/11:01g	0.000616463	02:01g/37:01g/06:02g/10:01	0.000602409	25:01g/38:01/12:03g/13:01g	0.000674464	01:01g/44:02g/05:01g/04:01	0.000606
11:01g/55:01/03:03g/14:01g	0.000551559	03:01g/14:02/08:02g/13:03	0.000689933	31:01g/39:01g/12:03g/11:01g	0.000674686	32:01/40:02g/02:02g/01:01	0.000681068	03:01g/27:05g/01:02g/11:01g	0.000706801	03:01g/44:03/16:01/07:01	0.000591949	33:03g/58:01g/03:02/03:01	0.000629169	02:01g/18:01g/05:01g/03:01	0.00057705	02:01g/56:01g/01:02g/08:01	0.000637922	01:01g/57:01g/06:02g/04:01	0.000687096	23:01g/44:03/04:01g/11:01g	0.000667163	02:01g/08:01g/07:01g/15:01	0.000636615		02:01g/07:02g/07:02g/14:01g	0.000630704	11:01g/15:01g/03:03g/13:01g	0.000632686	02:01g/15:01g/04:01g/01:01	0.000636412	02:01g/27:05g/02:02g/04:04	0.000671708	02:01g/51:01g/14:02g/13:01g	0.000602968	02:01g/18:01g/12:03g/15:01	0.000606322	26:01g/18:01g/07:01g/11:04	0.000599123	68:02/53:01/04:01g/13:02	0.000615915	31:01g/18:01g/07:01g/15:01	0.000600522	25:01g/18:01g/12:03g/16:01	0.000671692	02:01g/51:01g/15:02g/08:01	0.000606
03:01g/27:05g/01:02g/01:01	0.000548963	24:02g/35:01g/04:01g/01:01	0.000685932	25:01g/18:01g/12:03g/11:01g	0.000672978	02:01g/56:01g/01:02g/15:01	0.000674261	68:01g/18:01g/07:01g/16:01	0.000700522	01:01g/35:01g/04:01g/01:01	0.000586694	68:01g/51:01g/15:02g/13:01g	0.000628485	02:01g/50:01/06:02g/07:01	0.000576802	01:01g/27:05g/02:02g/01:01	0.000636107	24:02g/15:01g/03:03g/09:01	0.000685976	01:01g/51:01g/12:03g/11:04	0.000667132	25:01g/18:01g/12:03g/01:01	0.00063504		02:01g/38:01/12:03g/11:01g	0.000630045	24:02g/13:02g/06:02g/10:01	0.000620541	01:01g/44:05/02:02g/07:01	0.000635741	02:01g/51:01g/14:02g/01:01	0.000670968	11:01g/35:01g/04:01g/15:01	0.000602839	24:02g/15:01g/03:03g/11:01g	0.000604388	68:01g/44:02g/07:04g/01:01	0.000598969	11:01g/35:01g/04:01g/07:01	0.000615905	02:01g/49:01/07:01g/01:01	0.000600352	31:01g/39:01g/12:03g/01:01	0.000667557	03:01g/18:01g/05:01g/03:01	0.000606
68:01g/56:01g/01:02g/08:01	0.000548382	02:01g/40:01g/03:04g/13:01g	0.000684978	26:01g/38:01/12:03g/04:01	0.000672093	11:01g/35:01g/04:01g/07:01	0.000673915	26:01g/07:02g/07:02g/13:01g	0.000700212	30:01g/38:01/12:03g/16:01	0.000585118	01:01g/08:01g/07:01g/12:01g	0.000624827	02:01g/38:01/12:03g/11:01g	0.000571741	02:01g/27:05g/02:02g/13:01g	0.000631197	32:01/40:02g/02:02g/13:01g	0.000680606	23:01g/50:01/06:02g/03:01	0.000664065	24:02g/27:05g/02:02g/04:01	0.000632379		02:01g/40:01g/03:04g/04:01	0.00062999	02:01g/35:03g/04:01g/08:01	0.000619475	03:01g/27:05g/02:02g/01:01	0.000632784	68:01g/18:01g/07:01g/16:01	0.000669912	11:01g/35:01g/04:01g/07:01	0.000593559	24:02g/44:05/02:02g/01:01	0.000603737	11:01g/40:01g/03:04g/04:04	0.000598804	23:01g/50:01/06:02g/03:01	0.000615433	32:01/57:01g/06:02g/07:01	0.000596139	02:01g/15:18g/07:04g/04:01	0.000667557	29:02g/07:02g/07:02g/15:01	0.000598
02:01g/56:01g/01:02g/15:01	0.000545079	24:02g/13:02g/06:02g/10:01	0.000683044	11:01g/15:01g/03:03g/13:01g	0.000666844	25:01g/08:01g/07:01g/03:01	0.000666017	02:01g/07:02g/12:03g/15:01	0.0007	03:01g/56:01g/01:02g/15:01	0.000584794	02:01g/51:01g/01:02g/15:01	0.000619657	26:01g/56:01g/01:02g/08:01	0.000569098	11:01g/15:01g/04:01g/08:01	0.000626319	32:01/55:01/03:03g/04:01	0.000678546	24:02g/27:05g/01:02g/01:01	0.000662771	02:01g/51:01g/15:02g/08:01	0.000632248		02:01g/07:02g/07:02g/13:02	0.00062167	02:01g/51:01g/01:02g/15:01	0.000617746	24:02g/27:05g/02:02g/01:01	0.000632489	34:02/14:02/08:02g/01:02	0.000662361	25:01g/18:01g/12:03g/03:01	0.000589966	01:01g/08:01g/07:01g/16:01	0.000600336	03:01g/27:05g/01:02g/01:01	0.000597415	26:01g/38:01/12:03g/01:01	0.000611389	24:02g/18:01g/07:01g/07:01	0.000594148	26:01g/55:01/03:03g/11:03	0.000667327	02:01g/35:03g/04:01g/11:01g	0.000595
02:01g/39:01g/12:03g/16:01	0.00054196	02:01g/39:24/07:01g/13:03	0.000675969	03:01g/15:01g/03:03g/01:01	0.000663734	02:01g/27:05g/01:02g/15:01	0.000656905	03:01g/14:02/08:02g/13:03	0.0007	03:01g/40:01g/03:04g/04:04	0.000582988	11:01g/38:01/12:03g/13:01g	0.00061857	33:03g/58:01g/03:02/03:01	0.000567516	32:01/27:05g/02:02g/09:01	0.000624979	03:01g/47:01/06:02g/07:01	0.000676835	32:01/08:01g/07:01g/03:01	0.000662565	24:02g/40:01g/03:04g/04:01	0.000629571		03:01g/07:02g/07:02g/13:02	0.000621457	02:01g/40:01g/03:04g/13:01g	0.000615012	03:01g/14:02/08:02g/01:02	0.000632166	02:01g/15:01g/03:04g/11:01g	0.000662159	02:01g/40:01g/03:04g/07:01	0.000587499	68:02/53:01/04:01g/13:02	0.000598998	02:01g/18:01g/07:01g/16:01	0.000596564	24:02g/07:02g/07:02g/11:01g	0.000609145	68:01g/18:03/07:01g/11:04	0.000593335	68:02/53:01/04:01g/13:02	0.000665559	11:01g/07:02g/07:02g/04:01	0.000594
31:01g/18:01g/07:01g/15:01	0.000540531	03:01g/35:01g/04:01g/15:01	0.000675834	23:01g/08:01g/07:01g/03:01	0.000657428	11:01g/40:02g/02:02g/11:01g	0.000656282	02:01g/15:01g/01:02g/07:01	0.0007	02:01g/51:01g/14:02g/01:01	0.000582617	03:01g/07:02g/07:02g/11:04	0.000615716	02:01g/27:05g/02:02g/09:01	0.000566043	31:01g/07:02g/07:02g/15:01	0.000621878	02:01g/44:02g/07:04g/09:01	0.000675907	31:01g/39:01g/12:03g/13:01g	0.000662515	02:01g/44:02g/05:01g/03:01	0.000626405		03:01g/44:05/02:02g/16:01	0.000618352	24:02g/27:05g/02:02g/11:01g	0.000612386	02:01g/18:01g/07:01g/11:03	0.000632062	23:01g/38:01/12:03g/13:01g	0.000658567	24:02g/35:02/04:01g/07:01	0.000587077	01:01g/51:01g/12:03g/11:04	0.000598998	11:01g/18:01g/07:01g/11:04	0.000595552	02:01g/38:01/12:03g/15:01	0.000607182	11:01g/07:02g/07:02g/12:01g	0.000587332	23:01g/50:01/06:02g/03:01	0.000665559	02:01g/40:01g/03:04g/04:08	0.000591
03:01g/07:02g/07:02g/14:01g	0.000540266	25:01g/18:01g/12:03g/03:01	0.000675209	24:02g/40:01g/03:04g/13:02	0.00064984	32:01/40:02g/02:02g/13:01g	0.000649804	32:01/27:05g/02:02g/09:01	0.000699221	26:01g/13:02g/06:02g/07:01	0.000581416	02:01g/44:02g/05:01g/03:01	0.000615653	03:01g/15:01g/03:04g/04:01	0.000561269	26:01g/07:02g/07:02g/16:01	0.000616965	02:01g/51:01g/14:02g/01:01	0.000667228	24:02g/44:05/02:02g/01:01	0.000660083	24:02g/44:02g/05:01g/01:01	0.000625824		25:01g/07:02g/07:02g/15:01	0.000617581	68:01g/15:01g/03:04g/04:01	0.000609549	03:01g/52:01g/12:02/15:02	0.000627327	24:02g/44:02g/05:01g/13:01g	0.00065728	02:01g/07:02g/07:02g/14:01g	0.000585131	02:01g/27:05g/02:02g/08:01	0.000597771	02:01g/39:01g/07:02g/01:01	0.000587625	01:01g/18:01g/07:01g/11:04	0.000606719	03:01g/07:02g/07:02g/11:04	0.000586807	68:01g/18:01g/07:01g/16:01	0.000665318	25:01g/08:01g/07:01g/03:01	0.000591
02:01g/40:01g/03:04g/07:01	0.000533892	02:01g/07:02g/07:02g/16:01	0.000673349	02:01g/51:01g/14:02g/01:01	0.000648509	01:01g/52:01g/12:02/01:01	0.000645654	03:01g/40:02g/02:02g/11:01g	0.000698081	02:01g/51:01g/01:02g/15:01	0.00058036	02:01g/27:05g/02:02g/08:01	0.000614155	24:02g/14:02/08:02g/01:02	0.000554498	02:01g/39:01g/12:03g/11:01g	0.000616121	24:02g/44:03/04:01g/07:01	0.000664464	02:01g/44:02g/05:01g/16:01	0.000656359	26:01g/45:01g/06:02g/07:01	0.000624215		11:01g/07:02g/07:02g/01:01	0.00061736	31:01g/07:02g/07:02g/15:01	0.000608488	24:02g/35:03g/04:01g/12:01g	0.00062661	03:01g/40:02g/02:02g/11:01g	0.000654285	26:01g/44:02g/03:03g/11:03	0.000584253	02:01g/39:01g/07:02g/01:01	0.000595997	32:01/08:01g/07:01g/03:01	0.000578486	02:01g/35:03g/04:01g/15:01	0.000604584	11:01g/27:05g/02:02g/01:01	0.000586262	32:01/14:02/08:02g/13:03	0.0006642	11:01g/56:01g/01:02g/01:01	0.00059
03:01g/50:01/06:02g/07:01	0.000532876	26:01g/13:02g/06:02g/07:01	0.000671738	01:01g/27:05g/02:02g/11:01g	0.000647246	02:01g/15:01g/03:03g/15:01	0.000644273	02:01g/38:01/12:03g/15:01	0.000697748	24:02g/55:01/03:03g/16:01	0.000578423	02:01g/35:01g/04:01g/07:01	0.000614084	68:01g/35:01g/04:01g/14:01g	0.000552992	24:02g/35:01g/04:01g/13:01g	0.00061401	32:01/44:02g/05:01g/04:01	0.000661744	23:01g/44:03/04:01g/11:04	0.000656067	11:01g/27:05g/01:02g/01:01	0.000623619		31:01g/18:01g/07:01g/15:01	0.000614769	02:01g/27:05g/01:02g/01:03	0.000608392	01:01g/14:01/08:02g/07:01	0.000624766	02:01g/40:01g/03:04g/13:01g	0.000654244	23:01g/44:03/04:01g/11:01g	0.000576439	02:01g/35:03g/12:03g/04:08	0.000594985	24:02g/18:01g/07:01g/14:01g	0.00057635	11:01g/35:01g/04:01g/11:01g	0.000601532	03:01g/07:02g/07:02g/04:01	0.000584077	31:01g/39:01g/12:03g/13:01g	0.000660988	02:01g/07:04/07:02g/15:01	0.000589
03:01g/39:01g/12:03g/13:01g	0.000530789	11:01g/57:01g/06:02g/07:01	0.000666849	11:01g/07:02g/07:02g/16:01	0.000647151	26:01g/56:01g/01:02g/13:01g	0.000640599	11:01g/52:01g/12:02/15:02	0.000696228	68:01g/18:01g/07:01g/16:01	0.000574998	31:01g/08:01g/07:01g/03:01	0.000609495	23:01g/41:01/17:01g/07:01	0.000551319	01:01g/57:01g/06:02g/13:03	0.00061303	26:01g/27:05g/02:02g/01:01	0.000661178	24:02g/13:02g/06:02g/15:01	0.000654831	02:01g/35:03g/04:01g/11:01g	0.000620098		02:01g/18:01g/05:01g/03:01	0.000611918	01:01g/27:05g/02:02g/11:01g	0.000606682	25:01g/08:01g/07:01g/03:01	0.000619464	24:02g/15:01g/03:03g/15:01	0.000652294	32:01/57:01g/06:02g/07:01	0.000574538	24:02g/39:06/07:02g/08:01	0.000593776	25:01g/18:01g/12:03g/11:04	0.000575587	11:01g/15:01g/04:01g/08:01	0.000596437	26:01g/44:02g/03:03g/11:03	0.000581914	11:01g/44:02g/05:01g/12:01g	0.000660208	11:01g/40:02g/02:02g/13:01	0.000589
26:01g/38:01/12:03g/11:01g	0.000529704	03:01g/39:01g/12:03g/13:01g	0.000662787	02:01g/44:02g/05:01g/03:01	0.000643986	02:01g/39:01g/07:02g/01:01	0.000637774	30:01g/44:02g/07:04g/11:01g	0.000695309	01:01g/57:01g/06:02g/14:01g	0.000573925	02:01g/39:01g/07:02g/01:01	0.000609006	32:01/07:02g/07:02g/15:01	0.000551216	02:01g/13:02g/06:02g/10:01	0.000612876	01:01g/57:01g/06:02g/01:01	0.000659869	32:01/40:02g/02:02g/13:01g	0.000650667	02:01g/15:01g/03:04g/07:01	0.000619313		25:01g/13:02g/06:02g/07:01	0.000611165	03:01g/35:01g/04:01g/03:01	0.000604866	02:01g/48:01g/08:03g/07:01	0.000615226	24:02g/35:03g/04:01g/12:01g	0.000649894	02:01g/48:01g/08:03g/12:01g	0.000571748	01:01g/40:02g/02:02g/11:01g	0.000592622	32:01/27:05g/02:02g/09:01	0.000574941	24:02g/07:02g/07:02g/07:01	0.000592751	02:01g/38:01/06:02g/11:04	0.000579876	33:03g/58:01g/03:02/03:01	0.000659624	03:01g/14:02/08:02/01:02	0.000588
24:02g/41:02/17:01g/13:03	0.000525452	03:01g/38:01/12:03g/11:01g	0.000659358	02:01g/44:03/16:02/07:01	0.000639211	02:01g/49:01/07:01g/01:01	0.000635266	68:01g/27:05g/02:02g/13:01g	0.000694607	02:01g/57:01g/07:01g/07:01	0.00056697	02:01g/57:01g/06:02g/16:01	0.00060428	02:01g/51:01g/01:02g/11:01g	0.000551172	02:01g/40:01g/03:04g/03:01	0.000612789	02:01g/15:01g/03:03g/11:03	0.000652656	02:01g/44:02g/07:04g/11:01g	0.000649944	24:02g/55:01/03:03g/15:01	0.000619226		03:01g/56:01g/01:02g/01:01	0.000606162	02:01g/18:01g/07:01g/14:01g	0.000602734	02:01g/39:06/07:02g/08:01	0.000614207	02:01g/15:01g/04:01g/13:01g	0.000648952	32:01/08:01g/07:01g/03:01	0.000569551	23:01g/08:01g/07:01g/03:01	0.000591344	02:01g/07:02g/07:02g/14:01g	0.000574923	02:01g/35:01g/04:01g/11:01g	0.000588833	02:01g/35:03g/04:01g/01:01	0.000579141	32:01/40:01g/03:04g/04:04	0.000658585	26:01g/38:01/12:03g/15:01	0.000587
23:01g/50:01/06:02g/03:01	0.000525266	02:01g/15:01g/04:01g/04:04	0.000654085	02:01g/15:01g/03:04g/01:01	0.000638406	03:01g/41:02/17:01g/13:03	0.000634223	32:01/08:01g/07:02g/03:01	0.000694418	02:05g/41:01/07:01g/08:04	0.000566667	03:01g/51:01g/01:02g/01:01	0.000601103	02:01g/18:01g/07:01g/16:01	0.000551032	01:01g/57:01g/06:02g/01:01	0.000612388	02:01g/51:01g/01:02g/11:01g	0.000651615	26:01g/38:01/12:03g/07:01	0.000648592	25:01g/08:01g/07:01g/03:01	0.000614899		32:01/07:02g/07:02g/15:01	0.000605301	02:01g/44:03/04:01g/11:01g	0.000601042	01:01g/18:01g/07:01g/11:04	0.000614036	02:01g/27:05g/01:02g/13:01g	0.000646519	11:01g/44:03/16:01/07:01	0.000566704	32:01/49:01/07:01g/11:01g	0.000591325	68:01g/07:02g/07:02g/15:01	0.000573186	25:01g/35:01g/04:01g/14:01g	0.000586625	29:01/07:05g/15:05g/10:01	0.000576786	24:02g/18:01g/07:01g/14:01g	0.000654038	03:01g/35:01g/04:01g/07:01	0.000586
01:01g/38:01/12:03g/13:01g	0.000524995	23:01g/13:02g/06:02g/07:01	0.000653106	24:02g/51:01g/01:02g/12:01g	0.000634482	01:01g/08:01g/07:01g/16:01	0.000633893	31:01g/18:01g/07:01g/15:01	0.000688891	03:01g/27:02/02:02g/16:01	0.000565134	01:01g/18:01g/06:02g/11:04	0.000600082	02:01g/15:01g/03:03g/03:01	0.000546152	02:01g/58:01g/03:02/13:02	0.000611725	24:02g/27:02/02:02g/16:01	0.000646637	03:01g/35:03g/12:03g/14:01g	0.000647967	01:01g/15:01g/03:03g/04:01	0.000614453		24:02g/15:01g/03:03g/04:04	0.000604526	02:01g/07:02g/07:02g/03:01	0.000600508	32:01/40:02g/02:02g/13:01g	0.00061096	26:01g/38:01/12:03g/07:01	0.000639123	02:01g/07:02g/07:02g/03:01	0.000564267	24:02g/41:02/17:01g/13:03	0.000590044	31:01g/39:01g/12:03g/01:01	0.000571579	25:01g/18:01g/12:03g/12:01g	0.000584789	26:01g/38:01/12:03g/07:01	0.000573603	26:01g/38:01/12:03g/16:01	0.000652383	03:01g/57:01g/06:02g/07:01	0.000585
03:01g/07:02g/07:02g/12:01g	0.000523948	24:02g/27:05g/02:02g/13:01g	0.000646514	24:02g/13:02g/06:02g/10:01	0.00063077	02:01g/44:05/02:02g/01:01	0.00063123	02:01g/39:01g/12:03g/12:01g	0.00068771	24:02g/15:01g/03:03g/15:01	0.00056454	32:01/07:02g/07:02g/15:01	0.000599402	01:01g/57:01g/06:02g/13:01g	0.000544518	26:01g/39:01g/12:03g/16:01	0.000611318	31:01g/13:02g/06:02g/07:01	0.000643769	25:01g/18:01g/12:03g/14:01g	0.000647685	26:01g/49:01/07:01g/01:01	0.000614257		26:01g/38:01/12:03g/01:01	0.00060391	03:01g/38:01/12:03g/13:01g	0.000598056	26:01g/38:01/12:03g/01:01	0.000607498	24:02g/44:02g/07:04g/16:01	0.000634787	03:01g/51:01g/01:02g/01:01	0.000562811	23:01g/49:01/07:01g/15:01	0.000587433	11:01g/55:01/03:03g/14:01g	0.000571358	02:01g/07:02g/07:02g/03:01	0.000584615	03:01g/07:02g/07:02g/04:04	0.000572689	02:01g/18:01g/07:01g/11:03	0.000651234	02:01g/07:02g/07:02g/13:02	0.000584
25:01g/35:01g/04:01g/01:01	0.000523915	02:01g/49:01/07:01g/13:02	0.000644185	01:01g/44:02g/05:01g/04:01	0.000628712	03:01g/07:02g/07:02g/12:01g	0.000628299	02:01g/18:01g/07:01g/11:01g	0.000685919	24:02g/35:01g/04:01g/07:01	0.000564534	02:01g/40:01g/03:04g/13:01g	0.000598507	24:02g/18:01g/07:01g/07:01	0.000540613	25:01g/18:01g/12:03g/08:01	0.000611089	01:01g/08:01g/07:01g/01:01	0.000639254	68:01g/13:02g/06:02g/07:01	0.000647655	02:01g/15:01g/03:04g/13:02	0.000613914		29:02g/44:03/16:01/04:04	0.000599238	26:01g/55:01/03:03g/04:02	0.000596288	02:01g/38:01/12:03g/11:01g	0.00060583	32:01/13:02g/06:02g/07:01	0.000634771	01:01g/08:01g/07:01g/13:02	0.000562016	02:01g/38:01/12:03g/07:01	0.000582816	02:01g/51:01g/14:02g/11:01g	0.000566642	24:02g/15:01g/03:03g/04:01	0.000583055	02:01g/07:02g/03:04g/15:01	0.000571844	03:01g/27:05g/02:02g/01:01	0.000650461	29:02g/44:03/16:01/15:01	0.000578
03:01g/27:05g/02:02g/01:01	0.000521233	03:01g/40:01g/03:04g/04:04	0.000641107	32:01/15:01g/03:04g/04:01	0.000625759	25:01g/18:01g/12:03g/12:01g	0.000628246	01:01g/08:01g/07:01g/01:01	0.000684507	11:01g/35:01g/04:01g/04:01	0.000563397	03:01g/35:01g/04:01g/03:01	0.000597384	02:01g/57:01g/06:02g/13:01g	0.000540369	25:01g/18:01g/12:03g/12:01g	0.000610888	03:01g/51:01g/01:02g/01:01	0.000635398	30:01g/13:02g/06:02g/01:01	0.000643397	11:01g/07:02g/07:02g/04:01	0.000613797		24:02g/07:02g/07:02g/07:01	0.000596142	02:07g/46:01g/01:02g/12:02	0.000595238	25:01g/15:01g/12:03g/04:01	0.000602026	11:01g/35:01g/04:01g/07:01	0.000634049	24:02g/44:05/02:02g/01:01	0.000560465	02:01g/15:01g/03:03g/15:01	0.000581655	02:01g/44:02g/05:01g/10:01	0.000564669	24:02g/38:01/12:03g/14:01g	0.00058094	25:01g/35:01g/04:01g/01:01	0.000568462	23:01g/08:01g/07:01g/03:01	0.00065023	31:01g/27:05g/02:02g/04:01	0.000576
01:01g/14:01/08:02g/07:01	0.000521051	03:01g/39:01g/12:03g/01:01	0.00063761	25:01g/18:01g/12:03g/03:01	0.000619171	02:01g/40:01g/03:04g/04:04	0.000627747	02:01g/44:05/02:02g/15:01	0.000680609	31:01g/35:02/04:01g/11:04	0.000562808	01:01g/37:01g/06:02g/11:01g	0.000596216	02:01g/15:01g/04:01g/01:01	0.000539497	01:01g/44:03/16:01/07:01	0.000607677	32:01/07:02g/07:02g/11:01g	0.000634614	02:01g/37:01g/02:02g/15:01	0.000637545	31:01g/27:05g/02:02g/04:01	0.000610538		02:01g/44:02g/07:04g/14:01g	0.000593108	03:01g/47:02/06:02g/07:01	0.000595238	32:01/35:03g/04:01g/11:04	0.000601387	11:01g/40:02g/02:02g/11:01g	0.000631529	02:01g/51:01g/15:02g/13:01g	0.000558777	02:01g/27:05g/02:02g/13:01g	0.000579435	02:01g/18:01g/12:03g/04:01	0.000562983	24:02g/18:01g/12:03g/15:01	0.000575402	24:02g/44:03/04:01g/07:01	0.000567796	03:01g/51:01g/12:03g/01:01	0.000647402	02:01g/35:01g/04:01g/11:01g	0.000573
03:01g/14:02/08:02g/01:02	0.000520783	24:02g/51:01g/01:02g/11:01g	0.00062713	11:01g/44:03/04:01g/07:01	0.000615148	68:01g/35:03g/04:01g/08:01	0.000627727	24:02g/07:02g/07:02g/13:01g	0.000669346	11:01g/13:02g/06:02g/07:01	0.00056263	26:01g/44:02g/03:03g/11:03	0.000595151	11:01g/56:01g/01:02g/15:01	0.000538287	68:01g/27:02/02:02g/16:01	0.000607203	02:01g/39:01g/12:03g/12:01g	0.000627703	11:01g/52:01g/12:02/15:02	0.000636481	01:01g/07:02g/07:02g/14:01g	0.000609275		24:02g/44:02g/07:04g/16:01	0.000592594	24:02g/51:01g/01:02g/11:27	0.000595238	02:01g/13:02g/06:02g/10:01	0.00059812	26:01g/38:01/12:03g/16:01	0.000628493	11:01g/55:01/03:03g/14:01g	0.000558654	02:01g/35:01g/04:01g/13:01g	0.000579079	01:01g/37:01g/06:02g/11:01g	0.000562383	02:01g/50:01/04:01g/13:03	0.000574754	03:01g/35:01g/04:01g/15:01	0.000566415	32:01/08:01g/07:01g/03:01	0.000638685	68:01g/44:02g/07:04g/15:01	0.000573
02:01g/27:05g/02:02g/16:01	0.000519886	02:01g/13:02g/06:02g/01:01	0.000617063	24:02g/15:01g/03:03g/07:01	0.000610282	02:01g/35:03g/04:01g/04:03	0.000618203	02:01g/40:01g/03:04g/04:04	0.00066405	24:02g/18:01g/07:01g/14:01g	0.000558686	11:01g/35:01g/04:01g/04:07g	0.000594658	01:01g/57:01g/06:02g/03:01	0.000537507	02:01g/44:02g/05:01g/16:01	0.000606558	24:02g/15:01g/03:03g/07:01	0.000619796	31:01g/39:01g/12:03g/01:01	0.000633333	02:01g/35:01g/04:01g/11:01g	0.00060728		03:01g/40:01g/03:04g/04:04	0.000591377	24:02g/35:01g/04:01g/13:03	0.00059423	01:01g/08:01g/07:01g/16:01	0.000597356	31:01g/51:01g/05:01g/13:01g	0.000627498	68:01g/38:01/12:03g/11:04	0.000557745	24:02g/07:02g/07:02g/11:01g	0.000577046	02:01g/18:01g/07:01g/14:01g	0.000560892	24:02g/15:01g/03:03g/11:01g	0.000571625	29:02g/44:03/16:01/01:01	0.000565426	68:01g/40:01g/03:04g/04:04	0.000635948	24:02g/55:01/03:03g/13:02	0.00057
26:01g/38:01/12:03g/07:01	0.000514835	02:01g/39:01g/12:03g/11:01g	0.000616518	23:01g/50:01/06:02g/03:01	0.000608974	03:01g/57:01g/06:02g/16:01	0.000617311	02:01g/07:02g/07:02g/03:01	0.000660259	24:02g/27:05g/02:02g/13:01g	0.000558455	26:01g/49:01/07:01g/16:01	0.000593846	02:01g/15:01g/03:04g/03:01	0.000535447	31:01g/51:01g/15:02g/13:01g	0.000603387	24:02g/51:01g/15:02g/01:01	0.000609612	68:01g/18:01g/07:01g/16:01	0.000631134	24:02g/18:01g/05:01g/03:01	0.000601959		32:01/44:02g/05:01g/13:01g	0.000589119	01:01g/08:01g/07:01g/12:01g	0.000592843	02:01g/39:01g/12:03g/11:01g	0.000595489	31:01g/15:01g/03:03g/01:01	0.000625575	24:02g/35:01g/04:01g/01:01	0.000555398	26:01g/38:01/12:03g/11:04	0.000575189	24:02g/55:01/03:03g/16:01	0.00055227	24:02g/35:01g/04:01g/01:01	0.000570971	24:02g/07:02g/07:02g/04:01	0.000564648	23:01g/44:03/04:01g/11:01g	0.000631144	11:01g/27:05g/01:02g/01:01	0.000569
24:02g/15:01g/03:03g/11:01g	0.000514399	02:01g/44:02g/07:04g/15:01	0.000613906	11:01g/55:01/03:03g/13:01g	0.00060802	01:01g/07:02g/07:02g/08:01	0.000613459	31:01g/57:01g/06:02g/07:01	0.000657594	03:01g/07:02g/07:02g/04:04	0.000554224	02:01g/35:01g/04:01g/11:01g	0.000591376	02:01g/27:05g/01:02g/15:01	0.00053501	01:01g/15:01g/03:04g/04:01	0.00060257	29:02g/44:03/16:01/01:01	0.000608388	03:01g/07:02g/07:02g/14:01g	0.000629863	02:01g/44:02g/05:01g/04:07g	0.0006		02:01g/39:01g/12:03g/13:01g	0.000587434	02:01g/56:01g/01:02g/15:01	0.000591389	03:01g/50:01/06:02g/07:01	0.000595031	26:01g/14:01/08:02g/07:01	0.000623993	68:01g/56:01g/01:02g/08:01	0.000550939	03:01g/35:03g/12:03g/14:01g	0.000573162	24:02g/13:02g/06:02g/10:01	0.000548842	68:01g/44:02g/07:04g/01:01	0.000569551	25:01g/18:01g/12:03g/03:01	0.000564382	02:01g/44:02g/05:01g/16:01	0.000630698	02:01g/15:01g/04:01g/07:01	0.000565
02:01g/15:01g/03:03g/07:01	0.00051224	02:01g/39:01g/12:03g/16:01	0.000612844	23:01g/07:02g/12:03g/15:01	0.000606982	23:01g/44:03/04:01g/15:01	0.000612922	68:01g/35:03g/04:01g/01:01	0.000653777	02:01g/40:01g/03:04g/13:01g	0.000553119	25:01g/35:01g/04:01g/01:01	0.000590979	11:01g/55:01/03:03g/13:01g	0.000533326	24:02g/15:01g/03:03g/04:01	0.0006025	24:02g/15:01g/03:03g/11:03	0.000605911	02:01g/51:01g/01:02g/15:01	0.000626482	26:01g/55:01/03:03g/11:03	0.0006		02:01g/51:01g/01:02g/15:01	0.000582484	11:01g/51:01g/15:02g/04:04	0.000591254	03:01g/18:01g/12:03g/11:04	0.000594023	02:01g/57:01g/06:02g/11:01g	0.000623744	26:01g/56:01g/01:02g/07:01	0.000547317	24:02g/14:02/08:02g/01:02	0.00057265	24:02g/15:01g/03:04g/04:01	0.000544332	24:02g/39:06/07:02g/08:01	0.000569317	02:01g/44:02g/07:04g/07:01	0.000562734	01:01g/44:03/04:01g/07:01	0.000628731	02:01g/15:01g/03:04g/03:01	0.000564
02:01g/44:02g/07:04g/07:01	0.000510989	02:01g/51:01g/14:02g/13:03	0.000610953	02:01g/18:01g/07:01g/14:01g	0.00060653	02:01g/18:01g/07:01g/11:03	0.000610816	02:01g/27:05g/02:02g/15:01	0.00065181	01:01g/08:01g/07:01g/13:02	0.000549493	02:01g/52:01g/12:02/15:02	0.00059096	02:01g/18:01g/12:03g/15:01	0.00053329	11:01g/56:01g/01:02g/15:01	0.000602449	03:01g/50:01/06:02g/07:01	0.000601746	02:01g/07:02g/07:02g/16:01	0.000622123	03:01g/14:02/08:02g/13:02	0.0006		02:01g/07:02g/07:02g/03:01	0.00058028	03:01g/35:03g/04:01g/07:01	0.000591252	02:01g/44:02g/07:04g/04:01	0.00059264	02:01g/51:01g/01:02g/04:01	0.000622347	26:01g/38:01/12:03g/14:01g	0.000545433	02:01g/51:01g/01:02g/01:01	0.000571812	25:01g/35:01g/04:01g/14:01g	0.000543619	03:01g/35:03g/04:01g/04:03	0.000566439	68:01g/40:02g/02:02g/11:01g	0.000558592	11:01g/52:01g/12:02/15:02	0.00062081	02:06g/27:05g/03:03g/04:01	0.000561
26:01g/18:01g/07:01g/11:04	0.000510335	24:02g/35:01g/04:01g/14:01g	0.000610656	02:01g/37:01g/06:02g/04:01	0.00060336	25:01g/18:01g/12:03g/11:01g	0.000607277	01:01g/08:01g/07:01g/04:01	0.000649303	24:02g/35:02/04:01g/07:01	0.000549398	24:02g/07:02g/07:02g/13:02	0.000590566	01:01g/37:01g/06:02g/11:01g	0.000532078	26:01g/38:01/12:03g/14:01g	0.00060192	03:01g/56:01g/01:02g/15:01	0.000601586	68:01g/51:01g/15:02g/13:01g	0.000621147	01:01g/57:01g/06:02g/14:01g	0.00059938		02:01g/27:02/02:02g/11:01g	0.000579852	03:01g/07:02g/07:02g/12:01g	0.000590722	03:01g/27:02/02:02g/16:01	0.000587724	30:01g/18:01g/07:01g/11:04	0.000622333	30:01g/18:01g/07:01g/11:04	0.000545371	26:01g/44:02g/03:03g/11:03	0.000570351	02:01g/18:01g/05:01g/03:01	0.000539875	11:01g/56:01g/01:02g/15:01	0.000565721	01:01g/35:01g/04:01g/01:01	0.000558227	68:01g/13:02g/06:02g/07:01	0.000617384	24:02g/18:01g/07:01g/11:01g	0.000561
24:02g/44:02g/07:04g/16:01	0.000509116	68:02/53:01/04:01g/13:02	0.0006	24:02g/18:01g/07:01g/16:02	0.0006	03:01g/44:02g/05:01g/11:01g	0.000605988	24:02g/35:01g/04:01g/14:01g	0.000646568	03:01g/39:01g/12:03g/13:01g	0.000547114	24:02g/07:02g/07:02g/16:01	0.000586264	01:01g/15:17/07:01g/13:02	0.00052943	24:02g/15:01g/03:03g/11:01g	0.000601911	24:02g/15:07/03:03g/04:04	0.0006	02:01g/44:02g/07:04g/07:01	0.000619671	02:01g/35:01g/04:01g/14:01g	0.000599094		02:01g/44:02g/07:04g/15:01	0.000579461	01:01g/57:01g/06:02g/13:03	0.000589411	03:01g/39:01g/12:03g/13:01g	0.000584486	02:01g/18:01g/07:01g/01:01	0.00062199	01:01g/15:01g/03:04g/04:01	0.00053913	02:01g/27:02/02:02g/01:01	0.000570212	02:01g/07:02g/07:02g/11:04	0.000537354	68:01g/08:01g/07:01g/03:01	0.000565434	03:01g/52:01g/12:02/15:02	0.000556306	02:01g/15:01g/03:03g/01:01	0.000617178	02:01g/39:01g/07:02g/01:01	0.000558
02:01g/07:02g/07:02g/13:02	0.000508663	24:02g/35:01g/04:01g/04:02	0.0006	03:01g/51:01g/12:03g/01:01	0.0006	01:01g/44:02g/07:04g/16:01	0.000602248	11:01g/08:01g/07:01g/03:01	0.000646449	31:01g/08:01g/07:01g/03:01	0.000546873	02:01g/39:01g/12:03g/11:01g	0.000583606	11:01g/51:01g/04:01g/04:07g	0.000526985	11:01g/35:03g/04:01g/07:01	0.000601573	24:02g/27:02/05:01g/11:01g	0.0006	02:01g/15:01g/03:03g/15:01	0.000615832	26:01g/38:01/12:03g/16:01	0.000598781		02:01g/40:01g/03:04g/13:01g	0.000577242	02:01g/35:08/04:01g/11:01g	0.000589096	02:01g/35:03g/04:01g/08:01	0.00058447	01:01g/08:01g/07:01g/13:02	0.00062117	03:01g/40:01g/03:04g/04:04	0.000539064	11:01g/18:01g/07:01g/11:04	0.000570189	32:01/35:03g/04:01g/11:01g	0.000530195	23:01g/08:01g/07:01g/03:01	0.000564422	01:01g/14:01/08:02g/07:01	0.00055617	26:01g/38:01/12:03g/07:01	0.000616622	11:01g/13:02g/06:02g/07:01	0.000558
02:01g/15:01g/03:04g/16:01	0.000506446	01:01g/51:01g/12:03g/11:04	0.00059835	24:02g/39:06/07:02g/08:01	0.0006	11:01g/44:02g/05:01g/12:01g	0.000601286	24:02g/35:02/04:01g/15:01	0.000645383	02:01g/39:01g/12:03g/12:01g	0.000543648	03:01g/56:01g/01:02g/11:01g	0.000583291	03:01g/40:01g/03:04g/11:01g	0.000523335	01:01g/57:01g/06:02g/15:01	0.000601385	02:01g/44:03/16:02/07:01	0.0006	02:01g/18:01g/07:01g/11:03	0.000615481	03:01g/18:01g/07:01g/04:01	0.000597714		11:01g/40:02g/02:02g/11:01g	0.000576312	02:01g/44:02g/05:01g/13:02	0.000587036	31:01g/40:01g/03:04g/04:04	0.000583676	02:01g/57:01g/07:01g/07:01	0.000617748	26:01g/39:01g/12:03g/16:01	0.000537393	02:01g/15:01g/03:04g/07:01	0.000567917	02:01g/15:01g/03:04g/15:01	0.000526555	02:01g/51:01g/15:02g/13:01g	0.000562735	02:01g/44:02g/05:01g/07:01	0.000552901	02:01g/37:01g/06:02g/07:01	0.000614314	02:01g/51:01g/05:01g/13:01	0.000557
33:03g/58:01g/03:02/03:01	0.000504802	01:01g/57:01g/06:02g/13:03	0.000597811	02:01g/41:01/17:01g/03:01	0.0006	29:01/51:01g/15:02g/11:01g	0.0006	02:01g/27:05g/01:02g/13:01g	0.000645021	24:02g/44:05/02:02g/01:01	0.000542988	23:01g/44:03/04:01g/11:01g	0.000582682	02:01g/51:01g/15:02g/12:01g	0.000516096	03:02/08:01g/07:02g/03:01	0.0006	02:01g/45:01g/06:02g/04:06	0.0006	24:02g/39:06/07:02g/08:01	0.000615022	03:01g/35:01g/04:01g/11:04	0.000596648		24:02g/44:03/04:01g/07:01	0.000576291	02:01g/15:01g/04:01g/01:01	0.000587016	68:01g/40:01g/03:04g/01:01	0.000583618	31:01g/18:01g/07:01g/15:01	0.000616967	24:02g/07:02g/07:02g/07:01	0.000536717	02:01g/49:01/07:01g/11:04	0.000566958	03:01g/07:02g/07:02g/04:04	0.000524087	02:01g/39:01g/12:03g/11:01g	0.000560025	02:01g/44:05/02:02g/01:01	0.000552086	03:01g/07:02g/07:02g/14:01g	0.000614041	11:01g/52:01g/12:02/01:01	0.000555
32:01/27:05g/02:02g/09:01	0.000502434	68:01g/35:03g/04:01g/11:04	0.000597676	02:01g/45:01g/16:01/11:01g	0.0006	02:01g/51:01g/05:01g/13:01g	0.0006	11:01g/35:01g/04:01g/08:01	0.000644056	11:01g/55:01/03:03g/01:01	0.000540661	02:01g/18:01g/12:03g/13:01g	0.000580431	25:01g/35:01g/04:01g/14:01g	0.000514265	32:01/40:02g/02:02g/13:01g	0.0006	03:02/58:01g/07:01g/13:03	0.0006	02:01g/39:01g/12:03g/15:01	0.000612255	02:01g/15:01g/03:03g/11:01g	0.000596282		24:02g/15:01g/03:03g/11:01g	0.00057403	03:01g/07:02g/07:02g/04:04	0.000586475	02:01g/35:03g/04:01g/04:03	0.00058141	68:01g/51:01g/15:02g/11:01g	0.000616915	02:01g/27:05g/02:02g/15:01	0.000535805	03:01g/35:01g/04:01g/03:01	0.000566727	02:01g/13:02g/06:02g/15:01	0.000523984	03:01g/18:01g/12:03g/01:01	0.000557548	32:01/07:02g/07:02g/15:01	0.00055202	11:01g/44:02g/05:01g/04:01	0.000613798	11:01g/55:01/03:03g/13:01	0.000555
02:01g/50:01/04:01g/13:03	0.000499109	02:01g/39:01g/07:02g/12:01g	0.000597359	26:01g/13:02g/06:02g/07:01	0.000599611	01:01g/51:01g/12:03g/11:04	0.0006	68:01g/13:02g/06:02g/07:01	0.000643295	01:01g/38:01/12:03g/13:01g	0.000537266	03:01g/57:01g/06:02g/07:01	0.00057947	11:01g/07:02g/07:02g/01:01	0.000512785	03:01g/51:01g/12:03g/01:01	0.000599918	68:02/51:01g/16:01/07:01	0.0006	02:01g/56:01g/01:02g/07:01	0.000610634	29:02g/44:03/16:01/11:01g	0.000595529		01:01g/57:01g/06:02g/13:05	0.000572271	11:01g/55:01/03:03g/14:01g	0.000586116	02:01g/49:01/07:01g/01:01	0.000578691	02:01g/07:02g/07:02g/13:01g	0.000607494	02:01g/15:01g/04:01g/01:01	0.000532532	02:01g/57:01g/06:02g/13:03	0.000565735	03:01g/44:03/16:01/07:01	0.000523749	01:01g/57:01g/06:02g/15:01	0.000557264	03:01g/07:02g/07:02g/12:01g	0.000550766	25:01g/18:01g/12:03g/14:01g	0.000611578	33:03g/58:01g/03:02/03:01	0.000555
11:01g/35:01g/04:01g/07:01	0.000497447	23:01g/49:01/07:01g/11:04	0.000597355	23:01g/44:03/04:01g/11:01g	0.000599542	03:01g/52:01g/12:16/03:01	0.0006	32:01/57:01g/06:02g/07:01	0.000639978	11:01g/27:02/02:02g/16:01	0.000534916	02:01g/35:03g/04:01g/01:01	0.00057903	26:01g/39:01g/12:03g/16:01	0.00051185	23:01g/07:02g/12:03g/15:01	0.000599253	26:01g/55:01/03:03g/11:03	0.0006	02:01g/07:02g/07:02g/07:01	0.000608452	03:01g/13:02g/06:02g/07:01	0.00058976		24:02g/13:02g/06:02g/13:01g	0.000572065	24:02g/15:01g/03:03g/12:01g	0.00058505	68:01g/40:01g/03:04g/15:01	0.000570161	11:01g/35:01g/04:01g/15:01	0.000602106	03:01g/56:01g/01:02g/04:04	0.000531807	02:01g/15:01g/03:03g/11:01g	0.000564532	02:01g/56:01g/01:02g/15:01	0.000523196	02:01g/35:01g/04:01g/13:01g	0.000557215	11:01g/40:01g/03:04g/04:04	0.000549477	03:01g/40:01g/03:04g/04:04	0.000611575	26:01g/55:01/03:03g/11:03	0.000553
11:01g/18:03/07:01g/11:04	0.000496384	02:01g/27:05g/01:02g/01:03	0.00059572	24:02g/38:01/12:03g/14:01g	0.000597774	01:01g/57:01g/06:02g/13:05	0.0006	03:01g/44:03/16:01/07:01	0.000639242	02:01g/39:01g/07:02g/12:01g	0.000533183	23:01g/44:03/04:01g/01:01	0.000578723	02:01g/15:01g/03:04g/15:01	0.000511722	02:01g/51:01g/14:02g/08:03	0.000598143	31:01g/38:01/12:03g/07:01	0.000596351	31:01g/08:01g/07:01g/03:01	0.000607547	32:01/40:02g/02:02g/13:01g	0.000586316		02:01g/07:02g/07:02g/11:01g	0.000571523	02:01g/51:01g/14:02g/08:03	0.000584667	02:01g/51:01g/15:02g/11:01g	0.000567355	32:01/27:05g/05:01g/16:01	0.000599198	02:01g/35:03g/12:03g/14:01g	0.000530048	01:01g/52:01g/12:02/11:01g	0.000560791	02:01g/35:01g/04:01g/11:01g	0.000522189	02:01g/13:02g/06:02g/10:01	0.00055541	02:01g/56:01g/01:02g/15:01	0.000547294	02:01g/15:01g/03:03g/15:01	0.000611561	03:01g/07:02g/07:02g/16:01	0.00055
01:01g/08:01g/07:01g/16:01	0.000494572	33:03g/58:01g/03:02/03:01	0.00059107	25:01g/15:01g/03:03g/14:01g	0.000596986	31:01g/51:01g/05:01g/11:01g	0.0006	03:01g/35:08/04:01g/11:01g	0.000635446	32:01/44:02g/05:01g/12:01g	0.000532647	02:01g/44:03/16:01/07:01	0.000576235	24:02g/27:05g/02:02g/01:01	0.000511578	31:01g/38:01/12:03g/04:02	0.000597078	31:01g/40:02g/02:02g/11:01g	0.000595409	01:01g/44:03/04:01g/07:01	0.000605835	23:01g/49:01/07:01g/01:01	0.000585681		02:01g/15:01g/03:04g/07:01	0.000567018	68:01g/27:05g/02:02g/15:01	0.000582138	03:01g/56:01g/01:02g/01:01	0.000565901	02:01g/27:05g/02:02g/08:01	0.000598049	02:01g/44:02g/05:01g/04:03	0.000529207	26:01g/18:01g/07:01g/11:04	0.000560578	02:35/44:02g/07:04g/11:01g	0.000520788	01:01g/18:01g/06:02g/11:04	0.000555361	03:01g/44:02g/05:01g/01:01	0.000541722	24:02g/27:02/02:02g/16:01	0.000607142	68:01g/51:01g/15:02g/15:01	0.000548
68:01g/08:01g/07:01g/03:01	0.000493427	24:02g/44:05/02:02g/01:01	0.000590816	11:01g/55:01/03:03g/01:01	0.000583806	24:02g/40:02g/03:04g/11:01g	0.000599973	11:01g/40:01g/03:04g/04:04	0.000624508	03:01g/18:01g/05:01g/03:01	0.000530697	26:01g/39:01g/12:03g/16:01	0.000574834	11:01g/55:01/03:03g/12:01g	0.000510217	02:01g/48:01g/08:03g/09:01	0.000595646	03:01g/35:01g/04:01g/03:01	0.000594032	25:01g/15:01g/03:03g/13:01g	0.000604474	02:01g/40:01g/03:04g/09:01	0.000585629		02:01g/51:01g/14:02g/08:03	0.00056166	31:01g/39:01g/12:03g/11:01g	0.000578707	02:01g/45:01g/06:02g/04:06	0.000562959	31:01g/39:01g/12:03g/07:01	0.000596867	02:30/38:01/12:03g/13:01g	0.000529095	03:01g/40:01g/03:04g/13:01g	0.000559985	24:02g/40:01g/03:04g/11:01g	0.000520706	25:01g/40:01g/03:04g/08:01	0.000554975	24:02g/35:01g/04:01g/01:01	0.000539791	31:01g/08:01g/07:01g/03:01	0.00060558	30:01g/13:02g/06:02g/01:01	0.000546
02:01g/58:01g/03:02/13:02	0.00049138	02:01g/13:02g/06:02g/15:01	0.000590327	03:01g/18:01g/07:01g/01:01	0.000582731	01:01g/37:01g/06:02g/11:03	0.00059965	02:01g/35:03g/04:01g/12:01g	0.000621537	30:01g/13:02g/06:02g/01:01	0.000529516	23:01g/44:03/04:01g/15:01	0.000574802	03:01g/51:01g/01:02g/15:01	0.000509665	33:01g/14:02/08:02g/03:01	0.00059453	02:01g/40:01g/03:04g/01:01	0.000592277	25:01g/35:01g/04:01g/01:01	0.000592967	03:01g/35:01g/04:01g/04:04	0.000582598		03:01g/35:01g/04:01g/15:01	0.000560052	02:01g/51:01g/15:02g/12:01g	0.000577008	11:01g/57:01g/06:02g/07:01	0.000557551	02:01g/27:05g/02:02g/09:01	0.00059616	01:01g/57:01g/06:02g/03:01	0.000525733	01:01g/38:01/12:03g/13:01g	0.000551826	03:01g/51:01g/12:03g/01:01	0.000518949	03:01g/35:02/04:01g/11:04	0.000553549	24:02g/27:02/02:02g/16:01	0.000535143	25:01g/35:01g/04:01g/01:01	0.000605358	11:01g/51:01g/15:02g/14:01g	0.000545
68:01g/40:01g/03:04g/04:01	0.000485312	02:01g/07:02g/07:02g/11:01g	0.000590234	01:01g/37:01g/06:02g/13:02	0.000575468	66:01g/41:01/17:01g/04:05	0.000598056	32:01/18:03/07:01g/11:04	0.000620038	32:01/14:01/08:02g/07:01	0.000529308	03:01g/50:01/06:02g/07:01	0.000573927	24:02g/15:01g/03:04g/04:01	0.000509243	11:01g/07:02g/07:02g/13:01g	0.000593333	68:01g/51:01g/15:02g/13:01g	0.000588597	24:02g/27:02/02:02g/16:01	0.000592693	68:01g/35:03g/04:01g/04:01	0.000581596		02:01g/27:05g/02:02g/09:01	0.000559733	26:01g/49:01/07:01g/15:01	0.00057434	02:01g/27:02/02:02g/15:01	0.000554172	02:01g/39:01g/12:03g/12:01g	0.000594706	32:01/44:02g/05:01g/12:01g	0.000524034	33:03g/58:01g/03:02/03:01	0.000549758	02:01g/51:01g/01:02g/11:01g	0.000518645	11:01g/44:02g/05:01g/12:01g	0.000550448	02:05g/41:01/07:01g/08:04	0.000534052	02:01g/39:01g/12:03g/16:01	0.000597461	23:01g/49:01/07:01g/01:01	0.000545
31:01g/07:02g/07:02g/15:01	0.000484122	02:01g/37:01g/06:02g/07:01	0.000590164	32:01/27:05g/02:02g/09:01	0.000573634	02:01g/48:01g/08:03g/07:01	0.000598017	24:02g/15:01g/03:03g/15:01	0.000619228	11:01g/44:03/16:01/07:01	0.000529177	25:01g/44:02g/07:04g/11:01g	0.00057203	03:01g/07:02g/07:02g/04:04	0.00050768	02:01g/35:03g/04:01g/15:01	0.000593277	02:01g/37:01g/06:02g/10:01	0.000581756	02:01g/58:01g/03:02/13:02	0.000589055	25:01g/15:01g/03:03g/13:01g	0.00057518		26:01g/15:01g/03:04g/04:01	0.000558828	25:01g/15:01g/03:03g/14:01g	0.000569721	03:01g/15:01g/03:03g/13:01g	0.000553915	31:01g/07:02g/07:02g/15:01	0.000590672	02:01g/51:01g/14:02g/01:01	0.000522969	03:01g/51:01g/01:02g/01:01	0.000549479	11:01g/51:01g/04:01g/04:07g	0.00051829	03:01g/27:05g/01:02g/01:01	0.000550295	02:01g/58:01g/03:02/13:02	0.000528512	02:01g/56:01g/01:02g/07:01	0.000593295	03:01g/44:02g/07:04g/11:01g	0.000541
02:01g/44:05/02:02g/01:01	0.000479108	01:01g/27:05g/02:02g/01:01	0.000590153	01:01g/08:01g/07:01g/13:02	0.00056568	03:01g/07:02g/07:02g/11:03	0.000597781	24:02g/27:05g/01:02g/01:01	0.000618595	02:01g/44:03/04:01g/11:01g	0.000528644	26:01g/38:01/12:03g/07:01	0.00056543	03:01g/52:01g/12:02/15:02	0.000507609	03:01g/55:01/03:03g/14:01g	0.000593191	02:01g/15:17/07:01g/13:02	0.000581187	03:01g/40:01g/03:04g/04:04	0.000583655	68:01g/51:01g/15:02g/04:04	0.000569066		33:03g/58:01g/03:02/03:01	0.000556889	24:02g/38:01/12:03g/14:01g	0.000567003	24:02g/35:03g/04:01g/01:01	0.000551488	03:01g/07:02g/07:02g/11:03	0.00059	02:01g/38:01/12:03g/07:01	0.000519522	02:01g/27:05g/02:02g/15:01	0.000547488	31:01g/15:01g/03:03g/01:01	0.000516436	02:01g/37:01g/06:02g/10:01	0.000549198	02:01g/39:01g/12:03g/13:01g	0.000525999	02:01g/44:02g/07:04g/07:01	0.000591562	02:01g/18:01g/07:01g/14:01g	0.000537
01:01g/57:01g/06:02g/03:01	0.000478333	02:01g/55:01/03:03g/01:01	0.00058699	02:01g/27:05g/01:02g/11:01g	0.000563142	02:01g/40:01g/03:04g/13:01g	0.000597678	32:01/35:02/04:01g/11:04	0.000616931	11:01g/27:05g/02:02g/01:01	0.000527449	24:02g/18:01g/12:03g/15:01	0.000563617	25:01g/27:05g/02:02g/01:01	0.000505807	11:01g/35:01g/04:01g/07:01	0.000593064	11:01g/51:01g/15:02g/15:01	0.00058007	23:01g/08:01g/07:01g/03:01	0.000582016	02:01g/15:01g/01:02g/09:01	0.000568382		02:01g/15:01g/01:02g/07:01	0.000554888	32:01/52:01g/12:02/15:02	0.000565509	02:01g/40:01g/03:04g/04:01	0.000550283	25:01g/18:01g/12:03g/14:01g	0.00058927	03:01g/07:02g/07:02g/12:01g	0.000518062	11:01g/27:05g/02:02g/16:01	0.000544947	01:01g/15:17/07:01g/13:02	0.000512633	03:01g/18:01g/07:01g/13:01g	0.000549015	01:01g/57:01g/06:02g/13:01g	0.00052569	02:01g/13:02g/06:02g/10:01	0.000590513	24:02g/27:05g/02:02g/04:01	0.000537
01:01g/57:01g/06:02g/15:01	0.000476989	03:01g/14:02/08:02g/01:02	0.000585395	11:01g/07:02g/07:02g/01:01	0.000559374	25:01g/35:03g/04:01g/08:01	0.000597482	01:01g/08:01g/07:01g/13:02	0.000615348	01:01g/27:05g/01:02g/01:01	0.000525192	24:02g/15:01g/03:03g/15:01	0.000559507	03:01g/15:01g/03:03g/11:01g	0.000505493	02:01g/35:01g/04:01g/07:01	0.000591952	32:01/27:05g/02:02g/09:01	0.000579928	02:01g/39:01g/12:03g/16:01	0.000581628	02:01g/07:02g/07:02g/14:01g	0.000567097		31:01g/39:01g/12:03g/15:01	0.000554115	02:01g/49:01/07:01g/01:01	0.000562002	03:01g/57:01g/06:02g/16:01	0.000548454	11:01g/18:01g/07:01g/16:01	0.0005889	24:02g/44:02g/05:01g/13:01g	0.000515316	02:05g/41:01/07:01g/08:04	0.000544544	68:01g/35:01g/04:01g/14:01g	0.000511984	32:01/14:01/08:02g/07:01	0.000547372	32:01/13:02g/06:02g/07:01	0.000522775	68:01g/51:01g/15:02g/13:01g	0.00058835	01:01g/08:01g/07:01g/04:04	0.000535
32:01/57:01g/06:02g/07:01	0.000476951	24:02g/15:01g/03:03g/04:04	0.00057836	02:01g/44:02g/05:01g/04:07g	0.000557498	25:01g/58:01g/03:02/13:02	0.000595673	01:01g/38:01/12:03g/13:01g	0.000611159	24:02g/07:02g/07:02g/04:01	0.000518789	02:01g/49:01/07:01g/11:01g	0.000557577	11:01g/18:03/07:01g/14:01g	0.000498988	02:01g/38:01/12:03g/07:01	0.000591716	26:01g/18:01g/07:01g/11:04	0.000579481	03:01g/57:01g/06:02g/16:01	0.000580069	23:01g/44:03/04:01g/11:01g	0.000566893		33:01g/14:02/08:02g/03:01	0.000553316	24:02g/15:01g/03:03g/04:01	0.000558143	31:01g/39:01g/12:03g/01:01	0.000548089	23:01g/50:01/06:02g/03:01	0.000587072	03:01g/56:01g/01:02g/15:01	0.000514338	02:01g/39:01g/12:03g/12:01g	0.00054283	11:01g/56:01g/01:02g/15:01	0.000510959	11:01g/35:01g/04:01g/08:01	0.000547153	11:01g/35:01g/04:01g/07:01	0.000522148	03:01g/51:01g/01:02g/01:01	0.000587875	03:01g/18:01g/07:01g/09:01	0.000534
02:01g/27:05g/02:02g/04:01	0.000474832	29:02g/44:03/16:01/04:04	0.000577627	03:01g/27:05g/02:02g/01:01	0.000557021	24:02g/27:02/05:01g/11:01g	0.000595469	02:01g/51:01g/15:02g/11:01g	0.000610619	25:01g/07:02g/07:02g/15:01	0.000517591	11:01g/07:02g/07:02g/13:01g	0.00055714	02:01g/51:01g/14:02g/08:03	0.000498632	02:01g/15:01g/03:03g/15:01	0.000588435	03:01g/07:02g/07:02g/11:04	0.000577989	02:01g/57:01g/02:02g/07:01	0.000579248	25:01g/07:02g/07:02g/15:01	0.000564122		02:01g/44:02g/05:01g/13:02	0.000551955	24:02g/15:01g/03:03g/11:01g	0.0005556	34:02/14:02/08:02g/01:02	0.000547931	68:01g/40:01g/03:04g/13:02	0.000581858	24:02g/39:06/07:02g/08:01	0.000514297	34:02/14:02/08:02g/01:02	0.000542522	24:02g/07:02g/07:02g/04:01	0.000508422	68:01g/18:01g/07:01g/16:01	0.000544264	01:01g/44:03/04:01g/07:01	0.000521528	02:01g/57:01g/02:02g/07:01	0.000586368	11:01g/35:01g/04:01g/07:01	0.000534
03:01g/18:01g/05:01g/03:01	0.000471619	01:01g/08:01g/07:01g/08:01	0.000572002	02:01g/07:02g/07:02g/11:01g	0.000556879	24:02g/35:03g/04:01g/01:01	0.000595188	02:01g/44:02g/05:01g/16:01	0.00060756	26:01g/27:05g/02:02g/01:01	0.000516719	24:02g/52:01g/12:02/15:02	0.000552264	01:01g/57:01g/06:02g/15:01	0.000498176	26:01g/14:01/08:02g/07:01	0.000585974	25:01g/07:02g/07:02g/15:01	0.000576978	02:01g/18:03/07:01g/11:04	0.000574099	02:01g/41:02/17:01g/13:03	0.000563649		02:01g/45:01g/16:01/11:01g	0.000551391	24:02g/07:02g/07:02g/12:01g	0.000554226	03:01g/15:17/07:01g/13:02	0.000547767	26:01g/56:01g/01:02g/08:01	0.000578266	02:01g/15:01g/03:03g/07:01	0.000513427	03:01g/18:01g/05:01g/03:01	0.000541514	26:01g/56:01g/01:02g/08:01	0.000507724	26:01g/14:01/08:02g/07:01	0.000543952	02:01g/35:01g/04:01g/13:01g	0.000517115	02:01g/39:01g/12:03g/15:01	0.000584556	03:01g/15:01g/03:03g/11:01g	0.000533
31:01g/15:01g/03:03g/01:01	0.000470896	02:01g/40:01g/03:04g/16:01	0.000571727	03:01g/35:03g/04:01g/07:01	0.000555922	02:01g/18:01g/07:01g/04:03	0.000594627	25:01g/18:01g/12:03g/13:02	0.000606732	24:02g/15:01g/03:04g/04:01	0.000513227	02:01g/37:01g/06:02g/10:01	0.0005485	25:01g/18:01g/12:03g/13:03	0.000497735	24:02g/18:01g/12:03g/11:04	0.00058482	02:01g/35:03g/04:01g/01:01	0.000576916	03:01g/51:01g/01:02g/01:01	0.000572975	03:01g/35:03g/04:01g/01:01	0.000563438		01:01g/08:01g/07:01g/13:02	0.000548701	24:02g/51:01g/01:02g/12:01g	0.000553237	68:02/53:01/04:01g/08:01	0.000547356	24:02g/35:01g/04:01g/14:01g	0.000578139	31:01g/15:01g/03:03g/01:01	0.000512962	02:01g/18:01g/12:03g/11:04	0.000539945	02:01g/39:06/12:03g/16:01	0.000501254	24:02g/44:02g/05:01g/16:01	0.0005404	02:01g/40:01g/03:04g/07:01	0.00051412	24:02g/39:06/07:02g/08:01	0.000584017	02:01g/40:02g/02:02g/15:01	0.000532
02:01g/13:02g/06:02g/15:01	0.000470361	01:01g/18:01g/07:01g/11:04	0.000567293	02:01g/51:01g/15:02g/12:01g	0.000553953	31:01g/38:01/12:03g/11:01g	0.000592706	24:02g/13:02g/06:02g/10:01	0.00060101	03:01g/27:05g/02:02g/01:01	0.000511695	26:01g/56:01g/01:02g/13:01g	0.000547869	24:02g/07:02g/07:02g/13:02	0.000497193	11:01g/18:03/07:01g/11:04	0.000582604	68:01g/18:01g/05:01g/03:01	0.000570296	02:01g/37:01g/06:02g/07:01	0.000572305	01:01g/37:01g/06:02g/11:01g	0.000559456		31:01g/07:02g/07:02g/15:01	0.000543687	25:01g/18:01g/12:03g/12:01g	0.000547499	24:02g/39:01g/12:03g/16:01	0.000546892	32:01/27:05g/02:02g/09:01	0.000577679	32:01/27:05g/02:02g/09:01	0.000511409	25:01g/18:01g/12:03g/03:01	0.00053831	03:01g/50:01/06:02g/07:01	0.000500499	31:01g/39:01g/12:03g/13:01g	0.00053488	02:01g/39:01g/12:03g/11:01g	0.000513638	03:01g/57:01g/06:02g/16:01	0.000583532	68:01g/40:01g/03:04g/04:04	0.00052
11:01g/56:01g/01:02g/15:01	0.000466712	11:01g/51:01g/15:02g/15:01	0.000564256	24:02g/51:01g/01:02g/11:01g	0.000553681	31:01g/13:02g/06:02g/07:01	0.000591729	02:05g/58:01g/07:01g/03:01	0.0006	03:01g/57:01g/06:02g/16:01	0.000508464	68:01g/40:01g/03:04g/04:01	0.000545766	11:01g/38:01/12:03g/13:01g	0.000496419	03:01g/18:01g/06:02g/11:04	0.000582537	11:01g/15:01g/03:03g/13:01g	0.000569862	03:01g/35:02/04:01g/11:04	0.000569136	02:01g/39:01g/07:02g/01:01	0.000557296		23:01g/49:01/07:01g/11:04	0.000543106	29:02g/44:03/16:01/10:01	0.00054698	23:01g/41:01/17:01g/07:01	0.000546615	02:01g/07:02g/07:02g/14:01g	0.000572966	02:01g/18:01g/07:01g/16:01	0.000508496	02:01g/56:01g/01:02g/11:01g	0.000537984	68:01g/08:01g/07:01g/03:01	0.000499144	24:02g/44:02g/07:04g/16:01	0.000532228	02:01g/27:05g/02:02g/04:01	0.000512657	02:01g/07:02g/07:02g/07:01	0.000582043	01:01g/40:01g/03:04g/13:02	0.000519
32:01/07:02g/07:02g/15:01	0.000461582	02:01g/56:01g/01:02g/15:01	0.000559168	02:01g/51:01g/01:02g/15:01	0.000551363	32:01/27:05g/02:02g/09:01	0.000591676	03:01g/35:01g/05:01g/11:01g	0.0006	68:01g/38:01/12:03g/11:04	0.000508233	68:01g/56:01g/01:02g/08:01	0.000545379	02:01g/49:01/07:01g/11:01g	0.000496176	68:01g/08:01g/07:01g/03:01	0.000581288	02:01g/44:02g/05:01g/07:01	0.000568441	01:01g/52:01g/12:02/11:01g	0.000567365	11:01g/37:01g/06:02g/10:01	0.000551778		02:01g/39:01g/07:02g/12:01g	0.000540764	02:01g/58:01g/03:02/13:02	0.00054677	02:01g/13:02g/06:02g/15:01	0.000544222	24:02g/07:02g/07:02g/11:01g	0.000572373	02:01g/44:02g/05:01g/03:01	0.000507861	03:01g/35:03g/04:01g/07:01	0.000537965	25:01g/07:02g/07:02g/15:01	0.000497044	24:02g/07:02g/07:02g/13:01g	0.000531979	02:01g/27:05g/01:02g/01:03	0.000512527	02:01g/18:03/07:01g/11:04	0.000579404	02:01g/27:05g/02:02g/14:01g	0.000519
02:01g/51:01g/14:02g/08:03	0.000460784	01:01g/37:01g/06:02g/11:04	0.000557285	03:01g/35:03g/04:01g/15:01	0.000550052	24:02g/27:05g/01:02g/01:01	0.000591505	02:01g/40:01g/03:04g/04:08	0.0006	01:01g/27:05g/02:02g/01:01	0.000506469	01:01g/37:01g/06:02g/15:01	0.000543593	32:01/27:05g/02:02g/09:01	0.000495314	02:01g/15:01g/03:03g/04:04	0.00057468	68:01g/07:02g/07:02g/15:01	0.000563443	01:01g/35:01g/15:02g/10:01	0.000566667	68:01g/44:02g/05:01g/13:01g	0.000545002		02:01g/37:01g/06:02g/04:01	0.000539323	03:01g/07:02g/07:02g/09:01	0.000542968	02:01g/15:01g/01:02g/07:01	0.000543417	03:01g/40:01g/03:04g/04:04	0.000572362	02:01g/37:01g/02:02g/15:01	0.000506833	32:01/44:02g/05:01g/12:01g	0.000537471	68:01g/40:01g/03:04g/04:01	0.000495877	01:01g/57:01g/06:02g/13:01g	0.000529022	02:01g/41:01/17:01g/03:01	0.000512245	01:01g/52:01g/12:02/11:01g	0.000574135	02:01g/51:01g/15:02g/13:01	0.000519
02:01g/15:01g/03:03g/15:01	0.000460522	02:01g/38:01/12:03g/01:01	0.000556493	02:01g/51:01g/14:02g/08:03	0.000547347	02:01g/27:05g/02:02g/08:01	0.000590399	25:01g/15:01g/04:01g/07:01	0.0006	02:01g/41:01/17:01g/03:01	0.000504903	68:01g/40:01g/03:04g/01:01	0.000540718	31:01g/15:01g/03:03g/01:01	0.000494707	01:01g/57:01g/06:02g/13:01g	0.000572974	01:01g/44:03/16:01/07:01	0.000556515	32:01/18:01g/07:01g/11:04	0.000563246	01:01g/44:03/16:01/07:01	0.000544712		03:01g/18:01g/07:01g/11:04	0.000538632	02:01g/18:03/07:01g/11:04	0.000541084	11:01g/55:01/03:03g/16:01	0.000542858	11:01g/27:02/02:02g/16:01	0.000571498	25:01g/15:01g/03:03g/13:01g	0.000505723	02:01g/15:01g/03:04g/15:01	0.000534765	26:01g/39:06/07:02g/01:01	0.0004956	30:01g/18:01g/07:01g/11:04	0.000528603	74:03/44:03/04:01g/07:01	0.000508621	01:01g/35:01g/15:02g/10:01	0.000572191	26:01g/45:01g/06:02g/07:01	0.000519
02:01g/51:01g/01:02g/01:01	0.000458236	02:01g/51:01g/14:02g/08:01	0.000556412	03:01g/38:01/12:03g/13:01g	0.000545581	02:01g/51:01g/15:02g/15:01	0.00059013	02:01g/27:05g/04:01g/01:01	0.0006	02:01g/35:01g/04:01g/13:01g	0.000504629	11:01g/35:01g/04:01g/08:01	0.000538304	02:01g/39:01g/12:03g/12:01g	0.000493517	25:01g/35:01g/04:01g/14:01g	0.000571049	02:01g/18:01g/07:01g/04:01	0.000547486	24:02g/18:01g/12:03g/11:04	0.000562401	02:01g/40:01g/03:04g/04:04	0.00054064		11:01g/07:02g/07:02g/13:01g	0.000537682	03:01g/15:01g/03:03g/01:01	0.000540084	32:01/14:01/08:02g/07:01	0.000539665	02:01g/18:01g/12:03g/16:01	0.000569341	02:01g/44:02g/05:01g/04:04	0.000503749	24:02g/27:05g/01:02g/09:01	0.000533048	03:01g/18:01g/12:03g/15:01	0.00049186	31:01g/51:01g/15:02g/15:01	0.000528018	24:03g/18:03/07:01g/11:04	0.000508553	02:05g/51:01g/16:02/04:05	0.000572191	24:02g/15:01g/03:03g/04:04	0.000517
02:01g/38:01/12:03g/11:01g	0.00045679	03:01g/35:03g/04:01g/15:01	0.000552743	01:01g/08:01g/07:01g/12:01g	0.00054432	01:01g/14:01/08:02g/07:01	0.000586662	02:01g/57:01g/07:01g/07:01	0.0006	30:01g/18:01g/07:01g/11:04	0.000501539	01:01g/08:01g/07:01g/04:01	0.000537828	24:02g/18:01g/12:03g/15:01	0.000487333	24:02g/07:02g/07:02g/13:02	0.00056989	03:01g/37:01g/06:02g/10:01	0.000546735	33:03g/58:01g/03:02/03:01	0.000560084	29:02g/44:03/16:01/15:01	0.000539697		03:01g/27:05g/02:02g/01:01	0.000537665	01:01g/37:01g/06:02g/11:04	0.000538003	03:01g/35:03g/12:03g/14:01g	0.000539121	02:01g/39:01g/07:02g/01:01	0.000565264	02:01g/13:02g/06:02g/03:01	0.000502301	02:01g/40:02g/02:02g/15:01	0.000530858	01:01g/40:01g/03:04g/13:02	0.000486852	02:01g/51:01g/14:02g/08:03	0.000527314	02:01g/27:05g/02:02g/08:01	0.000508071	32:01/18:01g/07:01g/11:04	0.000569304	01:01g/55:01/03:03g/14:01g	0.000516
32:01/44:02g/05:01g/12:01g	0.00045446	03:01g/56:01g/01:02g/01:01	0.000550582	25:01g/15:01g/03:03g/07:01	0.000539341	02:01g/38:01/12:03g/07:01	0.000580686	11:01g/55:01/03:03g/16:01	0.000599974	26:01g/14:01/08:02g/07:01	0.000501157	02:01g/27:05g/02:02g/14:01g	0.000537317	02:01g/51:01g/01:02g/01:01	0.000484292	02:01g/18:01g/12:03g/11:04	0.000567168	31:01g/18:01g/07:01g/15:01	0.000545917	68:01g/40:01g/03:04g/04:04	0.000556562	03:01g/27:02/02:02g/16:01	0.000532784		03:01g/41:01/07:01g/03:01	0.000536863	02:01g/15:01g/03:03g/11:01g	0.000535061	24:02g/44:02g/07:04g/16:01	0.000536171	03:01g/14:02/08:02g/13:03	0.000564099	24:02g/55:01/03:03g/16:01	0.000500342	68:01g/51:01g/15:02g/11:01g	0.000526759	24:02g/35:03g/04:01g/11:01g	0.000484468	26:01g/44:03/04:01g/07:01	0.000524498	26:01g/35:01g/04:01g/04:01	0.000505804	02:01g/07:02g/07:02g/16:01	0.000567386	02:01g/51:01g/15:02g/11:01g	0.000515
02:01g/45:01g/06:02g/04:01	0.000450207	03:01g/35:03g/04:01g/01:01	0.000547482	02:01g/18:01g/07:01g/15:01	0.000539233	02:01g/39:01g/12:03g/13:01g	0.000580621	26:01g/55:01/03:03g/16:01	0.000598772	02:01g/51:08/16:02/13:01g	0.0005	24:02g/56:01g/01:02g/01:01	0.000535744	26:01g/38:01/12:03g/14:01g	0.000483919	31:01g/38:01/12:03g/11:01g	0.000567034	02:01g/57:01g/06:02g/16:01	0.00054555	02:01g/13:02g/06:02g/10:01	0.000554356	03:01g/18:01g/07:01g/12:01g	0.000531162		24:02g/44:05/02:02g/01:01	0.00053572	68:01g/07:02g/07:02g/15:01	0.000529269	30:01g/38:01/12:03g/13:01g	0.000533487	24:02g/35:03g/04:01g/15:01	0.000562114	11:01g/27:05g/01:02g/01:01	0.000497178	11:01g/07:02g/07:02g/13:01g	0.000522255	01:01g/57:01g/06:02g/03:01	0.000483581	26:01g/56:01g/01:02g/07:01	0.000522771	24:02g/15:01g/03:03g/15:01	0.000503427	02:01g/15:01g/03:04g/04:04	0.000566382	26:01g/18:01g/07:01g/11:04	0.000515
02:01g/44:02g/05:01g/13:02	0.00044959	01:01g/38:01/12:03g/13:01g	0.000545487	11:01g/56:01g/01:02g/15:01	0.00053794	33:03g/58:01g/03:02/03:01	0.000580454	02:01g/44:02g/07:04g/04:01	0.0005967	01:01g/15:01g/03:04g/04:01	0.000498125	24:02g/18:01g/05:01g/03:01	0.000534401	03:01g/41:02/17:01g/13:03	0.000479437	02:01g/44:02g/05:01g/10:01	0.000563525	24:02g/13:02g/06:02g/10:01	0.000539684	11:01g/35:01g/04:01g/12:01g	0.000552027	02:01g/51:01g/05:01g/13:01g	0.000530055		02:01g/39:01g/12:03g/11:01g	0.000535347	24:02g/18:01g/07:01g/16:02	0.000529101	23:01g/07:02g/12:03g/15:01	0.00053299	24:02g/49:01/07:01g/07:01	0.00056191	31:01g/27:05g/01:02g/01:01	0.000497135	25:01g/07:02g/07:02g/08:01	0.000521771	02:01g/15:01g/03:03g/03:01	0.000479664	11:01g/27:02/02:02g/16:01	0.000520718	11:01g/40:02g/02:02g/11:01g	0.000496872	01:01g/37:01g/06:02g/07:01	0.000565014	01:01g/44:03/16:01/07:01	0.000514
24:02g/18:01g/07:01g/07:01	0.000448436	02:01g/07:02g/03:04g/15:01	0.000544591	03:01g/35:01g/04:01g/07:01	0.000532645	01:01g/15:17/07:01g/13:02	0.000579992	03:01g/44:02g/07:04g/15:02	0.000596439	68:01g/51:01g/15:02g/11:01g	0.000496635	24:02g/07:02g/07:02g/13:01g	0.000533936	25:01g/44:02g/05:01g/01:01	0.000476854	11:01g/15:01g/03:04g/04:01	0.000561835	02:01g/38:01/06:02g/11:04	0.000538166	24:02g/44:02g/07:04g/11:01g	0.00054566	26:01g/38:01/12:03g/01:01	0.000529761		02:01g/39:06/12:03g/16:01	0.00053493	02:01g/41:01/17:01g/03:01	0.000529101	24:02g/44:02g/05:01g/13:01g	0.000530495	02:01g/35:03g/04:01g/11:01g	0.000561093	11:01g/35:01g/04:01g/04:07g	0.00049591	03:01g/15:17/07:01g/13:02	0.000521173	03:01g/51:01g/01:02g/15:01	0.000478887	24:02g/27:05g/02:02g/11:01g	0.000519536	02:01g/44:02g/05:01g/13:02	0.000495916	03:01g/15:01g/03:03g/11:01g	0.00056118	02:01g/07:02g/07:02g/14:01g	0.000514
11:01g/07:02g/07:02g/07:01	0.000447765	02:01g/50:01/06:02g/07:01	0.00054149	03:01g/07:02g/07:02g/12:01g	0.000531195	03:01g/15:17/07:01g/13:02	0.000578168	11:01g/13:02g/06:02g/07:01	0.000594284	02:01g/15:01g/04:01g/13:01g	0.000495794	25:01g/07:02g/07:02g/08:01	0.0005329	02:01g/14:01/08:02g/07:01	0.000474135	24:02g/13:02g/06:02g/10:01	0.000560818	02:01g/27:05g/02:02g/13:01g	0.000537022	68:01g/40:01g/03:04g/04:01	0.000543241	68:01g/35:03g/04:01g/11:01g	0.000527372		11:01g/55:01/03:03g/14:01g	0.000534424	02:01g/57:01g/06:02g/13:01g	0.000528979	24:02g/44:02g/05:01g/16:01	0.000528573	24:02g/51:01g/01:02g/15:01	0.000560663	01:01g/52:01g/12:02/11:01g	0.000495769	02:01g/39:01g/12:03g/11:01g	0.000520052	30:01g/38:01/12:03g/16:01	0.000477796	02:01g/51:01g/01:02g/11:01g	0.000519373	24:02g/13:02g/06:02g/10:01	0.00049582	25:01g/15:01g/03:03g/13:01g	0.000557143	11:01g/55:01/03:03g/14:01g	0.000514
26:01g/13:02g/06:02g/07:01	0.000442714	02:01g/15:01g/03:03g/11:01g	0.000541369	02:17/35:01g/04:01g/14:01g	0.000530566	02:01g/37:01g/06:02g/10:01	0.000577573	24:02g/55:01/01:02g/13:01g	0.000592352	29:01/07:05g/15:05g/03:01	0.000492883	02:01g/39:01g/12:03g/13:01g	0.000532557	02:01g/27:02/02:02g/12:01g	0.000473429	01:01g/51:01g/12:03g/11:04	0.000559502	03:01g/27:02/02:02g/16:01	0.000530585	11:01g/55:01/03:03g/12:01g	0.000536025	01:01g/51:01g/14:02g/11:01g	0.00052432		25:01g/18:01g/12:03g/16:01	0.000533237	01:01g/37:01g/06:02g/11:03	0.000528091	03:01g/35:01g/04:01g/04:04	0.000525788	24:02g/41:02/17:01g/13:03	0.000559308	30:01g/38:01/12:03g/16:01	0.000493555	23:01g/50:01/06:02g/03:01	0.000519466	24:02g/44:02g/07:04g/16:01	0.000475912	11:01g/38:01/12:03g/13:01g	0.00051881	02:01g/18:01g/07:01g/15:01	0.00049484	02:01g/58:01g/03:02/13:02	0.000552274	68:01g/35:03g/04:01g/04:01	0.000514
02:01g/15:01g/03:04g/01:01	0.000442207	24:02g/18:01g/07:01g/11:01g	0.000540526	24:02g/07:02g/07:02g/12:01g	0.00052805	32:01/27:05g/02:02g/15:01	0.000576563	01:01g/57:01g/06:02g/11:01g	0.000590699	31:01g/15:01g/03:03g/01:01	0.000489447	01:01g/51:01g/14:02g/11:01g	0.000530469	03:01g/51:01g/12:03g/01:01	0.000468567	02:01g/56:01g/01:02g/04:01	0.000553677	02:01g/15:01g/03:03g/08:01	0.000529103	02:05g/51:01g/16:02/04:05	0.000533333	24:02g/55:01/03:03g/13:02	0.000523929		02:01g/40:02g/02:02g/13:01g	0.000531778	02:01g/15:01g/03:04g/01:01	0.000527204	11:01g/15:01g/03:04g/04:01	0.000525118	01:01g/44:03/04:01g/07:01	0.000557064	02:01g/39:01g/12:03g/12:01g	0.000493513	02:01g/40:01g/03:04g/13:01g	0.000518165	11:01g/35:01g/04:01g/03:01	0.000473932	26:01g/57:01g/06:02g/07:01	0.000513279	02:01g/39:06/12:03g/16:01	0.000491373	02:01g/08:01g/07:01g/15:01	0.000547246	02:01g/37:01g/06:02g/10:01	0.000513
26:01g/56:01g/01:02g/07:01	0.00044078	02:01g/40:01g/03:04g/01:01	0.000539851	03:01g/57:01g/06:02g/16:01	0.000523914	25:01g/35:01g/04:01g/14:01g	0.000576382	02:01g/39:01g/07:02g/07:01	0.000582413	24:02g/07:02g/07:02g/04:04	0.000488244	02:01g/35:03g/12:03g/04:08	0.00052865	03:01g/18:01g/07:01g/11:04	0.000467595	03:01g/27:05g/02:02g/16:01	0.000553292	02:01g/13:02g/06:02g/01:01	0.0005285	24:02g/27:02/05:01g/11:01g	0.000531526	26:01g/15:01g/03:03g/13:01g	0.00052177		02:01g/44:02g/05:01g/03:01	0.000529329	24:02g/44:05/02:02g/16:01	0.000526557	02:01g/51:01g/15:02g/13:01g	0.000524098	02:01g/35:03g/04:01g/04:03	0.0005564	01:01g/44:03/04:01g/07:01	0.000493212	03:01g/07:02g/07:02g/11:03	0.000514265	02:01g/45:01g/06:02g/04:01	0.000473596	03:01g/35:03g/12:03g/04:08	0.000512679	25:01g/18:01g/12:03g/16:01	0.000491346	03:01g/35:02/04:01g/11:04	0.000544208	31:01g/07:02g/07:02g/15:01	0.000512
02:01g/39:01g/12:03g/11:01g	0.00043972	03:01g/07:02g/07:02g/13:02	0.000538632	03:01g/07:02g/07:02g/04:01	0.000523298	31:01g/40:01g/03:04g/04:04	0.000575448	03:01g/51:01g/01:02g/11:01g	0.000581023	03:01g/44:02g/05:01g/01:01	0.000483388	25:01g/18:01g/12:03g/11:01g	0.000524897	25:01g/15:01g/03:03g/13:01g	0.00046738	32:01/35:01g/04:01g/13:01g	0.000553049	02:01g/07:02g/07:02g/13:02	0.000525257	03:01g/15:17/07:01g/13:02	0.000529821	25:01g/18:01g/12:03g/08:01	0.000518501		02:01g/39:01g/12:03g/16:01	0.00052835	02:01g/35:01g/07:02g/11:01g	0.000526031	02:01g/07:02g/07:02g/13:02	0.000521833	25:01g/07:02g/07:02g/08:01	0.000553975	02:01g/57:01g/07:01g/07:01	0.000493056	25:01g/13:02g/06:02g/07:01	0.000513422	23:01g/41:01/17:01g/07:01	0.000472074	01:01g/49:01/07:01g/13:02	0.000512668	01:01g/15:01g/03:04g/04:01	0.00049031	02:01g/57:01g/06:02g/15:01	0.000540853	31:01g/51:01g/15:02g/04:07g	0.000507
11:01g/40:01g/03:04g/04:04	0.000439528	24:02g/15:01g/03:03g/11:01g	0.000538345	03:01g/18:01g/07:01g/14:01g	0.000520211	02:01g/15:01g/03:03g/07:01	0.000575037	02:01g/57:01g/06:02g/16:01	0.00057908	25:01g/52:01g/12:02/15:02	0.00048302	02:01g/18:01g/12:03g/11:04	0.000523148	30:01g/38:01/12:03g/16:01	0.000466674	03:01g/56:01g/01:02g/04:04	0.000552934	02:01g/51:01g/01:02g/15:01	0.000524397	24:02g/07:02g/07:02g/16:01	0.000526803	24:02g/35:03g/04:01g/11:01g	0.000517325		02:01g/07:02g/07:02g/04:01	0.00052632	23:01g/08:01g/07:01g/03:01	0.000526023	02:01g/51:01g/01:02g/01:01	0.000519971	02:01g/45:01g/06:02g/04:06	0.000553874	26:01g/38:01/12:03g/01:01	0.000492963	02:01g/44:03/16:01/01:01	0.000510595	26:01g/14:01/08:02g/07:01	0.000472024	11:01g/13:02g/06:02g/07:01	0.000511863	32:01/40:01g/03:04g/04:04	0.000489122	31:01g/51:01g/01:02g/11:01g	0.000538781	24:02g/35:01g/04:01g/04:02	0.000506
03:01g/35:01g/04:01g/07:01	0.000438974	01:01g/37:01g/06:02g/03:01	0.000535387	01:01g/15:01g/03:04g/04:01	0.000516676	68:01g/51:01g/15:02g/11:01g	0.000565773	02:01g/15:01g/03:03g/11:01g	0.00057043	01:01g/44:03/16:01/07:01	0.00048135	01:01g/27:05g/01:02g/01:01	0.000517514	34:02/14:02/08:02g/01:02	0.000466667	01:01g/40:02g/02:02g/11:01g	0.000551877	23:01g/44:03/04:01g/11:01g	0.000524224	26:01g/39:06/07:02g/01:01	0.000526724	24:02g/35:08/04:01g/07:01	0.000516235		02:01g/27:05g/02:02g/08:01	0.00052356	02:01g/56:01g/01:02g/08:01	0.00052436	26:01g/38:01/12:03g/04:01	0.000516202	03:01g/39:01g/12:03g/13:01g	0.000553571	24:02g/15:01g/03:03g/04:01	0.000488509	26:01g/55:01/03:03g/16:01	0.000509894	02:01g/51:01g/01:02g/01:01	0.000469697	11:01g/35:01g/04:01g/13:01g	0.000510023	02:01g/50:01/06:02g/03:01	0.000488833	31:01g/35:01g/04:01g/01:01	0.000537917	11:01g/35:02/04:01g/11:04	0.000497
26:01g/38:01/12:03g/01:01	0.000438529	02:01g/40:01g/03:04g/15:01	0.000534391	03:01g/07:02g/07:02g/13:02	0.000514564	02:01g/57:01g/06:02g/11:01g	0.000563846	11:01g/40:02g/02:02g/11:01g	0.000568891	02:01g/13:02g/06:02g/13:01g	0.000480379	01:01g/50:01/06:02g/07:01	0.000508076	02:17/51:01g/15:02g/09:01	0.00046486	26:01g/56:01g/01:02g/07:01	0.000540292	24:02g/39:06/07:02g/08:01	0.000523884	24:02g/44:02g/05:01g/12:01g	0.000525454	11:01g/35:01g/04:01g/12:01g	0.000516059		02:01g/44:02g/07:04g/07:01	0.000520308	01:01g/44:02g/05:01g/04:01	0.000523861	03:01g/51:01g/12:03g/11:04	0.000515984	11:01g/13:02g/06:02g/07:01	0.000551026	02:01g/40:01g/03:04g/04:01	0.000488332	25:01g/44:02g/05:01g/01:01	0.000509871	23:01g/50:01/06:02g/03:01	0.000466596	02:01g/44:02g/07:04g/07:01	0.000507166	11:01g/35:02/04:01g/11:04	0.000488247	02:01g/35:01g/04:01g/08:01	0.000534463	02:01g/27:05g/02:02g/15:01	0.000494
02:01g/35:03g/04:01g/11:01g	0.000438125	03:01g/44:02g/05:01g/15:01	0.000533318	24:02g/07:02g/07:02g/13:02	0.000513192	26:01g/38:01/12:03g/11:01g	0.000562253	11:01g/44:02g/07:04g/16:01	0.000568275	02:01g/07:02g/07:02g/14:01g	0.000480066	25:01g/44:02g/05:01g/01:01	0.000505935	68:01g/40:01g/03:04g/04:01	0.000464821	03:01g/35:03g/12:03g/04:08	0.000538465	68:01g/08:01g/07:01g/03:01	0.000521267	24:02g/35:01g/04:01g/01:01	0.000523405	03:01g/44:02g/07:04g/11:01g	0.000515769		02:01g/27:05g/01:02g/13:01g	0.000514607	24:02g/27:05g/02:02g/13:01g	0.000522577	32:01/15:01g/03:03g/11:01g	0.000515429	03:02/35:01g/04:01g/11:01g	0.000550203	03:01g/44:02g/05:01g/04:01	0.00048467	02:05g/50:01/06:02g/03:01	0.000502821	02:01g/56:01g/01:02g/13:01g	0.000466113	02:01g/52:01g/12:02/01:01	0.000506855	02:01g/27:05g/01:02g/13:01g	0.000486667	24:02g/18:01g/12:03g/11:04	0.000533678	24:02g/15:01g/03:03g/15:01	0.000491
68:01g/18:01g/07:01g/16:01	0.000437655	01:01g/15:01g/03:04g/04:01	0.000532308	68:01g/51:01g/15:02g/07:01	0.000513009	02:01g/13:02g/06:02g/16:01	0.000561842	24:02g/07:02g/07:02g/04:04	0.000566493	02:01g/18:01g/07:01g/11:03	0.000476658	68:01g/51:01g/15:02g/11:01g	0.000505403	24:02g/35:03g/04:01g/12:01g	0.000464065	26:01g/15:01g/03:04g/04:01	0.000534329	25:01g/27:05g/01:02g/01:01	0.000518517	23:01g/07:02g/07:02g/15:01	0.000523392	24:02g/44:05/02:02g/01:01	0.000513879		32:01/57:01g/06:02g/07:01	0.000513728	11:01g/35:01g/04:01g/15:01	0.000519421	02:01g/44:02g/07:04g/15:01	0.000515156	11:01g/35:03g/04:01g/01:01	0.000548227	02:01g/35:01g/04:01g/13:01g	0.000480814	03:01g/27:05g/02:02g/01:01	0.000502421	24:02g/07:02g/07:02g/04:04	0.000465463	30:01g/13:02g/06:02g/13:01g	0.000505613	02:01g/15:01g/03:03g/01:01	0.000485973	24:02g/27:02/05:01g/11:01g	0.000530128	02:01g/08:01g/07:01g/15:01	0.00049
02:01g/39:06/12:03g/16:01	0.000427318	02:01g/40:02g/03:04g/11:01g	0.000531997	01:01g/35:02/04:01g/11:04	0.000512746	03:01g/07:02g/07:02g/04:04	0.000561581	68:01g/51:01g/15:02g/01:01	0.000566482	01:01g/35:03g/12:03g/04:08	0.000476029	03:01g/35:01g/04:01g/15:01	0.000505185	02:01g/18:01g/12:03g/13:01g	0.000461542	02:01g/51:01g/14:02g/04:01	0.000533194	11:01g/07:02g/07:02g/13:01g	0.000514572	01:01g/37:01g/06:02g/07:01	0.000522988	03:01g/18:01g/07:01g/11:04	0.000512972		02:01g/15:01g/03:03g/11:01g	0.000509005	68:01g/35:03g/04:01g/07:01	0.000518648	31:01g/44:02g/05:01g/16:01	0.000513216	03:01g/27:05g/01:02g/01:01	0.000546463	02:01g/18:01g/07:01g/11:03	0.000474368	24:02g/40:01g/03:04g/13:02	0.000502339	03:01g/07:02g/07:02g/14:01g	0.000465335	02:01g/15:01g/03:03g/04:04	0.00050396	32:01/51:01g/12:03g/01:01	0.000485048	24:02g/35:01g/04:01g/14:01g	0.000529568	24:02g/18:01g/12:03g/11:04	0.000489
03:01g/07:02g/07:02g/04:04	0.000427227	23:01g/44:03/04:01g/11:04	0.000531622	26:01g/08:01g/07:01g/03:01	0.000512627	25:01g/15:01g/03:04g/04:01	0.00056152	02:01g/14:02/08:02g/01:02	0.000559769	03:01g/51:01g/12:03g/01:01	0.000475821	03:01g/40:01g/03:04g/15:01	0.000504847	24:02g/35:01g/04:01g/11:01g	0.000461353	68:01g/35:03g/04:01g/01:01	0.000531715	11:01g/35:01g/04:01g/03:01	0.000510566	02:01g/35:01g/04:01g/08:01	0.000521308	02:01g/27:05g/02:02g/14:01g	0.000509974		02:01g/51:01g/01:02g/01:01	0.00050763	02:01g/18:01g/07:01g/15:01	0.000518369	26:01g/56:01g/01:02g/07:01	0.000512767	25:01g/18:01g/12:03g/03:01	0.000541542	03:01g/35:01g/05:01g/11:01g	0.000472937	11:01g/56:01g/01:02g/15:01	0.000502242	26:01g/55:01/03:03g/16:01	0.000458272	02:01g/44:02g/05:01g/10:01	0.000502135	03:01g/50:01/06:02g/07:01	0.000484898	25:01g/18:01g/12:03g/03:01	0.000527848	25:01g/18:01g/12:03g/08:01	0.000488
02:01g/41:01/17:01g/07:01	0.000427215	02:01g/15:01g/04:01g/01:01	0.000525499	02:01g/50:01/06:02g/07:01	0.000512524	01:01g/35:03g/04:01g/01:01	0.000556762	24:02g/18:01g/07:01g/11:01g	0.000557859	26:01g/39:01g/12:03g/16:01	0.000475689	02:01g/27:05g/02:02g/12:01g	0.000504585	02:01g/15:01g/03:03g/07:01	0.000460417	03:01g/27:05g/01:02g/01:01	0.000527377	24:02g/38:01/12:03g/15:01	0.000510218	02:01g/56:01g/01:02g/11:01g	0.000519374	29:02g/44:03/16:01/16:01	0.000507974		03:01g/07:02g/07:02g/12:01g	0.000507306	03:01g/14:02/08:02g/01:02	0.000517327	02:01g/07:02g/07:02g/14:01g	0.00051264	02:01g/44:02g/05:01g/13:02	0.000539314	24:02g/18:01g/07:01g/07:01	0.000472426	23:01g/44:03/04:01g/01:01	0.000502202	24:02g/35:01g/04:01g/13:01g	0.000457627	68:01g/38:01/12:03g/11:04	0.0005019	23:01g/44:03/04:01g/11:01g	0.000483514	02:01g/51:01g/02:02g/11:01g	0.000527023	01:01g/07:02g/07:02g/08:01	0.000486
02:01g/27:02/02:02g/11:01g	0.00042676	02:01g/15:01g/03:04g/01:01	0.00052162	30:01g/13:02g/06:02g/04:02	0.000511794	02:01g/44:02g/07:04g/11:04	0.000555437	02:01g/56:01g/01:02g/08:01	0.000556027	02:01g/51:01g/14:02g/13:03	0.00047423	02:01g/49:01/07:01g/01:01	0.000504045	31:01g/08:01g/07:01g/03:01	0.000460025	02:01g/13:02g/06:02g/11:01g	0.000523733	24:02g/51:01g/15:02g/13:02	0.00050867	26:01g/07:02g/07:02g/01:01	0.000515963	01:01g/15:01g/03:03g/01:01	0.000507562		02:01g/44:03/04:01g/11:01g	0.000506776	11:01g/27:02/02:02g/16:01	0.000516947	02:01g/18:01g/07:01g/15:01	0.00051126	03:01g/51:01g/01:02g/11:01g	0.000537816	01:01g/27:05g/02:02g/01:01	0.000471903	31:01g/07:02g/07:02g/15:01	0.000493967	01:01g/37:01g/06:02g/11:04	0.000456906	03:01g/18:01g/06:02g/11:04	0.000501779	24:02g/15:07/03:03g/04:04	0.000479067	24:02g/07:02g/07:02g/13:01g	0.000523832	03:01g/35:02/04:01g/11:04	0.000486
02:01g/27:05g/02:02g/09:01	0.000426063	25:01g/13:02g/06:02g/07:01	0.000516666	68:01g/18:01g/07:01g/13:01g	0.000511219	03:01g/14:02/08:02g/01:02	0.000554875	01:01g/27:05g/02:02g/01:01	0.000555492	31:01g/27:05g/01:02g/01:01	0.000473269	01:01g/07:02g/07:02g/01:01	0.000503267	02:01g/45:01g/06:02g/04:01	0.000459777	01:01g/51:01g/15:02g/11:01g	0.000523638	03:01g/07:02g/07:02g/03:01	0.000507993	01:01g/15:01g/03:04g/04:01	0.000513782	11:01g/07:02g/07:02g/13:02	0.000506376		02:01g/39:24/07:01g/13:03	0.000505358	03:01g/50:01/06:02g/07:01	0.000514771	24:02g/27:02/02:02g/16:01	0.000510752	03:01g/44:02g/05:01g/01:01	0.000535527	02:01g/44:02g/07:04g/15:01	0.000471881	02:01g/44:02g/05:01g/13:02	0.000493281	24:02g/52:01g/12:02/15:02	0.000456538	23:01g/44:03/04:01g/15:01	0.000500045	25:01g/44:02g/05:01g/01:01	0.000478587	26:01g/39:06/07:02g/01:01	0.000523556	68:01g/44:02g/07:04g/04:01	0.000486
01:01g/15:01g/03:04g/04:01	0.000420281	26:01g/27:05g/02:02g/15:01	0.000516468	32:01/40:02g/02:02g/13:01g	0.000503784	02:01g/49:01/07:01g/11:04	0.000554817	02:01g/51:01g/14:02g/01:01	0.000552892	02:01g/41:01/17:01g/07:01	0.000469055	03:01g/56:01g/01:02g/01:01	0.000502013	31:01g/56:01g/12:03g/01:01	0.000458843	24:02g/51:01g/01:02g/15:01	0.000521763	03:01g/51:01g/01:02g/15:01	0.000505919	32:01/27:05g/02:02g/01:01	0.000512727	02:01g/40:02g/02:02g/07:01	0.00050427		01:01g/27:02/02:02g/16:01	0.000504631	03:01g/44:02g/07:04g/11:01g	0.00051174	11:01g/15:01g/03:03g/13:01g	0.000510393	25:01g/15:01g/04:01g/07:01	0.000534332	25:01g/07:02g/07:02g/15:01	0.000469842	02:01g/15:01g/04:01g/01:01	0.000492566	24:02g/35:03g/04:01g/12:01g	0.000455462	68:01g/07:02g/07:02g/15:01	0.000498006	23:01g/49:01/07:01g/11:04	0.000478578	68:01g/40:01g/03:04g/04:01	0.000522305	03:01g/18:01g/07:01g/11:01g	0.000485
24:02g/35:01g/04:01g/14:01g	0.000418041	02:01g/51:01g/14:02g/08:03	0.000516102	02:01g/35:03g/04:01g/11:01g	0.000503782	24:02g/52:01g/12:02/15:02	0.000552402	02:01g/35:01g/03:03g/08:01	0.000552862	02:01g/37:01g/02:02g/15:01	0.000467724	02:01g/40:02g/02:02g/07:01	0.000501662	11:01g/27:05g/01:02g/01:01	0.000456868	02:01g/35:03g/12:03g/04:08	0.000519154	03:01g/41:02/17:01g/13:03	0.000505765	02:01g/27:02/02:02g/11:01g	0.00051125	25:01g/18:01g/12:03g/13:01g	0.000503803		31:01g/38:01/12:03g/11:01g	0.000503803	32:01/14:01/08:02g/07:01	0.00050842	11:01g/51:01g/15:02g/15:01	0.000506079	02:01g/51:01g/05:01g/13:01g	0.000530327	02:01g/18:01g/07:01g/01:01	0.000468553	02:01g/15:01g/03:04g/01:01	0.000491742	24:02g/41:02/17:01g/13:03	0.000452873	03:01g/13:02g/06:02g/15:01	0.000494591	01:01g/40:02g/02:02g/11:01g	0.000478516	03:01g/40:01g/03:04g/11:01g	0.000522253	11:01g/51:01g/03:03g/04:01	0.000485
32:01/40:02g/02:02g/13:01g	0.000417126	24:02g/08:01g/07:01g/07:01	0.000515953	26:01g/40:01g/03:04g/04:04	0.000503462	02:01g/27:02/02:02g/07:01	0.00055174	23:01g/44:03/04:01g/04:01	0.000551813	02:01g/39:01g/12:03g/16:01	0.000467258	03:01g/44:02g/05:01g/13:01g	0.000500845	25:01g/07:02g/07:02g/15:01	0.000456426	02:01g/52:01g/12:02/15:02	0.000518942	01:01g/08:01g/07:01g/08:01	0.000503424	02:01g/27:05g/02:02g/08:01	0.00051036	68:01g/44:02g/07:04g/13:02	0.000503394		11:01g/07:02g/07:02g/07:01	0.000498242	03:01g/18:01g/07:01g/01:01	0.000504994	24:02g/18:01g/07:01g/07:01	0.000502994	23:01g/44:03/04:01g/11:04	0.000526684	24:02g/35:01g/04:01g/04:02	0.000468523	01:01g/18:01g/06:02g/11:04	0.000489758	24:02g/44:03/16:01/07:01	0.000449462	02:01g/51:01g/01:02g/15:01	0.000494462	01:01g/57:01g/06:02g/15:01	0.000476517	03:01g/49:01/07:01g/03:01	0.000516339	11:01g/44:02g/05:01g/04:01	0.000484
24:02g/35:03g/04:01g/12:01g	0.000416838	02:01g/18:01g/07:01g/13:01g	0.000515717	02:01g/15:01g/03:04g/08:01	0.000503329	02:01g/07:02g/07:02g/04:01	0.000548013	24:02g/44:02g/05:01g/11:01g	0.000547418	02:01g/51:01g/14:02g/13:01g	0.000466949	11:01g/35:01g/04:01g/13:02	0.0005	02:01g/56:01g/01:02g/08:01	0.000455916	24:02g/27:05g/01:02g/13:01g	0.000518527	03:01g/35:01g/04:01g/13:01g	0.000500607	02:01g/57:01g/06:02g/15:01	0.00050917	24:02g/27:05g/02:02g/13:01g	0.000501559		02:02/41:01/17:01g/07:01	0.000496971	01:01g/08:01g/07:01g/08:01	0.000502446	03:01g/27:05g/02:02g/07:01	0.000501817	02:01g/13:02g/06:02g/01:01	0.000523943	03:01g/39:01g/12:03g/13:01g	0.000467997	32:01/07:02g/07:02g/15:01	0.000489537	24:02g/08:01g/07:02g/03:01	0.000444928	32:01/27:05g/02:02g/09:01	0.000493798	02:01g/57:01g/06:02g/13:01g	0.00047497	02:01g/49:01/07:01g/01:01	0.000514807	31:01g/51:01g/15:02g/01:01	0.000482
01:01g/37:01g/06:02g/11:04	0.000416344	30:01g/44:02g/07:04g/11:01g	0.000515078	24:02g/18:01g/07:01g/15:01	0.000502787	02:01g/44:02g/07:04g/04:01	0.000547502	24:02g/35:03g/04:01g/01:01	0.000544608	26:01g/44:02g/03:03g/11:03	0.000466667	02:01g/44:03/16:01/01:01	0.0005	02:01g/13:02g/06:02g/04:01	0.000455498	31:01g/18:01g/12:03g/04:01	0.000517988	32:01/44:03/04:01g/13:01g	0.0005	32:01/07:02g/07:02g/04:07g	0.000508699	11:01g/52:01g/12:02/15:02	0.000500052		01:01g/51:01g/15:02g/04:04	0.000496103	32:01/35:01g/04:01g/01:01	0.000500414	32:01/27:05g/02:02g/15:01	0.000500684	03:01g/07:02g/07:02g/12:01g	0.000522504	25:01g/13:02g/06:02g/07:01	0.000467694	32:01/57:01g/06:02g/07:01	0.000488193	11:01g/18:03/07:01g/11:04	0.000444284	03:01g/51:01g/12:03g/01:01	0.000492708	26:01g/49:01/07:01g/13:02	0.0004722	24:02g/44:02g/05:01g/16:01	0.000513963	03:01g/38:01/12:03g/13:01	0.000481
03:01g/44:02g/05:01g/01:01	0.000415855	03:01g/44:02g/07:04g/13:01g	0.000514931	24:02g/40:01g/03:04g/11:01g	0.000501296	68:01g/40:01g/03:04g/01:01	0.000546467	03:01g/35:01g/04:01g/03:01	0.000542799	68:01g/27:02/02:02g/16:01	0.000466115	32:01/18:01g/07:04g/11:01g	0.0005	24:02g/27:05g/01:02g/04:04	0.000454805	31:01g/39:01g/12:03g/13:01g	0.000517929	31:01g/56:01g/12:03g/01:01	0.0005	02:01g/15:01g/03:04g/04:04	0.000508487	01:01g/49:01/07:01g/11:02	0.0005		03:01g/27:02/02:02g/16:01	0.000489638	24:02g/44:02g/05:01g/12:01g	0.000499107	03:01g/27:05g/01:02g/01:01	0.000500052	11:01g/35:01g/04:01g/04:07g	0.000522012	68:01g/40:01g/03:04g/01:01	0.000463411	01:01g/58:01g/07:01g/07:01	0.000488135	23:01g/44:03/04:01g/11:01g	0.000443659	24:02g/27:05g/01:02g/11:01g	0.000492412	23:01g/44:03/04:01g/15:01	0.000471479	24:02g/07:02g/07:02g/16:01	0.000512876	24:02g/44:02g/16:04/11:04	0.000481
02:01g/27:05g/02:02g/08:01	0.000415766	03:01g/15:01g/03:04g/07:01	0.000514644	02:01g/15:18g/07:04g/04:01	0.000500006	02:01g/13:02g/06:02g/10:01	0.000544245	26:01g/49:01/07:01g/07:01	0.000542361	01:01g/15:17/07:01g/13:02	0.000463513	02:01g/15:01g/04:01g/04:03	0.0005	68:01g/44:02g/07:04g/01:01	0.000454517	68:01g/57:01g/06:02g/07:01	0.00051588	29:02g/44:04/16:01/11:01g	0.0005	02:01g/08:01g/07:01g/15:01	0.000508084	01:01g/57:01g/06:02g/13:03	0.0005		68:02/53:01/04:01g/13:02	0.000487515	02:01g/44:02g/05:01g/04:07g	0.000497993	24:02g/07:02g/07:02g/13:01g	0.000499967	26:01g/38:01/12:03g/11:01g	0.000520804	02:01g/15:01g/01:02g/09:01	0.000463323	01:01g/51:01g/14:02g/11:01g	0.000488121	11:01g/35:01g/04:01g/07:01	0.000443333	03:01g/44:02g/07:04g/11:01g	0.000489374	32:01/15:01g/03:03g/11:01g	0.000471037	68:01g/38:01/12:03g/11:04	0.000512847	29:02g/44:03/16:01/04:01	0.00048
68:01g/35:03g/04:01g/01:01	0.000412742	02:01g/57:01g/06:02g/01:01	0.000514041	02:01g/35:03g/04:01g/13:03	0.0005	03:01g/35:03g/04:01g/11:01g	0.000544228	32:01/35:03g/04:01g/11:01g	0.000534764	03:01g/07:02g/07:02g/13:02	0.000459992	03:01g/47:01/06:02g/04:01	0.0005	01:01g/44:03/16:01/07:01	0.000454467	24:02g/38:01/12:03g/01:01	0.000511243	32:01/35:03g/04:01g/11:04	0.0005	03:01g/15:01g/03:03g/11:01g	0.000507488	24:02g/18:01g/12:03g/11:01g	0.0005		68:02/14:02/08:02g/01:02	0.000487503	11:01g/18:03/07:01g/11:04	0.00049702	24:02g/14:02/08:02g/01:02	0.000498106	32:01/40:01g/03:04g/04:04	0.000520411	02:01g/39:01g/12:03g/13:01g	0.000462291	26:01g/49:01/07:01g/07:01	0.000487807	68:01g/27:05g/01:02g/13:01g	0.000441181	11:01g/35:01g/04:01g/04:07g	0.000488553	11:01g/27:05g/01:02g/01:01	0.000470909	01:01g/38:01/12:03g/13:01g	0.000511998	24:02g/07:02g/07:02g/13:01	0.000478
24:02g/44:02g/05:01g/13:01g	0.000411555	02:01g/57:01g/06:02g/04:01	0.000513567	11:01g/18:03/07:01g/04:04	0.0005	02:01g/51:01g/01:02g/01:01	0.000540926	31:01g/39:01g/12:03g/07:01	0.000534155	02:01g/15:01g/01:02g/09:01	0.000459977	03:01g/18:01g/07:01g/15:01	0.000499527	02:01g/39:06/07:02g/08:01	0.000454271	24:02g/27:05g/02:02g/15:01	0.000510345	02:01g/39:24/07:01g/13:03	0.0005	24:02g/35:01g/04:01g/14:01g	0.000505994	03:01g/15:01g/01:02g/13:01g	0.0005		02:01g/07:02g/03:04g/15:01	0.000486862	02:01g/27:05g/01:02g/11:01g	0.000495682	25:01g/18:01g/12:03g/11:03	0.000495473	03:01g/27:05g/01:02g/11:01g	0.000512542	25:01g/52:01g/12:02/15:02	0.000460883	02:01g/15:01g/03:04g/11:01g	0.000487372	25:01g/27:05g/02:02g/01:01	0.000441164	26:01g/07:02g/07:02g/16:01	0.00048756	02:01g/27:02/02:02g/15:01	0.000468102	02:01g/18:01g/12:03g/04:01	0.000511618	02:01g/51:01g/15:02g/04:02	0.000474
02:01g/51:01g/14:02g/01:01	0.000411248	11:01g/44:02g/05:01g/13:01g	0.00050681	68:01g/37:01g/07:04g/10:01	0.0005	02:01g/44:02g/16:04/11:04	0.000537807	02:01g/40:01g/03:04g/07:01	0.000532975	24:02g/07:02g/07:02g/08:01	0.0004567	02:01g/40:01g/03:04g/12:01g	0.000498708	24:02g/40:01g/03:04g/11:01g	0.000453755	03:01g/18:01g/07:01g/11:04	0.000510054	66:01g/35:02/04:01g/11:04	0.0005	02:01g/51:01g/02:02g/11:01g	0.00050591	24:02g/44:02g/16:04/11:04	0.0005		24:02g/35:01g/04:01g/01:01	0.000486653	11:01g/07:02g/07:02g/16:01	0.000494858	02:01g/15:01g/01:02g/09:01	0.000493151	02:01g/07:02g/07:02g/13:02	0.000506134	01:01g/08:01g/07:01g/16:01	0.000457391	02:01g/07:02g/07:02g/16:01	0.000487296	02:01g/27:05g/01:02g/11:01g	0.000440185	03:01g/35:01g/04:01g/15:01	0.000487299	01:01g/38:01/12:03g/13:01g	0.000462776	11:01g/55:01/03:03g/12:01g	0.000511212	25:01g/18:01g/12:03g/14:01g	0.000472
02:01g/44:02g/05:01g/03:01	0.000411072	11:01g/56:01g/01:02g/15:01	0.000505672	03:01g/14:02/08:02g/01:02	0.0005	30:01g/38:01/12:03g/13:01g	0.000533556	03:01g/50:01/06:02g/07:01	0.000532888	02:01g/40:01g/03:04g/04:01	0.000455227	02:01g/15:01g/03:04g/04:04	0.000498186	31:01g/27:05g/01:02g/01:01	0.000450651	29:02g/44:03/16:01/01:01	0.00050587	02:01g/45:01g/16:01/11:01g	0.0005	30:01g/38:01/12:03g/11:01g	0.000505117	03:01g/45:01g/06:02g/04:01	0.000498671		02:01g/27:02/02:02g/13:01g	0.000486623	01:01g/57:01g/06:02g/15:01	0.000494742	02:02/41:01/17:01g/07:01	0.000493151	02:01g/73:01/15:05g/04:05	0.000504668	03:01g/18:01g/05:01g/03:01	0.000456995	11:01g/35:01g/04:01g/08:01	0.000481993	02:01g/15:01g/03:03g/04:04	0.000439558	02:01g/35:03g/04:01g/13:01g	0.000485241	01:01g/37:01g/06:02g/11:01g	0.000462504	23:01g/07:02g/07:02g/15:01	0.00050859	68:01g/35:01g/04:01g/01:01	0.000469
01:01g/37:01g/06:02g/04:01	0.000410907	02:01g/27:02/02:02g/08:01	0.000504941	68:01g/44:02g/07:68/11:01g	0.0005	25:01g/44:02g/05:01g/01:01	0.00053298	02:01g/44:02g/05:01g/13:02	0.000532647	32:01/27:05g/02:02g/09:01	0.000454918	29:02g/45:01g/06:02g/01:01	0.000493647	68:01g/35:03g/04:01g/12:01g	0.000450492	02:01g/51:01g/15:02g/15:01	0.000505136	02:01g/39:06/12:03g/16:01	0.0005	02:01g/49:01/07:01g/01:01	0.000504397	03:01g/35:03g/04:01g/04:03	0.000498374		23:01g/50:01/06:02g/03:01	0.000486461	30:01g/13:02g/06:02g/13:01g	0.000494622	02:01g/39:24/07:01g/13:03	0.000493151	66:01g/41:01/17:01g/04:05	0.000504656	02:01g/15:01g/03:04g/15:01	0.000456273	68:01g/38:01/12:03g/15:01	0.000481429	24:02g/07:02g/07:02g/13:02	0.000436956	03:01g/55:01/03:03g/14:01g	0.00048423	24:02g/35:03g/04:01g/12:01g	0.000460014	32:01/27:05g/02:02g/01:01	0.000507444	01:01g/44:03/04:01g/07:01	0.000468
02:01g/35:01g/04:01g/11:01g	0.000410605	31:01g/18:01g/07:01g/15:01	0.000504862	03:01g/27:02/07:02g/16:01	0.0005	02:01g/50:01/06:02g/07:01	0.000532745	01:01g/35:01g/04:01g/01:01	0.000530652	03:01g/15:01g/03:03g/13:01g	0.000454137	01:01g/57:01g/06:02g/14:01g	0.000493354	25:01g/18:01g/12:03g/11:04	0.000449714	03:01g/35:03g/12:03g/14:01g	0.000500831	11:01g/35:01g/04:01g/04:07g	0.0005	03:02/08:01g/07:01g/03:01	0.000503643	02:01g/57:01g/06:02g/11:01g	0.000498018		26:01g/38:01/12:03g/16:01	0.000485425	02:01g/13:02g/06:02g/01:01	0.000493933	32:01/51:01g/12:03g/01:01	0.000491225	11:01g/18:03/07:01g/11:04	0.000503437	03:01g/44:03/16:01/07:01	0.000456243	03:01g/56:01g/01:02g/04:04	0.000479601	03:01g/14:02/08:02g/01:02	0.000436817	02:01g/39:01g/07:02g/01:01	0.000483899	32:01/27:05g/02:02g/09:01	0.000458814	02:01g/56:01g/01:02g/11:01g	0.000504646	02:01g/07:02g/07:02g/04:04	0.000468
01:01g/44:03/16:01/07:01	0.000408172	02:01g/44:02g/07:04g/11:04	0.000504106	68:02/14:02/08:02g/07:01	0.0005	25:01g/35:01g/04:01g/01:01	0.000527462	02:01g/35:01g/04:01g/13:01g	0.000529377	03:01g/14:02/08:02g/13:03	0.000452344	29:02g/45:01g/06:02g/07:01	0.000492833	01:01g/14:02/08:02g/01:02	0.000448402	03:02/44:02g/16:04/04:02	0.0005	68:01g/58:01g/07:01g/13:01g	0.0005	03:01g/14:02/08:02g/13:03	0.0005	11:01g/51:01g/15:02g/15:01	0.000496746		01:01g/08:01g/07:01g/11:04	0.000483805	68:01g/35:01g/04:01g/01:01	0.000490795	31:01g/51:01g/05:01g/11:01g	0.000490633	68:01g/35:03g/04:01g/01:01	0.000502919	11:01g/07:02g/07:02g/08:01	0.000455884	02:01g/15:01g/03:03g/07:01	0.000478822	68:01g/35:03g/04:01g/03:01	0.00043681	02:01g/51:01g/14:02g/13:01g	0.000483037	02:01g/51:01g/14:02g/11:01g	0.000458723	26:01g/07:02g/07:02g/01:01	0.000502179	24:02g/35:03g/04:01g/12:01g	0.000468
02:01g/39:01g/07:02g/01:01	0.000406624	03:01g/07:02g/07:02g/13:03	0.000504029	02:06g/27:05g/03:03g/07:01	0.0005	01:01g/52:01g/12:02/07:01	0.000527455	01:01g/27:05g/01:02g/01:01	0.00052496	31:01g/44:02g/05:01g/16:01	0.000451624	03:01g/14:02/08:02g/01:02	0.000492325	11:01g/55:01/03:03g/14:01g	0.000446848	29:01/44:02g/05:01g/13:01g	0.0005	30:02g/18:01g/05:01g/14:01g	0.000499782	11:01g/39:01g/12:03g/08:01	0.0005	24:02g/53:01/04:01g/13:02	0.000493987		02:01g/40:01g/03:04g/12:01g	0.000481116	03:01g/35:03g/04:01g/12:01g	0.000490063	02:01g/35:01g/04:01g/13:01g	0.000490626	03:01g/35:01g/04:01g/07:01	0.000499451	02:01g/39:01g/07:02g/12:01g	0.000455615	26:01g/27:05g/02:02g/11:01g	0.000478477	25:01g/18:01g/12:03g/13:03	0.000436358	01:01g/37:01g/06:02g/07:01	0.00048234	02:35/44:02g/07:04g/11:01g	0.000456718	24:02g/40:01g/03:04g/13:02	0.00050114	68:01g/40:01g/03:04g/13:01	0.000466
25:01g/07:02g/07:02g/15:01	0.000403557	01:01g/07:02g/07:02g/13:01g	0.000503238	24:02g/08:01g/07:02g/03:01	0.0005	68:01g/44:02g/07:04g/01:01	0.000527398	26:01g/38:01/12:03g/07:01	0.000522029	02:01g/55:01/03:03g/14:01g	0.000451582	26:01g/38:01/12:03g/11:04	0.000491426	01:01g/44:03/04:01g/07:01	0.000445928	02:01g/37:01g/02:02g/15:01	0.0005	68:01g/18:03/07:01g/11:04	0.000499658	68:01g/56:01g/01:02g/08:01	0.00049788	02:01g/15:01g/03:03g/15:01	0.00049191		01:01g/57:01g/06:02g/15:01	0.000481102	02:01g/13:02g/01:02g/07:01	0.000488534	03:01g/44:02g/05:01g/11:01g	0.000490045	02:01g/27:05g/02:02g/15:01	0.000495924	03:01g/27:05g/02:02g/01:01	0.000451377	26:01g/07:02g/07:02g/07:01	0.00047823	02:01g/51:01g/14:02g/08:03	0.000436059	33:03g/08:01g/07:01g/03:01	0.000477923	26:01g/38:01/12:03g/04:01	0.000456451	24:02g/44:02g/07:04g/11:01g	0.000500539	24:02g/55:01/03:03g/15:01	0.000465
02:01g/44:02g/05:01g/16:01	0.00040096	02:01g/27:05g/02:02g/15:01	0.000502823	03:01g/47:02/06:02g/07:01	0.0005	11:01g/51:01g/15:02g/15:01	0.000525921	11:01g/35:01g/04:01g/07:01	0.00052172	02:05g/50:01/06:02g/03:01	0.000451531	01:01g/58:01g/07:01g/07:01	0.000491249	02:01g/13:02g/06:02g/15:01	0.000445734	31:01g/40:01g/03:04g/11:01g	0.0005	02:01g/51:01g/15:02g/15:01	0.000499429	11:01g/18:01g/07:01g/11:04	0.000496405	01:01g/55:01/03:03g/14:01g	0.0004904		02:01g/44:02g/05:01g/08:01	0.000479463	02:01g/57:01g/06:02g/11:01g	0.000486351	11:01g/55:01/03:03g/14:01g	0.000488347	24:02g/15:01g/03:04g/04:01	0.000494036	32:01/35:01g/04:01g/14:01g	0.000451072	24:02g/18:01g/07:01g/11:01g	0.000473401	11:01g/07:02g/07:02g/01:01	0.000435602	02:01g/15:01g/03:03g/11:03	0.000473564	24:02g/15:01g/03:03g/04:01	0.000455182	03:01g/15:17/07:01g/13:02	0.000498832	01:01g/35:01g/04:01g/13:01	0.000464
24:02g/18:01g/07:01g/11:01g	0.000400136	68:02/14:02/08:02g/07:01	0.000501644	01:01g/37:01g/06:02g/11:03	0.0005	02:01g/27:05g/02:02g/11:01g	0.0005247	25:01g/40:01g/03:04g/04:04	0.000520966	01:01g/27:02/02:02g/16:01	0.000450793	23:01g/44:03/04:01g/13:01g	0.000489787	03:01g/50:01/06:02g/07:01	0.000443058	68:01g/18:01g/05:01g/03:01	0.0005	02:01g/41:01/17:01g/03:01	0.000498764	01:01g/38:01/12:03g/13:01g	0.000494203	01:01g/39:01g/12:03g/11:01g	0.000487804		24:02g/35:01g/04:01g/13:03	0.000479107	11:01g/56:01g/01:02g/15:01	0.000484873	02:01g/57:01g/06:02g/11:01g	0.000488243	01:01g/27:05g/02:02g/01:01	0.000491787	02:01g/15:01g/03:03g/03:01	0.000450562	03:01g/35:01g/04:01g/15:01	0.00046772	02:01g/35:01g/04:01g/07:01	0.000434027	11:01g/07:02g/07:02g/13:01g	0.000471388	02:01g/51:01g/14:02g/15:01	0.000455125	31:01g/27:05g/02:02g/11:01g	0.000498762	68:01g/13:02g/06:02g/07:01	0.000464
24:02g/38:01/12:03g/14:01g	0.000399826	33:01g/14:02/08:02g/03:01	0.000501284	25:01g/18:01g/12:03g/04:08	0.0005	03:01g/27:05g/02:02g/01:01	0.000524601	02:01g/08:01g/07:01g/15:01	0.00052079	02:01g/39:06/12:03g/16:01	0.000450094	24:02g/35:01g/04:01g/04:02	0.000489145	03:01g/35:08/04:01g/10:01	0.000441929	32:01/07:02g/07:02g/04:07g	0.000499709	02:01g/51:01g/14:02g/08:03	0.000497643	24:02g/07:02g/03:04g/15:01	0.000494138	26:01g/38:01/12:03g/04:02	0.000487715		25:01g/15:01g/12:03g/04:01	0.000476301	24:02g/56:01g/01:02g/15:01	0.000484848	24:02g/40:02g/03:04g/11:01g	0.000488236	03:01g/35:01g/05:01g/11:01g	0.000489329	26:01g/38:01/12:03g/11:01g	0.000450242	02:01g/27:05g/01:02g/11:01g	0.000467282	11:01g/27:05g/01:02g/01:01	0.000433892	68:01g/51:01g/15:02g/13:01g	0.00047063	24:02g/55:01/03:03g/13:02	0.000454065	24:02g/07:02g/07:02g/11:01g	0.000498635	68:01g/44:02g/07:04g/13:02	0.000463
03:01g/56:01g/01:02g/04:04	0.0003994	25:01g/15:01g/03:03g/04:01	0.000501259	26:01g/55:01/03:03g/11:03	0.0005	02:01g/15:01g/01:02g/07:01	0.000524337	25:01g/18:01g/12:03g/03:01	0.000520253	23:01g/44:03/04:01g/15:01	0.000448769	32:01/51:01g/15:02g/04:04	0.000488701	32:01/35:03g/04:01g/11:01g	0.000440917	23:01g/49:01/07:01g/12:01g	0.000498826	26:01g/35:01g/04:01g/04:01	0.000497388	03:01g/40:01g/03:04g/11:01g	0.000491802	03:01g/35:01g/04:01g/08:01	0.000487082		26:01g/38:01/12:03g/11:01g	0.000474318	23:01g/07:02g/12:03g/15:01	0.000483917	33:03g/58:01g/03:02/03:01	0.000487512	02:01g/40:01g/03:04g/12:01g	0.000489045	30:01g/13:02g/06:02g/13:01g	0.000448317	01:01g/35:02/06:02g/07:01	0.000466793	02:01g/37:01g/06:02g/10:01	0.000433787	02:01g/40:01g/03:04g/03:01	0.000467663	68:01g/51:01g/15:02g/11:01g	0.000451712	24:02g/44:02g/05:01g/12:01g	0.000497789	02:01g/39:01g/12:03g/16:01	0.000462
02:01g/18:01g/07:01g/15:01	0.000399179	02:01g/15:01g/03:04g/11:01g	0.000500805	24:02g/56:01g/01:02g/08:01	0.0005	26:01g/38:01/12:03g/01:01	0.000524208	02:01g/45:01g/06:02g/04:01	0.000518245	24:02g/44:02g/05:01g/16:01	0.00044493	24:02g/44:02g/05:01g/04:01	0.000488248	02:01g/51:01g/14:02g/04:01	0.00044068	02:01g/44:03/16:01/07:01	0.000498007	11:01g/51:01g/15:02g/08:01	0.00049546	24:02g/40:01g/03:04g/13:02	0.00048998	33:03g/58:01g/03:02/03:01	0.000487054		24:02g/07:02g/07:02g/16:01	0.000473568	03:01g/07:02g/07:02g/13:02	0.000482188	31:01g/08:01g/07:01g/03:01	0.000487427	68:01g/07:02g/07:02g/15:01	0.000482793	03:01g/07:02g/07:02g/04:04	0.000447654	26:01g/49:01/07:01g/16:01	0.000466009	26:01g/38:01/12:03g/01:01	0.00043368	24:02g/07:02g/07:02g/13:02	0.000465156	23:01g/50:01/06:02g/03:01	0.00045115	31:01g/27:05g/02:02g/15:01	0.00049599	03:01g/27:05g/02:02g/04:07g	0.000461
29:01/07:05g/15:05g/10:01	0.000398611	24:02g/35:08/04:01g/11:04	0.0005	26:01g/55:01/03:03g/04:02	0.0005	02:01g/39:01g/12:03g/11:01g	0.000522775	03:01g/35:01g/04:01g/04:01	0.000516496	02:01g/44:05/02:02g/01:01	0.000444894	02:01g/35:03g/04:01g/08:01	0.000486881	01:01g/40:01g/03:04g/13:02	0.000439778	11:01g/27:05g/02:02g/16:01	0.000497895	03:01g/49:01/07:01g/01:01	0.000494452	31:01g/51:01g/01:02g/11:01g	0.00048902	24:02g/39:01g/12:03g/16:01	0.000486007		02:01g/18:01g/07:01g/01:01	0.000472376	30:01g/13:02g/06:02g/15:01	0.000480421	68:01g/13:02g/06:02g/07:01	0.00048663	26:01g/38:01/12:03g/11:04	0.000480163	03:01g/57:01g/06:02g/16:01	0.000445107	24:02g/07:02g/07:02g/13:02	0.000462251	11:01g/13:02g/06:02g/07:01	0.00043203	02:01g/51:01g/01:02g/01:01	0.000465132	01:01g/08:01g/07:01g/13:02	0.000450593	02:01g/15:01g/04:01g/11:01g	0.000493869	24:02g/40:01g/03:04g/01:01	0.000461
02:01g/50:01/06:02g/03:01	0.000397456	02:01g/48:01g/08:03g/09:01	0.0005	24:02g/56:01g/01:02g/15:01	0.000499533	24:02g/27:05g/02:02g/11:01g	0.000516554	24:02g/27:05g/02:02g/04:01	0.000513848	01:01g/57:01g/06:02g/11:01g	0.000444356	03:01g/40:01g/03:04g/11:01g	0.00048662	32:01/50:01/06:02g/07:01	0.000437295	02:01g/51:01g/01:02g/01:01	0.00049685	11:01g/15:01g/04:01g/08:01	0.000493896	68:01g/38:01/12:03g/11:04	0.000488893	03:01g/07:02g/07:02g/04:07g	0.000484263		68:01g/40:01g/03:04g/15:01	0.00047088	01:01g/07:02g/07:02g/11:01g	0.000479704	02:01g/35:03g/04:01g/11:01g	0.000484788	01:01g/57:01g/06:02g/15:01	0.000478414	03:01g/27:05g/01:02g/01:01	0.000443582	11:01g/35:01g/04:01g/07:01	0.00046178	01:01g/08:01g/07:01g/16:01	0.000430848	02:01g/35:03g/04:01g/11:01g	0.000463335	26:01g/18:01g/07:01g/11:04	0.000450048	02:01g/27:05g/02:02g/15:01	0.000492159	68:01g/15:01g/03:04g/04:01	0.000459
02:01g/57:01g/06:02g/13:01g	0.000397287	11:01g/35:02/04:01g/11:04	0.0005	24:02g/35:01g/04:01g/14:01g	0.000498983	25:01g/18:01g/12:03g/11:03	0.000515486	11:01g/44:02g/05:01g/04:01	0.000511546	68:01g/35:01g/04:01g/01:01	0.000443872	11:01g/35:01g/04:01g/04:02	0.000486171	02:01g/40:01g/03:04g/07:01	0.000436596	02:01g/47:01/06:02g/13:01g	0.000495254	24:02g/07:02g/07:02g/07:01	0.000493252	32:01/27:05g/02:02g/09:01	0.000488442	26:01g/57:01g/06:02g/07:01	0.000484255		32:01/51:01g/15:02g/04:04	0.000470819	01:01g/51:01g/15:02g/04:04	0.000474847	01:01g/37:01g/06:02g/11:03	0.000482406	24:02g/18:01g/07:01g/14:01g	0.000477952	24:02g/18:01g/07:01g/01:01	0.000442692	26:01g/49:01/07:01g/13:02	0.000457448	24:02g/39:06/07:02g/08:01	0.000430642	26:01g/15:01g/03:03g/13:01g	0.0004624	24:02g/44:02g/07:04g/16:01	0.000447997	02:01g/27:05g/02:02g/08:01	0.000491034	32:01/44:02g/05:01g/03:01	0.000453
02:01g/49:01/07:01g/01:01	0.000395811	33:03g/35:01g/04:01g/12:01g	0.0005	32:01/40:02g/02:02g/01:02	0.000498693	01:01g/08:01g/07:01g/11:04	0.000515305	30:01g/44:02g/07:04g/03:01	0.000508416	32:01/08:01g/07:01g/03:01	0.000443539	23:01g/50:01/06:02g/03:01	0.000485674	01:01g/51:01g/15:02g/04:04	0.000435462	02:01g/41:02/17:01g/15:01	0.000494336	02:01g/56:01g/01:02g/15:01	0.000493251	31:01g/27:05g/02:02g/11:01g	0.000482462	02:01g/15:01g/03:03g/07:01	0.000483576		02:01g/40:01g/03:04g/16:01	0.000469633	26:01g/07:02g/07:02g/07:01	0.000472961	26:01g/44:02g/05:01g/13:01g	0.000481564	24:02g/07:02g/07:02g/04:01	0.000477506	31:01g/44:02g/05:01g/16:01	0.000440174	01:01g/27:02/02:02g/16:01	0.000456661	02:01g/39:01g/12:03g/12:01g	0.00043049	03:01g/35:01g/04:01g/03:01	0.000459149	25:01g/15:01g/03:04g/04:01	0.000447776	02:01g/13:02g/06:02g/04:01	0.000489071	03:01g/40:02g/02:02g/13:01	0.000452
02:01g/07:02g/07:02g/16:01	0.000395439	03:01g/41:01/07:01g/03:01	0.0005	02:01g/50:01/06:02g/03:01	0.000498624	11:01g/27:05g/02:02g/16:01	0.000509953	01:01g/07:02g/07:02g/11:04	0.000508145	01:01g/57:01g/06:02g/03:01	0.000443273	32:01/40:02g/02:02g/13:01g	0.000484592	24:02g/44:02g/05:01g/16:01	0.000434675	68:01g/18:01g/07:01g/16:01	0.000493279	68:01g/07:02g/07:02g/07:01	0.00049056	03:01g/44:05/02:02g/01:01	0.000482456	03:01g/35:01g/04:01g/11:01g	0.00048185		24:02g/35:01g/04:01g/14:01g	0.00046893	23:01g/50:01/06:02g/03:01	0.000471223	11:01g/50:01/06:02g/07:01	0.000479695	68:01g/27:05g/02:02g/13:01g	0.00047712	24:02g/35:01g/04:01g/07:01	0.000439942	02:01g/15:01g/03:03g/04:04	0.000452601	25:01g/15:01g/03:03g/13:01g	0.000429057	26:01g/15:01g/03:04g/04:01	0.000457535	26:01g/40:01g/03:04g/04:04	0.000446707	01:01g/15:01g/03:04g/04:01	0.000486156	02:06g/51:01g/15:02g/04:07g	0.000451
02:01g/57:01g/06:02g/16:01	0.000395342	02:02/41:01/17:01g/07:01	0.0005	31:01g/50:01/06:02g/03:01	0.000498313	32:01/08:01g/07:01g/03:01	0.000506387	02:01g/51:01g/14:02g/13:03	0.000507293	11:01g/35:02/04:01g/11:04	0.000442735	26:01g/07:02g/07:02g/13:01g	0.000484249	24:02g/35:01g/04:01g/13:03	0.000433296	02:01g/15:01g/03:04g/16:01	0.000492017	03:01g/15:01g/03:04g/04:01	0.000489271	11:01g/51:01g/03:03g/16:01	0.000482035	32:01/27:05g/02:02g/12:01g	0.00048021		02:01g/15:01g/03:03g/07:01	0.000468052	01:01g/37:01g/06:02g/15:01	0.000471105	11:01g/35:01g/04:01g/07:01	0.00047754	24:02g/18:01g/07:01g/15:01	0.000476009	24:02g/07:02g/07:02g/04:04	0.000439252	03:01g/18:01g/07:01g/15:01	0.000452269	11:01g/18:03/07:01g/14:01g	0.0004285	03:01g/35:01g/04:01g/07:01	0.00045699	24:02g/39:01g/12:03g/12:01g	0.000444897	30:01g/38:01/12:03g/11:01g	0.000485947	01:01g/39:01g/12:03g/11:01g	0.00045
11:01g/35:01g/04:01g/13:01g	0.000394928	02:01g/51:01g/04:01g/08:01	0.0005	30:01g/13:02g/06:02g/15:01	0.000498276	01:01g/08:01g/07:01g/13:02	0.000505318	02:01g/15:01g/04:01g/01:01	0.000507068	11:01g/15:01g/03:03g/01:01	0.000442468	24:02g/07:02g/07:02g/14:01g	0.000482657	23:01g/50:01/06:02g/03:01	0.000433112	03:01g/18:01g/12:03g/15:01	0.000488382	01:01g/35:01g/04:01g/14:01g	0.000488641	25:01g/18:01g/12:03g/03:01	0.000481773	25:01g/44:02g/05:01g/11:01g	0.00048001		02:01g/18:01g/12:03g/04:01	0.000465655	03:01g/27:05g/01:02g/11:01g	0.000470875	02:01g/38:01/12:03g/07:01	0.000477352	26:01g/38:01/12:03g/11:03	0.00047528	30:01g/13:02g/06:02g/11:01g	0.000438554	02:01g/39:01g/12:03g/16:01	0.000451025	02:01g/13:02g/06:02g/01:01	0.00042811	01:01g/37:01g/06:02g/11:01g	0.000451858	32:01/44:02g/05:01g/12:01g	0.000443919	32:01/07:02g/07:02g/04:07g	0.000484553	25:01g/44:02g/05:01g/04:01	0.000449
02:01g/35:02/04:01g/11:04	0.000393942	02:05g/41:01/07:01g/03:01	0.0005	24:02g/13:02g/06:02g/01:01	0.000496987	02:01g/51:01g/14:02g/13:01g	0.000502691	02:01g/51:01g/05:01g/13:01g	0.000506432	02:01g/44:02g/07:04g/13:01g	0.000442333	32:01/44:02g/05:01g/11:01g	0.000479712	68:02/53:01/04:01g/04:02	0.00043307	11:01g/55:01/03:03g/12:01g	0.000486805	32:01/15:01g/03:03g/11:01g	0.000487769	02:01g/27:05g/02:02g/15:01	0.000479339	11:01g/51:01g/15:02g/14:01g	0.000479129		24:02g/44:05/02:02g/16:01	0.000463964	02:01g/39:06/12:03g/16:01	0.000470097	01:01g/38:01/12:03g/13:01g	0.000475787	02:01g/44:02g/05:01g/16:01	0.000474952	01:01g/57:01g/06:02g/11:01g	0.00043816	01:01g/37:01g/06:02g/11:01g	0.000450642	01:01g/35:01g/04:01g/01:01	0.000425081	29:02g/44:03/16:01/01:01	0.000450209	24:02g/15:01g/03:04g/04:01	0.000441498	03:02/08:01g/07:01g/03:01	0.000480129	29:02g/58:01g/07:01g/08:04	0.000449
24:02g/07:02g/07:02g/04:01	0.000393088	11:01g/18:03/07:01g/11:04	0.000499999	68:01g/35:03g/04:01g/01:01	0.00049581	23:01g/41:01/17:01g/07:01	0.0005	68:01g/44:02g/07:04g/13:01g	0.000506429	01:01g/15:01g/03:03g/07:01	0.000442255	02:01g/44:03/04:01g/11:01g	0.000479491	26:01g/13:02g/06:02g/07:01	0.000432851	02:01g/57:01g/06:02g/01:01	0.000486376	02:01g/15:01g/03:04g/15:01	0.000486964	02:01g/07:02g/07:02g/03:01	0.000478209	32:01/55:01/03:03g/15:01	0.000478367		02:01g/48:01g/08:03g/09:01	0.000460515	02:01g/07:02g/07:02g/04:01	0.00046896	01:01g/52:01g/12:02/11:01g	0.000475123	02:01g/58:01g/03:02/13:02	0.000473826	02:01g/51:01g/15:02g/07:01	0.000438086	02:01g/35:03g/12:03g/14:01g	0.000450541	29:02g/44:03/16:01/15:01	0.000424518	02:01g/07:02g/07:02g/04:04	0.000448697	02:01g/51:01g/15:02g/15:01	0.000438655	02:01g/51:01g/14:02g/03:01	0.000479612	11:01g/35:01g/04:01g/01:03	0.000448
23:01g/44:03/04:01g/15:01	0.000392036	24:02g/44:05/02:02g/12:01g	0.000499991	03:01g/35:02/04:01g/01:01	0.000495763	31:01g/39:01g/12:03g/15:01	0.0005	24:02g/35:08/04:01g/07:01	0.000504009	02:01g/18:01g/07:01g/16:01	0.000442067	01:01g/15:17/07:01g/13:02	0.000479305	24:02g/41:02/17:01g/13:03	0.000432519	11:01g/35:01g/04:01g/11:01g	0.000486215	01:01g/44:05/02:02g/07:01	0.000485573	31:01g/35:01g/04:01g/01:01	0.000476388	32:01/44:02g/05:01g/11:01g	0.000478252		30:01g/38:01/12:03g/13:01g	0.000459431	02:01g/27:05g/02:02g/13:01g	0.000467359	01:01g/08:01g/07:01g/12:01g	0.000473495	68:01g/40:01g/03:04g/04:01	0.000471531	31:01g/35:02/04:01g/11:04	0.000434486	68:01g/51:01g/15:02g/13:01g	0.000450136	03:01g/40:01g/03:04g/13:02	0.000423105	68:01g/57:01g/06:02g/07:01	0.000448545	25:01g/27:05g/02:02g/01:01	0.000437325	66:01g/41:02/17:01g/11:01g	0.000479375	01:01g/35:03g/04:01g/13:02	0.000447
03:01g/14:02/08:02g/13:03	0.000390419	24:02g/40:01g/03:04g/01:01	0.000499892	03:01g/56:01g/01:02g/15:01	0.000494357	03:01g/51:01g/12:03g/11:04	0.0005	25:01g/38:01/12:03g/13:01g	0.000503383	11:01g/27:05g/01:02g/01:01	0.000440998	11:01g/18:01g/12:03g/04:01	0.000478432	01:01g/57:01g/06:02g/11:01g	0.000430539	02:01g/15:17/07:01g/13:02	0.000482411	11:01g/52:01g/12:02/15:01	0.000485531	68:01g/40:02g/02:02g/11:01g	0.000475012	02:01g/35:01g/04:01g/15:01	0.00047681		01:01g/15:01g/03:03g/13:01g	0.000456392	24:02g/35:02/04:01g/07:01	0.000466302	24:02g/15:01g/03:03g/04:04	0.000473441	03:01g/56:01g/01:02g/04:04	0.000469473	02:01g/44:02g/05:01g/16:01	0.000434015	02:01g/51:01g/14:02g/08:03	0.000449815	11:01g/27:05g/02:02g/16:01	0.000421536	03:01g/40:01g/03:04g/04:04	0.000447996	02:01g/38:01/12:03g/01:01	0.000437087	26:01g/35:01g/04:01g/13:02	0.000477168	31:01g/49:01/07:01g/01:01	0.000447
01:01g/57:01g/06:02g/01:01	0.000389348	32:01/51:01g/12:03g/01:01	0.000499502	02:01g/39:01g/07:02g/07:01	0.0004943	29:01/44:02g/05:01g/13:01g	0.0005	02:01g/13:02g/06:02g/13:01g	0.000502274	11:01g/51:01g/04:01g/04:07g	0.0004395	02:01g/38:01/12:03g/11:01g	0.000475892	24:02g/44:02g/07:04g/16:01	0.000428532	03:01g/18:01g/07:01g/14:01g	0.000482071	24:02g/35:03g/04:01g/11:01g	0.00048502	03:01g/38:01/12:03g/07:01	0.000474685	03:01g/44:02g/07:04g/16:01	0.000476484		68:01g/27:05g/01:02g/13:01g	0.000455872	68:01g/18:01g/07:01g/13:01g	0.000465703	24:02g/52:01g/12:02/15:02	0.000472953	02:01g/44:05/02:02g/01:01	0.00046873	02:01g/27:05g/02:02g/09:01	0.000433291	33:01g/14:02/08:02g/03:01	0.000449304	24:02g/18:01g/12:03g/15:01	0.000420455	02:01g/27:02/02:02g/13:01g	0.00044783	02:01g/35:01g/04:01g/14:01g	0.000435853	02:01g/07:02g/07:02g/01:03	0.000476826	03:01g/35:01g/04:01g/11:04	0.000446
11:01g/15:01g/03:03g/13:01g	0.000389125	02:01g/13:02g/06:02g/04:01	0.000499168	11:01g/35:01g/04:01g/08:01	0.000492367	02:02/41:01/17:01g/07:01	0.0005	25:01g/44:02g/07:04g/11:01g	0.000501677	26:01g/44:02g/05:01g/13:01g	0.000439113	02:01g/56:01g/01:02g/15:01	0.000474647	32:01/40:01g/03:04g/04:04	0.000425159	03:01g/38:01/12:03g/16:01	0.000480721	24:02g/35:03g/12:03g/04:08	0.000484823	02:01g/51:01g/15:02g/13:01g	0.000472897	02:01g/38:01/12:03g/15:01	0.000476362		02:01g/56:01g/01:02g/08:01	0.000455185	32:01/07:02g/07:02g/15:01	0.000464647	02:01g/15:01g/03:04g/11:01g	0.000472474	11:01g/15:01g/03:03g/01:01	0.00046825	02:01g/44:02g/07:04g/13:01g	0.000433007	02:01g/58:01g/03:02/13:02	0.000448507	24:02g/27:02/02:02g/13:01g	0.000420193	24:02g/13:02g/06:02g/13:01g	0.000446673	02:01g/44:02g/01:02g/13:01g	0.000435212	03:01g/52:01g/12:16/03:01	0.000476826	02:01g/51:01g/15:02g/09:01	0.000444
01:01g/08:01g/07:01g/13:02	0.000388943	68:01g/27:05g/02:02g/15:01	0.000498129	31:01g/56:01g/01:02g/01:01	0.000491218	32:01/35:03g/04:01g/11:04	0.0005	01:01g/40:02g/02:02g/11:01g	0.000501395	24:02g/44:02g/05:01g/13:01g	0.000438653	02:01g/18:01g/07:01g/15:01	0.000473839	24:02g/27:02/02:02g/01:01	0.000422202	03:01g/52:01g/12:02/15:02	0.000480317	01:01g/15:17/07:01g/13:02	0.00048255	68:01g/15:01g/03:03g/13:01g	0.000472555	02:01g/44:02g/03:04g/12:01g	0.000476132		03:01g/56:01g/01:02g/15:01	0.000454841	25:01g/18:01g/12:03g/14:01g	0.000464583	11:01g/13:02g/06:02g/07:01	0.000469655	24:02g/27:05g/01:02g/01:01	0.000467877	25:01g/35:01g/04:01g/01:01	0.000430934	02:01g/44:02g/05:01g/03:01	0.000445938	11:01g/38:01/12:03g/13:01g	0.00041785	31:01g/38:01/12:03g/04:02	0.000443921	11:01g/35:01g/04:01g/04:07g	0.00043404	03:01g/14:02/08:02g/13:03	0.000476826	11:01g/38:01/12:03g/13:01	0.000443
02:01g/49:01/07:01g/11:01g	0.000388075	02:01g/18:01g/07:01g/14:01g	0.000497266	31:01g/51:01g/15:02g/15:01	0.000491047	03:01g/14:02/08:02g/13:03	0.0005	68:01g/40:01g/03:04g/04:04	0.000500495	24:02g/35:03g/12:03g/14:01g	0.000438569	68:01g/08:01g/07:01g/03:01	0.000472621	25:01g/44:02g/07:04g/16:01	0.000421947	24:02g/13:02g/06:02g/13:01g	0.000479856	23:01g/08:01g/07:01g/04:01	0.000481796	02:01g/51:01g/14:02g/03:01	0.000470669	31:01g/07:02g/07:02g/15:01	0.000474831		02:01g/15:01g/03:04g/01:01	0.000454538	26:01g/38:01/12:03g/04:01	0.000464504	03:01g/51:01g/01:02g/15:01	0.000468261	24:02g/55:01/01:02g/13:01g	0.000466859	68:01g/08:01g/07:01g/03:01	0.000430598	31:01g/15:01g/03:03g/04:01	0.000442925	02:01g/56:01g/01:02g/11:01g	0.000417588	26:01g/39:01g/12:03g/16:01	0.000441402	02:01g/27:02/02:02g/13:01g	0.000432915	02:01g/39:06/12:03g/16:01	0.000476826	26:01g/39:01g/12:03g/16:01	0.000443
30:01g/13:02g/06:02g/01:01	0.000387512	03:01g/44:02g/05:01g/11:01g	0.00049596	24:02g/35:02/04:01g/07:01	0.000489268	68:02/14:02/08:02g/01:02	0.0005	33:03g/58:01g/03:02/04:02	0.0005	24:02g/14:02/08:02g/01:02	0.000438411	24:02g/51:01g/15:02g/09:01	0.000470563	68:01g/08:01g/07:01g/03:01	0.000421631	02:01g/40:01g/03:04g/14:01g	0.000479464	02:01g/44:02g/05:01g/08:01	0.00047831	02:01g/15:01g/04:01g/11:01g	0.00047011	24:02g/27:05g/02:02g/11:01g	0.000473348		02:01g/27:05g/02:02g/16:01	0.000453825	32:01/15:01g/03:04g/04:01	0.000464001	24:02g/15:01g/04:01g/11:01g	0.000467119	23:01g/44:03/04:01g/15:01	0.000466263	02:01g/44:03/04:01g/11:01g	0.000429764	03:01g/14:02/08:02g/13:03	0.000439223	31:01g/44:02g/05:01g/16:01	0.000417583	32:01/27:05g/01:02g/01:01	0.000440121	02:01g/15:01g/03:04g/07:01	0.000432887	32:01/35:02/04:01g/11:04	0.000476826	02:01g/51:01g/02:02g/13:01	0.000441
25:01g/18:01g/12:03g/14:01g	0.000385423	23:01g/08:01g/07:01g/03:01	0.000493427	26:01g/27:05g/01:02g/11:01g	0.000487229	24:02g/39:06/07:02g/01:01	0.0005	68:01g/56:01g/01:02g/01:01	0.0005	32:01/35:01g/04:01g/14:01g	0.000435159	24:02g/55:01/03:03g/16:01	0.0004692	02:01g/27:02/02:02g/07:01	0.000420998	24:02g/39:06/07:02g/08:01	0.000478559	24:02g/15:01g/03:03g/15:01	0.000478261	66:01g/41:02/17:01g/11:01g	0.000469374	26:01g/38:01/12:03g/07:01	0.000473156		01:01g/57:01g/06:02g/03:01	0.000451826	02:01g/27:02/02:02g/15:01	0.000463611	23:01g/44:03/04:01g/15:01	0.000466849	02:01g/44:02g/05:01g/03:01	0.000465269	03:01g/35:03g/12:03g/14:01g	0.000428546	03:01g/35:01g/05:01g/11:01g	0.000435635	11:01g/55:01/03:03g/12:01g	0.000414203	02:01g/35:03g/04:01g/12:01g	0.00044002	68:01g/07:02g/07:02g/15:01	0.000432659	11:01g/39:01g/12:03g/08:01	0.000476826	02:01g/15:01g/04:01g/13:01	0.00044
02:01g/18:01g/12:03g/04:01	0.000383824	01:01g/39:01g/12:03g/13:01g	0.000492205	11:01g/44:02g/05:01g/12:01g	0.000487168	24:02g/15:01g/04:01g/11:01g	0.000499731	68:01g/35:03g/04:01g/11:12	0.0005	02:01g/37:01g/06:02g/10:01	0.00043515	03:01g/39:01g/12:03g/13:01g	0.000466111	26:01g/39:06/07:02g/01:01	0.000420803	24:02g/38:01/12:03g/14:01g	0.000477287	24:02g/35:01g/04:01g/11:01g	0.000477934	24:02g/07:02g/07:02g/11:01g	0.000468238	02:01g/51:01g/01:02g/04:01	0.000472077		26:01g/38:01/12:03g/13:02	0.00045166	03:01g/44:02g/03:03g/12:01g	0.000462963	02:01g/07:02g/07:02g/03:01	0.000466536	24:02g/40:02g/03:04g/11:01g	0.000464967	24:02g/14:02/08:02g/01:02	0.000428382	02:35/44:02g/07:04g/11:01g	0.000435635	32:01/07:02g/07:02g/15:01	0.000413708	01:01g/52:01g/12:02/11:01g	0.000438214	26:01g/39:06/07:02g/01:01	0.000432283	02:01g/14:01/08:02g/07:01	0.000476826	31:01g/51:01g/15:02g/15:01	0.000439
02:01g/15:01g/03:04g/07:01	0.000382395	25:01g/35:01g/04:01g/14:01g	0.000491411	11:01g/13:02g/06:02g/07:01	0.000486672	26:01g/44:02g/03:03g/11:03	0.000499162	66:01g/41:01/17:01g/04:05	0.0005	03:01g/51:01g/01:02g/01:01	0.00043464	02:01g/51:01g/15:02g/01:01	0.000464401	23:01g/44:03/04:01g/11:01g	0.000419943	03:01g/18:01g/12:03g/01:01	0.000475605	31:01g/39:01g/12:03g/01:01	0.00047776	03:01g/07:02g/07:02g/08:01	0.000467953	02:01g/57:01g/06:02g/15:01	0.000471761		02:01g/51:01g/14:02g/15:01	0.000451252	02:01g/18:01g/07:01g/04:03	0.000462963	03:01g/35:01g/15:02g/01:01	0.000466045	01:01g/39:01g/12:03g/11:01g	0.000464462	02:01g/39:06/12:03g/16:01	0.000426845	24:02g/18:01g/07:01g/14:01g	0.000435548	31:01g/08:01g/07:01g/03:01	0.000412886	01:01g/51:01g/12:03g/11:04	0.000437793	01:01g/27:05g/01:02g/01:01	0.000432068	03:01g/39:01g/12:03g/16:01	0.000476768	02:01g/51:01g/15:02g/07:01	0.000437
02:01g/35:03g/04:01g/01:01	0.000380932	02:01g/51:01g/14:02g/01:01	0.000489778	02:01g/44:05/02:02g/15:01	0.0004853	68:01g/51:01g/15:02g/13:01g	0.000498367	02:01g/14:02/08:02g/04:08	0.0005	02:01g/39:01g/12:03g/11:01g	0.000433528	02:01g/18:01g/12:03g/15:01	0.000464082	24:02g/27:02/02:02g/13:01g	0.000416996	02:01g/27:05g/01:02g/13:01g	0.000475378	02:01g/27:05g/01:02g/11:01g	0.000476231	03:01g/35:01g/04:01g/15:01	0.000467837	11:01g/55:01/03:03g/11:01g	0.000469708		26:01g/38:01/12:03g/07:01	0.000450746	68:02/53:01/04:01g/01:02	0.000462963	26:01g/55:01/03:03g/11:03	0.000464779	01:01g/27:05g/01:02g/01:01	0.000464097	31:01g/51:01g/01:02g/11:01g	0.000426805	26:01g/38:01/12:03g/13:02	0.000433085	02:01g/57:01g/06:02g/11:01g	0.000411628	11:01g/35:01g/04:01g/04:04	0.00043631	31:01g/15:01g/03:03g/04:01	0.000431857	03:01g/44:02g/03:03g/12:01g	0.000476639	03:01g/18:01g/07:01g/12:01g	0.000437
02:01g/51:01g/01:02g/11:01g	0.000380507	24:02g/07:02g/07:02g/16:01	0.000485312	31:01g/15:01g/03:03g/13:01g	0.000482526	25:01g/52:01g/12:02/15:02	0.000497609	02:01g/51:01g/15:02g/04:02	0.0005	31:01g/07:02g/01:02g/15:01	0.000433333	02:01g/07:02g/07:02g/11:01g	0.000463829	03:01g/44:05/02:02g/01:01	0.000416345	03:01g/18:01g/05:01g/03:01	0.000474862	02:01g/15:01g/03:04g/07:01	0.000475838	24:02g/44:02g/05:01g/16:01	0.00046752	11:01g/40:01g/03:04g/13:02	0.000469595		24:02g/39:06/07:02g/08:01	0.000448513	02:01g/51:01g/07:01g/13:01g	0.000462963	11:01g/07:02g/07:02g/13:01g	0.000463472	32:01/18:03/07:01g/11:01g	0.000462972	03:01g/51:01g/12:03g/01:01	0.000425252	24:02g/27:02/02:02g/16:01	0.000430236	02:01g/50:01/06:02g/03:01	0.000410972	02:01g/39:06/12:03g/16:01	0.000431141	24:02g/41:02/17:01g/13:03	0.000431692	29:02g/14:02/08:02g/07:01	0.000476605	02:01g/51:01g/05:01g/15:01	0.000433
26:01g/38:01/12:03g/13:02	0.000379491	03:01g/55:01/03:03g/11:01g	0.000484866	31:01g/18:01g/07:01g/11:04	0.000482094	32:01/51:01g/12:03g/01:01	0.000495978	03:02/08:01g/07:02g/03:01	0.0005	24:03g/18:01g/12:03g/11:04	0.000432769	25:01g/18:01g/12:03g/14:01g	0.00046321	11:01g/27:05g/02:02g/01:01	0.000416311	68:01g/07:02g/07:02g/16:01	0.000474676	24:02g/15:01g/03:03g/11:01g	0.000475665	31:01g/27:05g/02:02g/15:01	0.000467174	26:01g/35:01g/04:01g/01:01	0.000467913		02:01g/58:01g/03:02/13:02	0.000447045	02:06g/27:05g/03:03g/07:01	0.000462963	03:01g/07:02g/07:02g/11:03	0.000461719	11:01g/44:03/16:01/07:01	0.000462845	03:01g/18:01g/12:03g/15:01	0.000421533	02:01g/15:01g/03:04g/04:04	0.000427737	02:01g/27:02/02:02g/15:01	0.000410484	03:02/44:02g/16:04/04:02	0.000431141	32:01/35:03g/04:01g/11:04	0.000431381	02:01g/40:02g/02:02g/16:01	0.000475702	24:02g/27:05g/02:02g/01:01	0.00043
02:01g/15:01g/04:01g/13:01g	0.000378165	11:01g/35:01g/04:01g/15:01	0.000483475	24:02g/15:01g/03:04g/11:01g	0.000480982	01:01g/27:02/02:02g/16:01	0.000495747	03:02/35:01g/04:01g/11:01g	0.0005	30:01g/13:02g/06:02g/13:01g	0.000432752	68:01g/13:02g/06:02g/07:01	0.000462696	26:01g/55:01/03:03g/16:01	0.00041508	02:01g/49:01/07:01g/01:01	0.000474192	03:01g/52:01g/12:16/03:01	0.000475005	02:01g/13:02g/06:02g/04:01	0.000467076	30:01g/13:02g/06:02g/01:01	0.000465931		03:01g/35:01g/04:01g/07:01	0.000444678	02:01g/45:01g/16:01/11:01g	0.000462963	03:01g/07:02g/07:02g/14:01g	0.000459338	02:01g/35:03g/04:01g/08:01	0.000461468	01:01g/18:01g/07:01g/11:04	0.000420768	02:01g/40:01g/03:04g/04:01	0.000427245	03:01g/15:01g/03:03g/11:01g	0.000408457	03:02/08:01g/07:02g/03:01	0.000431141	24:02g/07:02g/07:02g/08:01	0.000431277	24:02g/07:02g/03:04g/15:01	0.000472139	02:01g/18:01g/12:03g/15:01	0.000429
03:01g/07:02g/07:02g/13:02	0.000376539	02:01g/27:05g/03:03g/01:01	0.00048103	02:01g/40:01g/03:04g/16:01	0.000480372	32:01/38:01/12:03g/13:02	0.00049451	01:01g/37:01g/06:02g/11:03	0.0005	23:01g/44:03/04:01g/11:01g	0.000432738	68:01g/51:01g/14:02g/13:01g	0.000456506	02:01g/15:01g/04:01g/03:01	0.000413292	01:01g/14:02/08:02g/07:01	0.000472125	02:01g/44:05/02:02g/01:01	0.000473892	02:01g/40:02g/02:02g/16:01	0.000467026	03:01g/08:01g/07:01g/11:01g	0.000463647		03:01g/07:02g/07:02g/04:04	0.000443914	32:01/40:02g/02:02g/01:02	0.000462822	02:01g/49:01/07:01g/11:04	0.000459147	32:01/35:03g/04:01g/11:04	0.000460546	24:03g/18:01g/12:03g/11:04	0.000419099	03:01g/39:01g/12:03g/12:01g	0.000426602	02:01g/15:01g/03:04g/03:01	0.000407141	02:01g/39:01g/07:02g/08:01	0.000429286	11:01g/51:01g/04:01g/04:07g	0.00043071	02:01g/51:01g/15:02g/04:02	0.000472037	24:02g/15:01g/03:04g/04:01	0.000429
[truncated: 12,505 more rows]

## Sheet: Cumulated haplotype frequencies
Cumulated haplotype frequencies - random samples (n = 5,000 each)													Cumulated haplotype frequencies - complete data set (n = 123,749)
	P reg0	P reg1	P reg2	P reg3	P reg4 (mean)	P reg5	P reg6 (mean)	P reg7	P reg8	P reg9 (mean)	D			P reg0	P reg1	P reg2	P reg3	P reg4	P reg5	P reg6	P reg7	P reg8	P reg9	D
1	0.0591587	0.0511173	0.0615828	0.0627823	0.0661297	0.0520245	0.0611184	0.0567364	0.0611189	0.0608968	0.0549532		1	0.0617729	0.0517284	0.0602996	0.0617223	0.0649924	0.0535398	0.0606641	0.0573294	0.0607932	0.0608559	0.058264
[truncated: 5,666 more rows]

## Sheet: Wahlund effect
	Expected heterozygosity
		Poland	1-digit postal code region
	Locus		0	1	2	3	4	5	6	7	8	9
[truncated: 19 more rows]
